# Supplementary material for: Comparative physiological analyses and the genetic basis reveal heat stress responses mechanism among different Betula luminifera populations
Source: Front Plant Sci. 2022 Sep 23;13:997818. doi: 10.3389/fpls.2022.997818 (PMC9538328; doi:10.3389/fpls.2022.997818)
Supplement: Supplementary file 4 [file Table_1.XLSX]

## Sheet: Sheet1
Table S1. The primer sequences used in qRT-PCR experiment.
Genes name	Sequences of primers (5’→3’)
	Forward	Reverse
RPL39 (reference gene)	ATGCCGTCGCACAAGACCTT	CCAGGCTCATCCACCTTAGAAC
DN17578_c0_g1	GCTCTAGTTCCGCGCCACCTA	GTGTGAGATAGATTTACTTGC
DN15063_c0_g1	GCGACGACTTTTGGGGTGAGA	ACCCACCACAGAAACAATACG
DN1197_c8_g1	CAACAACAACAACCTTAACAC	TACCACCACAAAGATTACACG
DN3014_c2_g1	CGGTGCCTGAACTCGCTGATA	CACTCTGAACCTCCTCATCCG
DN3045_c0_g1	CTTCAGCCACCAGTTCTCCTA	ACCAGATTGTATCCCACATGC
DN537_c2_g1	CGACGAGCGAGTTCGAGTCAT	CACCAGAGCAAGAGAAGAGAC
DN6275_c4_g1	CCTTGATCTATCCATAAGCAT	GACAAAGAAATCAAAGGAATG
DN3014_c4_g1	CCGGCCACCTTGTCACCTCCC	AACCAATGAAAACTGCTTAGG
