# Supplementary material for: Comparative physiological analyses and the genetic basis reveal heat stress responses mechanism among different Betula luminifera populations
Source: Front Plant Sci. 2022 Sep 23;13:997818. doi: 10.3389/fpls.2022.997818 (PMC9538328; doi:10.3389/fpls.2022.997818)
Supplement: Supplementary file 5 [file Table_2.XLSX]

## Sheet: 新建文本文档
列1	列2	列3	列4	列5	列6	列7	列8
Sample	Reads No.	Clean Reads No.	Clean Data (bp)	N (%)	Q20 (%)	Q30 (%)	Q30 (bp)
RC_a_1	42490094	39351628	5902744200	0.000399	97.4	93.26	5944472363
RC_a_2	45063420	41497410	6224611500	0.000404	97.54	93.62	6328603185
RC_a_3	46384676	42926480	6438972000	0.000401	97.39	93.27	6489896794
RC_b_1	51206984	47298244	7094736600	0.000406	97.36	93.13	7153774032
RC_b_2	37867702	35168666	5275299900	0.000398	97.17	92.82	5272605525
RC_b_3	49150982	45507980	6826197000	0.000404	96.99	92.3	6805149166
RC_c_1	45893740	42583338	6387500700	0.000405	97.18	92.82	6390263111
RC_c_2	49365694	45652724	6847908600	0.00041	97.35	93.12	6895938770
RC_c_3	46844720	43435128	6515269200	0.000404	97.1	92.55	6503529985
RC_d_1	46171056	42825032	6423754800	0.000403	97.35	93.26	6459022938
RC_d_2	44910114	41663424	6249513600	0.0004	96.97	92.39	6224299784
RC_d_3	49924718	46303082	6945462300	0.00041	97.27	93.11	6972840439
RC_e_1	52694830	48923286	7338492900	0.000408	97.51	93.45	7387214504
RC_e_2	51914192	48202914	7230437100	0.000403	97.56	93.53	7283595399
RC_e_3	45467104	42040228	6306034200	0.000415	97.54	93.51	6377767270
	Illumina-seq output statistics of 12 samples

## Sheet: Sheet1
Table S2 Illumina-seq output statistics of 15 samples.
Sample	Reads No.	Clean Reads No.	Clean Data (bp)	N (%)	Q20 (%)	Q30 (%)	Q30 (bp)
RC_a_1	42490094	39351628	5902744200	0.000399	97.4	93.26	5944472363
RC_a_2	45063420	41497410	6224611500	0.000404	97.54	93.62	6328603185
RC_a_3	46384676	42926480	6438972000	0.000401	97.39	93.27	6489896794
RC_b_1	51206984	47298244	7094736600	0.000406	97.36	93.13	7153774032
RC_b_2	37867702	35168666	5275299900	0.000398	97.17	92.82	5272605525
RC_b_3	49150982	45507980	6826197000	0.000404	96.99	92.3	6805149166
RC_c_1	45893740	42583338	6387500700	0.000405	97.18	92.82	6390263111
RC_c_2	49365694	45652724	6847908600	0.00041	97.35	93.12	6895938770
RC_c_3	46844720	43435128	6515269200	0.000404	97.1	92.55	6503529985
RC_d_1	46171056	42825032	6423754800	0.000403	97.35	93.26	6459022938
RC_d_2	44910114	41663424	6249513600	0.0004	96.97	92.39	6224299784
RC_d_3	49924718	46303082	6945462300	0.00041	97.27	93.11	6972840439
RC_e_1	52694830	48923286	7338492900	0.000408	97.51	93.45	7387214504
RC_e_2	51914192	48202914	7230437100	0.000403	97.56	93.53	7283595399
RC_e_3	45467104	42040228	6306034200	0.000415	97.54	93.51	6377767270
