# Supplementary material for: Comparative physiological analyses and the genetic basis reveal heat stress responses mechanism among different Betula luminifera populations
Source: Front Plant Sci. 2022 Sep 23;13:997818. doi: 10.3389/fpls.2022.997818 (PMC9538328; doi:10.3389/fpls.2022.997818)
Supplement: Supplementary file 6 [file Table_3.XLSX]

## Sheet: Sheet1
Table S3. The differentially expressed genes in different time periods of heat stress.
Gene_id	The different sampling time1					Length	Annotation
	a	b	c	d	e		GO	KEGG	PFAM	eggNOG	eggNOG_Category	Swissprot	NR
TRINITY_DN468_c5_g2	13.55	19.12	20.41	29.0933	39.08	1183	-	-	-	4JPT7	S	sp|Q9CXL1|TM50A_MOUSE Transmembrane protein 50A OS=Mus musculus OX=10090 GN=Tmem50a PE=1 SV=1	KAF3963645.1 hypothetical protein CMV_011994 [Castanea mollissima]
TRINITY_DN106598_c0_g1	2.10667	0	4.5	0	0.49	421	-	-	-	-	-	-	-
TRINITY_DN13999_c0_g1	4.05	2.43667	1.51333	1.86333	0.38	1032	-	-	-	-	-	-	-
TRINITY_DN15187_c0_g1	1.39667	1.84667	3.24	1.04	0.793333	1074	-	-	-	-	-	-	-
TRINITY_DN839_c0_g2	94.13	88.5667	82.5033	68.0467	21.53	1687	GO:0043231;GO:0044265;GO:0043229;GO:0071704;GO:0043632;GO:0010033;GO:0051603;GO:0019538;GO:0019941;GO:1901575;GO:0005622;GO:0006511;GO:0071218;GO:1901565;GO:0044267;GO:0035966;GO:0043161;GO:0044444;GO:0006807;GO:0051716;GO:0005739;GO:0044237;GO:0044424;GO:0044257;GO:0070887;GO:0033554;GO:0071629;GO:0003674;GO:0051788;GO:0008150;GO:0043170;GO:0006508;GO:0005515;GO:0035967;GO:0044464;GO:0005575;GO:…	-	PF02179;PF00240	4JIHW	T	sp|Q0WUQ1|BAG1_ARATH BAG family molecular chaperone regulator 1 OS=Arabidopsis thaliana OX=3702 GN=BAG1 PE=1 SV=1	KAE8022484.1 hypothetical protein FH972_008279 [Carpinus fangiana]
TRINITY_DN1945_c0_g2	14.7567	17.86	49.4033	35.96	21.2267	1607	-	-	-	3GH54	T	-	KAC3710474.1 hypothetical protein FH972_027204 [Carpinus fangiana]
TRINITY_DN2513_c1_g1	2.63	4.64333	17.7667	19.6933	26.4133	1874	GO:0043229;GO:0043227;GO:0005623;GO:0005622;GO:0005575;GO:0043226;GO:0005634;GO:0043231;GO:0044464;GO:0044424	K09529	-	4JF0M	O	sp|Q9FL54|DNAJ6_ARATH Chaperone protein dnaJ 6 OS=Arabidopsis thaliana OX=3702 GN=ATJ6 PE=2 SV=1	KAE8098838.1 hypothetical protein FH972_016873 [Carpinus fangiana]
TRINITY_DN3366_c5_g1	6.46333	4.75667	3.80667	3.41	1.64	1432	-	-	-	-	-	-	-
TRINITY_DN18005_c0_g1	1.62	0.27	7.99333	9.85667	6.70333	520	-	-	-	-	-	-	-
TRINITY_DN4254_c0_g1	10.4833	16.9433	22.94	18.79	30.4233	2787	-	-	-	-	-	-	KAE8099015.1 hypothetical protein FH972_017032 [Carpinus fangiana]
TRINITY_DN17948_c0_g1	0.143333	1.41	0.74	1.42	0	588	-	-	-	-	-	-	-
TRINITY_DN17056_c0_g1	0.346667	0.08	1.70667	1.86667	2.47667	2236	-	-	-	-	-	-	KAE7998552.1 hypothetical protein FH972_003088 [Carpinus fangiana]
TRINITY_DN7682_c1_g1	0.296667	0.316667	0.28	0.673333	1.28667	947	GO:0019706;GO:0031224;GO:0016417;GO:0071944;GO:0019707;GO:0005886;GO:0016020;GO:0003824;GO:0016746;GO:0016747;GO:0140096;GO:0005575;GO:0044464;GO:0016740;GO:0016021;GO:0044425;GO:0016409;GO:0003674;GO:0005623	K20027	-	3G7QN	S	-	KAF2324803.1 hypothetical protein GH714_017182 [Hevea brasiliensis]
TRINITY_DN46220_c0_g1	2.07	2.69333	2.20333	1.14	0.533333	1382	-	-	PF10259	-	-	sp|Q9VVE2|ROGDI_DROME Protein rogdi OS=Drosophila melanogaster OX=7227 GN=rogdi PE=1 SV=2	-
TRINITY_DN33258_c0_g2	2.19	1.18	5.06	3.59	1.84333	2294	-	-	-	3GC6C	H	sp|Q9N0E7|MOCOS_BOVIN Molybdenum cofactor sulfurase OS=Bos taurus OX=9913 GN=MOCOS PE=2 SV=3	KAE8055235.1 hypothetical protein FH972_012090 [Carpinus fangiana]
TRINITY_DN32042_c0_g1	0	0	1.92667	6.14333	13.5367	342	-	-	-	-	-	-	KAG2673174.1 hypothetical protein I3760_13G077300 [Carya illinoinensis] >KAG2673175.1 hypothetical protein I3760_13G077300 [Carya illinoinensis] >KAG2673176.1 hypothetical protein I3760_13G077300 [Carya illinoinensis]
TRINITY_DN4195_c2_g1	5.47333	1.36333	2.14	1.02	0.453333	1345	-	-	-	-	-	-	-
TRINITY_DN12649_c1_g2	1.28333	0.343333	0.873333	0.95	20.8967	443	GO:0006631;GO:0016165;GO:0005622;GO:0006629;GO:0006690;GO:0009058;GO:0008610;GO:0046872;GO:0003824;GO:0043229;GO:0043436;GO:0043231;GO:0006082;GO:0032787;GO:0071704;GO:0044434;GO:0016491;GO:0008150;GO:0031408;GO:0009570;GO:1901576;GO:0003674;GO:0044255;GO:0044464;GO:0043169;GO:0019372;GO:0006633;GO:0055114;GO:0044444;GO:0031984;GO:0016701;GO:0009579;GO:0009507;GO:0009534;GO:0044237;GO:0044424;GO:…	K00454	-	4JISG	E	sp|R9WS04|LOX2_TANCI Lipoxygenase 2, chloroplastic OS=Tanacetum cinerariifolium OX=118510 GN=LOX2 PE=2 SV=1	XP_040991053.1 linoleate 13S-lipoxygenase 2-1, chloroplastic-like isoform X3 [Juglans microcarpa x Juglans regia]
TRINITY_DN3046_c4_g1	3.12667	9.23667	3.68333	6.39	11.2867	2871	-	-	-	37TEA	T	sp|P0C2F6|RNHX1_ARATH Putative ribonuclease H protein At1g65750 OS=Arabidopsis thaliana OX=3702 GN=At1g65750 PE=3 SV=1	XP_028097019.1 uncharacterized protein LOC114296888 [Camellia sinensis]
TRINITY_DN23577_c0_g1	0.43	0	0	1.07333	0	799	-	-	-	-	-	-	-
TRINITY_DN620_c1_g3	4.13333	2.74667	1.20667	1.28333	0.286667	1288	-	-	-	3M4R8	L	-	XP_018813432.1 uncharacterized protein LOC108985545 [Juglans regia] >KAF5463169.1 hypothetical protein F2P56_019105 [Juglans regia]
TRINITY_DN2219_c8_g1	16.0967	11.6233	19.6767	17.8567	2.07	1584	-	-	-	-	-	-	-
TRINITY_DN120896_c0_g1	0	0	0	0.963333	0	695	GO:0044446;GO:0005575;GO:0043226;GO:0032559;GO:0005737;GO:0071944;GO:0009536;GO:0030554;GO:0046914;GO:0032553;GO:0044238;GO:0000166;GO:0008152;GO:0016999;GO:0043167;GO:0036440;GO:0019752;GO:0006099;GO:0010035;GO:0043227;GO:0072350;GO:0009987;GO:0042221;GO:0070013;GO:0005488;GO:0004108;GO:0005623;GO:0050896;GO:0006091;GO:0016740;GO:0044422;GO:0017144;GO:0044281;GO:0006082;GO:0097159;GO:0043231;GO:…	K01647	-	3GF4T	C	sp|O00098|CISY_EMENI Citrate synthase, mitochondrial OS=Emericella nidulans (strain FGSC A4 / ATCC 38163 / CBS 112.46 / NRRL 194 / M139) OX=227321 GN=citA PE=2 SV=3	XP_023926462.1 citrate synthase, mitochondrial-like [Quercus suber]
TRINITY_DN42994_c0_g1	0.55	2.47333	0.736667	0.06	0.04	826	-	-	-	-	-	-	-
TRINITY_DN5748_c0_g4	0.413333	0.726667	0.516667	0.48	0.156667	5811	GO:0097159;GO:0043231;GO:0030684;GO:0006996;GO:0043229;GO:0006725;GO:0071704;GO:0071840;GO:1901363;GO:0005622;GO:0034660;GO:0044428;GO:0007275;GO:0006364;GO:0031974;GO:1901360;GO:0043228;GO:0032501;GO:0006807;GO:0010467;GO:0044424;GO:1990904;GO:0000462;GO:0044237;GO:0030490;GO:0016072;GO:0044085;GO:0031981;GO:0003674;GO:0043233;GO:0034641;GO:0008150;GO:0043170;GO:0044464;GO:0005730;GO:0034470;GO:…	K14767	PF07690	3KPGJ	B	sp|Q8BRU6|VMAT2_MOUSE Synaptic vesicular amine transporter OS=Mus musculus OX=10090 GN=Slc18a2 PE=1 SV=1	XP_030514563.1 vesicular acetylcholine transporter-like [Rhodamnia argentea]
TRINITY_DN127_c6_g1	0.446667	3.29	2.43	2.48	0.52	1001	GO:0098588;GO:0044249;GO:0044260;GO:0043227;GO:0005976;GO:0034645;GO:0009987;GO:0010383;GO:0005623;GO:0044425;GO:0071554;GO:0044422;GO:0016021;GO:0070592;GO:0016740;GO:0031982;GO:0045492;GO:0005575;GO:0043226;GO:0044446;GO:0032259;GO:0005802;GO:0005737;GO:0016741;GO:0016020;GO:0098791;GO:0097708;GO:0044238;GO:0005975;GO:0044264;GO:0008152;GO:0034637;GO:0016051;GO:0044038;GO:0044444;GO:0070589;GO:…	-	PF04669	3G8ID	S	sp|Q9C7F9|MT127_ARATH Probable methyltransferase At1g27930 OS=Arabidopsis thaliana OX=3702 GN=At1g27930 PE=1 SV=1	KAE8021323.1 hypothetical protein FH972_007224 [Carpinus fangiana]
TRINITY_DN81704_c0_g1	0.09	0.126667	0.08	0.37	1.01	788	-	-	PF14380	4JUJ4	T	sp|Q8VYG0|LRL13_ARATH LEAF RUST 10 DISEASE-RESISTANCE LOCUS RECEPTOR-LIKE PROTEIN KINASE-like 1.3 OS=Arabidopsis thaliana OX=3702 GN=LRK10L-1.3 PE=2 SV=1	KAG6720377.1 hypothetical protein I3842_03G058200 [Carya illinoinensis]
TRINITY_DN18649_c0_g1	3.22333	5.75	0.823333	5.69	0.333333	3496	-	-	PF00059;PF00084	-	-	sp|Q7Z407|CSMD3_HUMAN CUB and sushi domain-containing protein 3 OS=Homo sapiens OX=9606 GN=CSMD3 PE=2 SV=3	KAG2493532.1 hypothetical protein HYH03_008346 [Edaphochlamys debaryana]
TRINITY_DN8701_c0_g1	7.11667	11.87	17.94	26.2833	25.0267	3626	GO:0003674;GO:0015931;GO:0015780;GO:0008150;GO:0015783;GO:0005794;GO:0044464;GO:0005215;GO:0044444;GO:0000139;GO:0031090;GO:0051234;GO:0044424;GO:0031984;GO:0055085;GO:0005622;GO:0005457;GO:0015291;GO:0043231;GO:0012505;GO:0043229;GO:0090480;GO:0044431;GO:0051179;GO:0031224;GO:0036080;GO:0005623;GO:0044425;GO:0044422;GO:0016021;GO:1990570;GO:0015932;GO:0098588;GO:0005458;GO:0008643;GO:0043227;GO:…	K15356	PF03151	3GFCC	GOU	sp|Q941R4|GONS1_ARATH GDP-mannose transporter GONST1 OS=Arabidopsis thaliana OX=3702 GN=GONST1 PE=1 SV=2	KAE7998337.1 hypothetical protein FH972_002892 [Carpinus fangiana]
TRINITY_DN4759_c0_g2	14.3233	6.26	39.8167	13.3233	43.34	3661	GO:0043226;GO:0005575;GO:0005737;GO:0019222;GO:0016020;GO:0009755;GO:0071396;GO:0009536;GO:0050789;GO:0071367;GO:0010035;GO:0009628;GO:0009617;GO:0009987;GO:0042221;GO:0050826;GO:0051246;GO:0005488;GO:0071495;GO:0071310;GO:0009266;GO:0043229;GO:0005618;GO:0042742;GO:0051707;GO:0045732;GO:0048545;GO:0051173;GO:0030312;GO:0051716;GO:0042176;GO:0043401;GO:0010604;GO:0044424;GO:0046686;GO:0060255;GO:…	K06630	PF00244	3HXNN	O	sp|O49996|1433D_TOBAC 14-3-3-like protein D OS=Nicotiana tabacum OX=4097 PE=2 SV=1	KAB1214535.1 14-3-3-like protein GF14 kappa [Morella rubra]
TRINITY_DN26482_c0_g1	1.78	11	1.84	0.326667	0.506667	440	-	-	-	-	-	-	-
TRINITY_DN1675_c1_g1	1.15	1.69667	1.42667	0.866667	0.386667	4955	-	-	-	-	-	-	-
TRINITY_DN48842_c0_g1	55.0833	50.71	2.50333	0.186667	31.81	1430	-	-	PF00379	-	-	sp|P84252|CU168_IXORI Cuticle protein 16.8 OS=Ixodes ricinus OX=34613 PE=1 SV=1	XP_030535215.1 stress protein DDR48-like [Rhodamnia argentea]
TRINITY_DN10240_c1_g1	9.84	11.2933	12.7033	20.9933	65.3367	1325	GO:0008150;GO:0043473;GO:0009718;GO:0005488;GO:1901576;GO:0003674;GO:0005623;GO:0044464;GO:0033486;GO:0042440;GO:0043169;GO:1901806;GO:0016137;GO:0046148;GO:0016740;GO:0046283;GO:0008171;GO:0044424;GO:1901657;GO:0009813;GO:0005622;GO:0009058;GO:0046872;GO:1901137;GO:0043167;GO:1901804;GO:0008152;GO:0016741;GO:1901038;GO:0003824;GO:0005737;GO:0008168;GO:0033485;GO:1901135;GO:0032259;GO:0005575;GO:…	K00588	PF01596	4JKIN	Q	sp|C7AE94|FAOMT_VITVI Flavonoid 3',5'-methyltransferase OS=Vitis vinifera OX=29760 GN=FAOMT PE=1 SV=1	KAE8099460.1 hypothetical protein FH972_017441 [Carpinus fangiana]
TRINITY_DN8707_c0_g1	59.3667	158.67	108.527	181.253	236.9	622	-	-	-	4JRBN	CG	sp|F8WLS6|UGT6_CATRO 7-deoxyloganetin glucosyltransferase OS=Catharanthus roseus OX=4058 GN=UGT85A23 PE=1 SV=1	XP_023887435.1 7-deoxyloganetin glucosyltransferase-like [Quercus suber]
TRINITY_DN3960_c1_g1	1.53667	3.75333	1.86667	3.05	0.783333	1201	-	-	-	-	-	-	-
TRINITY_DN4723_c2_g1	1.8	0	11.8167	0	31.79	380	-	-	-	4JRR9	T	sp|Q9SZ67|WRK19_ARATH Probable WRKY transcription factor 19 OS=Arabidopsis thaliana OX=3702 GN=WRKY19 PE=1 SV=1	XP_035546749.1 LOW QUALITY PROTEIN: TMV resistance protein N [Juglans regia]
TRINITY_DN6952_c1_g1	20.8667	40.1733	32.13	54.5133	65.8333	2986	GO:0016020;GO:0012505;GO:0006810;GO:0043229;GO:0005737;GO:0005802;GO:0043231;GO:1901264;GO:0044446;GO:0043226;GO:0005575;GO:0031224;GO:0097708;GO:0005768;GO:0044431;GO:0051179;GO:0098791;GO:0071705;GO:0055085;GO:0005622;GO:0071702;GO:0043227;GO:0051234;GO:0044444;GO:0008643;GO:0031410;GO:0031984;GO:0044424;GO:0044425;GO:0015780;GO:0008150;GO:0005623;GO:0015931;GO:0044464;GO:0031982;GO:0005794;GO:…	-	-	4JJRQ	EG	sp|Q9SUV2|PT432_ARATH Probable sugar phosphate/phosphate translocator At4g32390 OS=Arabidopsis thaliana OX=3702 GN=At4g32390 PE=3 SV=1	KAE8056385.1 hypothetical protein FH972_013163 [Carpinus fangiana]
TRINITY_DN118838_c0_g1	0.356667	0.0733333	0	0.743333	1.56	575	-	-	-	-	-	-	KAG6715216.1 hypothetical protein I3842_05G239600 [Carya illinoinensis]
TRINITY_DN10943_c0_g1	1.74	1.98667	1.07333	0.633333	0.39	1558	-	-	PF00049	-	-	-	-
TRINITY_DN13521_c1_g1	43.1767	31.2	18.2333	15.43	66.91	1258	GO:0009072;GO:0044238;GO:0006520;GO:0008152;GO:0016054;GO:0046394;GO:0019752;GO:0044283;GO:1902222;GO:0005623;GO:0009698;GO:0019439;GO:0050896;GO:0017144;GO:0045548;GO:0009057;GO:0044260;GO:0016053;GO:0009699;GO:0009719;GO:0009725;GO:0046898;GO:0019438;GO:0005622;GO:0016841;GO:0006511;GO:0019748;GO:1901565;GO:0009074;GO:0003824;GO:0043436;GO:0071704;GO:0051603;GO:0010033;GO:1901575;GO:0019941;GO:…	K10775	PF00221	4JGQV	Q	sp|P45729|PAL3_PETCR Phenylalanine ammonia-lyase 3 OS=Petroselinum crispum OX=4043 GN=PAL3 PE=2 SV=1	KAE7996984.1 hypothetical protein FH972_001660 [Carpinus fangiana]
TRINITY_DN42350_c0_g1	0	0.953333	0.563333	1.47	1.06667	1356	-	-	-	-	-	-	-
TRINITY_DN130147_c0_g1	1.29333	1.26667	1.62333	1.14667	0.303333	1634	GO:0008233;GO:0006511;GO:1901565;GO:0046872;GO:0044267;GO:0006464;GO:0044265;GO:0003824;GO:0070646;GO:0071704;GO:0043632;GO:0101005;GO:0051603;GO:0019538;GO:0031224;GO:0019941;GO:1901575;GO:0003674;GO:0008150;GO:0043170;GO:0006508;GO:0043169;GO:0016787;GO:0070647;GO:0008234;GO:0006807;GO:0044237;GO:0044257;GO:0019783;GO:0044238;GO:0016579;GO:0043167;GO:0008152;GO:0009056;GO:0005575;GO:0070011;GO:…	-	PF12796;PF13637;PF01753	3G8PQ	O	sp|Q8IV38|ANKY2_HUMAN Ankyrin repeat and MYND domain-containing protein 2 OS=Homo sapiens OX=9606 GN=ANKMY2 PE=1 SV=1	XP_030541792.1 ankyrin repeat and MYND domain-containing protein 2-like [Rhodamnia argentea]
TRINITY_DN26578_c0_g1	0.696667	1.00667	0.146667	0.05	0.796667	1524	-	-	PF00106	34P25	Q	sp|Q02337|BDH_BOVIN D-beta-hydroxybutyrate dehydrogenase, mitochondrial OS=Bos taurus OX=9913 GN=BDH1 PE=1 SV=2	ACF79132.1 unknown [Zea mays]
TRINITY_DN94597_c1_g1	0.353333	0.496667	0.103333	0.183333	0.0466667	2329	GO:0008324;GO:0034705;GO:0022836;GO:0009987;GO:0008076;GO:0034702;GO:0031226;GO:0005488;GO:0005623;GO:0044425;GO:0098662;GO:0022803;GO:0046873;GO:0006811;GO:0016021;GO:0022857;GO:0005575;GO:0016020;GO:0006810;GO:0005267;GO:0071944;GO:0006813;GO:0015077;GO:0098655;GO:0032991;GO:0015267;GO:0015075;GO:0022832;GO:0034220;GO:0071804;GO:0022839;GO:0015318;GO:0005886;GO:0051234;GO:0098796;GO:0006812;GO:…	-	PF03493	KOG4390	J	sp|Q8QFV0|KCNT1_CHICK Potassium channel subfamily T member 1 OS=Gallus gallus OX=9031 GN=KCNT1 PE=1 SV=1	QDZ23709.1 calcium-activated potassium channel protein [Chloropicon primus]
TRINITY_DN113416_c0_g1	0.19	0.49	0.433333	0.273333	0.0466667	1819	-	-	-	-	-	-	-
TRINITY_DN2177_c3_g1	1.47	5.78333	0.713333	1.70333	0	2468	-	-	PF00078	4JJZN	S	sp|P08548|LIN1_NYCCO LINE-1 reverse transcriptase homolog OS=Nycticebus coucang OX=9470 PE=4 SV=1	XP_034928674.1 uncharacterized protein LOC118059820 [Populus alba]
TRINITY_DN2754_c0_g1	3	11.8133	1.57667	7.34	1.19667	847	-	-	-	-	-	-	-
TRINITY_DN11941_c0_g1	5.04	2.54333	3.59667	6.56667	5.96	1262	-	K17725	PF00753	4JDAM	S	sp|Q9C8L4|ETHE1_ARATH Persulfide dioxygenase ETHE1 homolog, mitochondrial OS=Arabidopsis thaliana OX=3702 GN=GLY3 PE=1 SV=3	XP_018857023.1 persulfide dioxygenase ETHE1 homolog, mitochondrial [Juglans regia] >XP_018857027.1 persulfide dioxygenase ETHE1 homolog, mitochondrial [Juglans regia] >XP_018857035.1 persulfide dioxygenase ETHE1 homolog, mitochondrial [Juglans regia] >XP_018857042.1 persulfide dioxygenase ETHE1 homolog, mitochondrial [Juglans regia] >XP_035547856.1 persulfide dioxygenase ETHE1 homolog, mitochondr…
TRINITY_DN10_c8_g1	2.17333	2.93	3.46333	2.15667	0.77	2517	GO:0005524;GO:0016772;GO:0022402;GO:1903047;GO:0005622;GO:0071704;GO:0043231;GO:0042127;GO:0003824;GO:0000281;GO:0032555;GO:0051783;GO:0008284;GO:0008150;GO:0043170;GO:0099513;GO:0044444;GO:0016572;GO:0008144;GO:0030863;GO:0008152;GO:0010468;GO:0051726;GO:0000003;GO:0000166;GO:0030981;GO:0099512;GO:0016570;GO:0016569;GO:0044446;GO:0046483;GO:0006260;GO:0016773;GO:0090627;GO:1902806;GO:0005623;GO:…	K02206	PF00069	3ICWE	G	sp|Q02399|CDK5_BOVIN Cyclin-dependent-like kinase 5 OS=Bos taurus OX=9913 GN=CDK5 PE=1 SV=2	TVU33594.1 hypothetical protein EJB05_25419, partial [Eragrostis curvula]
TRINITY_DN35627_c0_g1	0.37	0.136667	0	1.66333	0.0633333	1168	-	K03257	PF00271;PF00270	34H5K	A	sp|A2QEN5|IF4A_ASPNC ATP-dependent RNA helicase eIF4A OS=Aspergillus niger (strain CBS 513.88 / FGSC A1513) OX=425011 GN=tif1 PE=3 SV=1	XP_023901497.1 ATP-dependent RNA helicase eIF4A [Quercus suber]
TRINITY_DN373_c2_g1	16.4733	2.54	0.193333	4.08	0.666667	423	-	-	-	-	-	-	-
TRINITY_DN120239_c0_g1	1.19	1.15333	0.0366667	0.593333	0.0533333	1331	GO:0043227;GO:0001882;GO:0032549;GO:0044425;GO:0005488;GO:0005623;GO:0019001;GO:0016021;GO:0044422;GO:0016020;GO:0005737;GO:0005525;GO:0043226;GO:0005575;GO:0044446;GO:0098827;GO:0032561;GO:0000166;GO:0032553;GO:0032550;GO:0044432;GO:0043167;GO:0035639;GO:0005783;GO:0044444;GO:0043168;GO:0031984;GO:0044424;GO:0005789;GO:0017076;GO:0003674;GO:0044464;GO:0032555;GO:0016787;GO:0012505;GO:0003824;GO:…	-	-	3HRTR	S	sp|Q9FKE9|RHD32_ARATH Protein ROOT HAIR DEFECTIVE 3 homolog 2 OS=Arabidopsis thaliana OX=3702 GN=At5g45160 PE=2 SV=1	KAE8008267.1 hypothetical protein FH972_004796 [Carpinus fangiana]
TRINITY_DN1799_c0_g2	94.4367	193.373	240.27	242.653	415.913	1505	-	K02957	PF00410	3GHZ8	J	sp|P42798|R15A1_ARATH 40S ribosomal protein S15a-1 OS=Arabidopsis thaliana OX=3702 GN=RPS15AA PE=2 SV=2	TYG88070.1 hypothetical protein ES288_A13G265900v1 [Gossypium darwinii]
TRINITY_DN2171_c3_g1	20.6133	31.5433	17.3767	12.5033	6.69667	864	GO:0005622;GO:0045454;GO:0043167;GO:0008152;GO:0046872;GO:0005575;GO:0050794;GO:0051536;GO:0003824;GO:0022900;GO:0005737;GO:0016491;GO:0015036;GO:0065008;GO:0050789;GO:0003674;GO:0005623;GO:0015035;GO:0005488;GO:0019725;GO:0008150;GO:0065007;GO:0051540;GO:0006091;GO:0043169;GO:0016667;GO:0009055;GO:0044464;GO:0042592;GO:0048037;GO:0055114;GO:0051537;GO:0044237;GO:0044424;GO:0009987	K03676	-	4JQ4T	O	sp|Q8L9S3|GRXC6_ARATH Glutaredoxin-C6 OS=Arabidopsis thaliana OX=3702 GN=GRXC6 PE=2 SV=2	KAB8982107.1 hypothetical protein FH972_026893 [Carpinus fangiana]
TRINITY_DN7870_c0_g1	1.35333	5.01	5.37	10.6567	12.2	1643	GO:0006281;GO:0031323;GO:1903506;GO:0006342;GO:0018393;GO:0006325;GO:0032991;GO:0044271;GO:0048506;GO:0050789;GO:1901564;GO:0016070;GO:0019222;GO:0005575;GO:0006139;GO:0043226;GO:0006974;GO:0048523;GO:1990188;GO:0051172;GO:0044422;GO:0036211;GO:0009889;GO:0051252;GO:0097659;GO:0070013;GO:1901362;GO:0005488;GO:0043412;GO:0010629;GO:0040034;GO:0031324;GO:0040029;GO:0006259;GO:0009987;GO:0006476;GO:…	K11339	PF05712;PF11717	3GECU	BK	sp|Q4V3E2|MRG2_ARATH Protein MRG2 OS=Arabidopsis thaliana OX=3702 GN=MRG2 PE=1 SV=1	KAE8100117.1 hypothetical protein FH972_018044 [Carpinus fangiana]
TRINITY_DN1233_c6_g1	17.7133	12.9933	8.21667	15.01	1.97333	840	-	-	-	-	-	-	-
TRINITY_DN6707_c0_g1	0.483333	0.726667	1.80333	1.76333	2.61	2009	-	-	-	3G9N6	H	sp|Q8LGM7|MOCOS_SOLLC Molybdenum cofactor sulfurase OS=Solanum lycopersicum OX=4081 GN=FLACCA PE=2 SV=1	KAE8100600.1 hypothetical protein FH972_018484 [Carpinus fangiana]
TRINITY_DN800_c0_g3	1.82667	8.24	0	4.37667	0.446667	390	-	-	-	-	-	-	-
TRINITY_DN53828_c0_g1	1.68667	3.15	3.84333	1.37333	0.703333	1128	-	K07955	PF00025	34J2R	U	sp|Q6NZW8|AR8BA_DANRE ADP-ribosylation factor-like protein 8B-A OS=Danio rerio OX=7955 GN=arl8ba PE=2 SV=1	XP_030536878.1 ADP-ribosylation factor-like protein 8B-A [Rhodamnia argentea]
TRINITY_DN639_c0_g2	0.326667	0.606667	2.17333	0.686667	0.713333	1318	GO:0044428;GO:0005622;GO:0031974;GO:0007275;GO:0046872;GO:0012505;GO:0043229;GO:0043231;GO:0031224;GO:0008150;GO:0043233;GO:0003674;GO:0044464;GO:0035556;GO:0043169;GO:0051716;GO:0007165;GO:0005783;GO:0044444;GO:0032501;GO:0031981;GO:0044424;GO:0005829;GO:0005509;GO:0043167;GO:0016020;GO:0005737;GO:0043226;GO:0005575;GO:0044446;GO:0050794;GO:0050789;GO:0007154;GO:0050896;GO:0044425;GO:0019932;GO:…	-	PF00168	4JGQD	S	sp|Q9M2R0|FTIP3_ARATH FT-interacting protein 3 OS=Arabidopsis thaliana OX=3702 GN=FTIP3 PE=1 SV=1	KAG2683351.1 hypothetical protein I3760_10G028200 [Carya illinoinensis] >KAG6690722.1 hypothetical protein I3842_10G027900 [Carya illinoinensis]
TRINITY_DN46912_c0_g1	0.156667	4.50333	2.33667	0.333333	0.293333	434	-	-	-	-	-	-	-
TRINITY_DN4651_c0_g1	2.18333	6.04333	11.2567	19.36	10.4633	3278	-	-	PF12657	3G7M0	S	-	KAE8077619.1 hypothetical protein FH972_016169 [Carpinus fangiana]
TRINITY_DN2089_c2_g1	0.69	1.14667	0.813333	0.806667	0.243333	3292	GO:0009791;GO:0018130;GO:0042398;GO:0043603;GO:0044424;GO:0016881;GO:0044237;GO:0035639;GO:1901566;GO:0031090;GO:0005759;GO:0006807;GO:0032501;GO:0090351;GO:0051188;GO:0044464;GO:0043094;GO:0006575;GO:0043233;GO:1901576;GO:0017076;GO:0044429;GO:0019866;GO:0006725;GO:0004326;GO:0043229;GO:0006082;GO:1901360;GO:0097367;GO:0009058;GO:0005743;GO:0007275;GO:0046872;GO:0036094;GO:0043604;GO:0005740;GO:…	K01930	-	3G837	H	sp|Q924L9|FOLC_CRIGR Folylpolyglutamate synthase, mitochondrial OS=Cricetulus griseus OX=10029 GN=FPGS PE=2 SV=1	XP_030531494.1 folylpolyglutamate synthase, mitochondrial-like [Rhodamnia argentea]
TRINITY_DN37556_c0_g1	0.533333	0.663333	0.503333	0.313333	0.04	1185	-	-	PF04064;PF04063	-	-	sp|Q9VBG6|HGH1_DROME Protein HGH1 homolog OS=Drosophila melanogaster OX=7227 GN=CG6073 PE=2 SV=2	XP_023917579.1 protein HGH1 homolog [Quercus suber]
TRINITY_DN4657_c0_g1	123.477	53.19	97.4433	51.1033	32.5033	2364	GO:0044464;GO:0005794;GO:1905959;GO:1901700;GO:1901421;GO:0033993;GO:0048046;GO:0023051;GO:0044424;GO:0009738;GO:0051716;GO:0005543;GO:0009789;GO:0032501;GO:0048522;GO:0046872;GO:0007275;GO:0065009;GO:0046907;GO:0051179;GO:0010647;GO:0043229;GO:0048584;GO:0009555;GO:0034613;GO:0071310;GO:0009629;GO:0097305;GO:0071495;GO:0009416;GO:0005488;GO:0051649;GO:1901419;GO:0042221;GO:0048229;GO:0043547;GO:…	-	-	4JPHZ	S	sp|Q9SSL1|CAR7_ARATH Protein C2-DOMAIN ABA-RELATED 7 OS=Arabidopsis thaliana OX=3702 GN=CAR7 PE=1 SV=1	KAE8076310.1 hypothetical protein FH972_014972 [Carpinus fangiana]
TRINITY_DN12542_c0_g1	0.88	18.2033	12.83	53.9867	4.39667	1767	GO:0044428;GO:0032440;GO:0005622;GO:0005829;GO:0016628;GO:0031974;GO:0008152;GO:0006979;GO:0003824;GO:0005737;GO:0043229;GO:0016020;GO:0010038;GO:0043226;GO:0005575;GO:0044446;GO:0043231;GO:0016491;GO:0071944;GO:0008150;GO:0050896;GO:0043233;GO:0003674;GO:0005623;GO:0070013;GO:0044464;GO:0044422;GO:0043227;GO:0005886;GO:0005654;GO:0006950;GO:0005634;GO:0055114;GO:0044444;GO:0010035;GO:0031981;GO:…	-	PF16884	3G9DY	S	sp|Q9SLN8|DBR_TOBAC 2-alkenal reductase (NADP(+)-dependent) OS=Nicotiana tabacum OX=4097 GN=DBR PE=1 SV=1	KAE8022719.1 hypothetical protein FH972_008499 [Carpinus fangiana]
TRINITY_DN88580_c0_g1	2.16333	2.89333	2.6	0.863333	0.493333	1087	-	-	-	-	-	-	-
TRINITY_DN104898_c0_g1	13.3633	13.35	4.68333	37.32	4.39667	354	-	-	PF13966	3GQYB	S	-	KAG6719969.1 hypothetical protein I3842_03G034600 [Carya illinoinensis]
TRINITY_DN119707_c0_g1	1.11	0	0.176667	0.11	0.07	864	-	-	PF00931	3GEUD	T	sp|Q39214|RPM1_ARATH Disease resistance protein RPM1 OS=Arabidopsis thaliana OX=3702 GN=RPM1 PE=1 SV=1	KAE8057414.1 hypothetical protein FH972_014109 [Carpinus fangiana]
TRINITY_DN8609_c0_g2	0.586667	1.24	0.906667	0.54	0.173333	2989	GO:0019219;GO:0046483;GO:0050794;GO:0033036;GO:0008152;GO:0030808;GO:0044238;GO:0005829;GO:0051196;GO:0000166;GO:0040007;GO:0016779;GO:0019438;GO:0046390;GO:0006950;GO:0019693;GO:0009108;GO:1901293;GO:0005623;GO:0006140;GO:0015937;GO:0065007;GO:0050896;GO:0009259;GO:0071704;GO:0097159;GO:0051193;GO:0003824;GO:0009117;GO:0072521;GO:1901265;GO:0016772;GO:0005524;GO:0005622;GO:0006629;GO:0019637;GO:…	K02201	PF01467;PF01121	4JS0P	S	sp|Q13057|COASY_HUMAN Bifunctional coenzyme A synthase OS=Homo sapiens OX=9606 GN=COASY PE=1 SV=4	XP_030536905.1 bifunctional coenzyme A synthase-like [Rhodamnia argentea]
TRINITY_DN2259_c0_g2	1.07333	3.17	5.19667	2.73333	19.4367	410	GO:0097367;GO:0043228;GO:1901360;GO:0036094;GO:0044428;GO:1901363;GO:0017111;GO:0071840;GO:0006725;GO:0043229;GO:0034470;GO:0044464;GO:0016787;GO:0043233;GO:0017076;GO:0031981;GO:0044237;GO:0016072;GO:0044424;GO:1990904;GO:0006807;GO:0010467;GO:0035639;GO:0016818;GO:0032550;GO:0043167;GO:0016462;GO:0090502;GO:0032561;GO:0043232;GO:0032553;GO:0032991;GO:0030554;GO:0042254;GO:0016070;GO:0032559;GO:…	K14569	-	44HE9	J	sp|O94653|BMS1_SCHPO Ribosome biogenesis protein bms1 OS=Schizosaccharomyces pombe (strain 972 / ATCC 24843) OX=284812 GN=bms1 PE=1 SV=2	XP_028106228.1 ribosome biogenesis protein bms1 isoform X1 [Camellia sinensis]
TRINITY_DN1017_c4_g1	6.85	1.93333	9.04	4.52333	0.13	1462	-	-	-	4JJ4I	C	sp|Q9SGA2|GDPD1_ARATH Glycerophosphodiester phosphodiesterase GDPD1, chloroplastic OS=Arabidopsis thaliana OX=3702 GN=GDPD1 PE=1 SV=1	KAE8023741.1 hypothetical protein FH972_009409 [Carpinus fangiana]
TRINITY_DN133901_c0_g1	0.636667	1	1.38333	0.796667	0.106667	1194	GO:0016854;GO:0046496;GO:0044464;GO:0032555;GO:0016829;GO:0019362;GO:0017076;GO:0003674;GO:0034641;GO:0008150;GO:0044424;GO:0019637;GO:0044237;GO:0009507;GO:0055086;GO:0006796;GO:0043168;GO:0044444;GO:0008144;GO:0005739;GO:0035639;GO:0006732;GO:0006807;GO:0036094;GO:0009117;GO:1901360;GO:0005524;GO:1901265;GO:0097367;GO:0072524;GO:1901363;GO:0005622;GO:0016853;GO:0006725;GO:0071704;GO:0097159;GO:…	K17757	PF01256	3GCV7	G	sp|D4AAT7|NNRD_RAT ATP-dependent (S)-NAD(P)H-hydrate dehydratase OS=Rattus norvegicus OX=10116 GN=Naxd PE=3 SV=1	XP_010255910.1 PREDICTED: ATP-dependent (S)-NAD(P)H-hydrate dehydratase isoform X2 [Nelumbo nucifera] >XP_010255911.1 PREDICTED: ATP-dependent (S)-NAD(P)H-hydrate dehydratase isoform X2 [Nelumbo nucifera]
TRINITY_DN13902_c0_g2	35.44	54.6933	169.927	85.2333	120.96	3705	GO:0009987;GO:0043227;GO:0005777;GO:0072350;GO:0044248;GO:0016740;GO:0006091;GO:0017144;GO:0044281;GO:0004108;GO:0005911;GO:0009514;GO:0005623;GO:0055044;GO:0030258;GO:0006635;GO:0042579;GO:0009056;GO:0043226;GO:0005575;GO:0009062;GO:0030054;GO:0005737;GO:0016054;GO:0016999;GO:0008152;GO:0072329;GO:0036440;GO:0006099;GO:0019752;GO:0044238;GO:0006081;GO:0005975;GO:0044424;GO:0009060;GO:0044237;GO:…	K01647	PF00285	4JHMG	C	sp|P49299|CYSZ_CUCMA Citrate synthase, glyoxysomal OS=Cucurbita maxima OX=3661 PE=1 SV=1	XP_021604099.1 citrate synthase, glyoxysomal [Manihot esculenta] >OAY57307.1 hypothetical protein MANES_02G086900 [Manihot esculenta]
TRINITY_DN29821_c0_g2	0.15	0	1.1	0.0966667	0.3	888	-	-	-	-	-	-	-
TRINITY_DN22010_c0_g1	2.50333	2.65	0.956667	1.92667	3.03333	1054	-	-	-	-	-	-	-
TRINITY_DN84556_c0_g1	3.20667	0.846667	0.63	0.623333	0.386667	1106	GO:0044424;GO:0033554;GO:0031981;GO:0051171;GO:0080090;GO:0051716;GO:0043455;GO:0044464;GO:1900376;GO:0043233;GO:0008150;GO:0044451;GO:0031326;GO:0043231;GO:0006109;GO:0031667;GO:0009991;GO:0043229;GO:0031974;GO:0006792;GO:0005622;GO:0042762;GO:0010675;GO:0044428;GO:0010438;GO:0009605;GO:0009987;GO:0006950;GO:0005634;GO:0005654;GO:0043227;GO:0031669;GO:0044422;GO:0031668;GO:0070013;GO:0010439;GO:…	-	PF13181	4JEHG	S	sp|Q8GXU5|SDI1_ARATH Protein SULFUR DEFICIENCY-INDUCED 1 OS=Arabidopsis thaliana OX=3702 GN=SDI1 PE=2 SV=1	KAE7997971.1 hypothetical protein FH972_002557 [Carpinus fangiana]
TRINITY_DN124421_c0_g1	1.08667	1.94667	0.913333	0.586667	0.58	2151	-	-	PF00248	3G8DZ	C	sp|Q9PWR1|KCAB1_CHICK Voltage-gated potassium channel subunit beta-1 OS=Gallus gallus OX=9031 GN=KCNAB1 PE=2 SV=1	XP_002968103.2 probable voltage-gated potassium channel subunit beta [Selaginella moellendorffii] >XP_002970339.2 probable voltage-gated potassium channel subunit beta [Selaginella moellendorffii]
TRINITY_DN65918_c0_g2	0.54	0.966667	0.673333	0.553333	0.146667	4856	-	-	PF02145	-	-	sp|P86411|RGPA2_RAT Ral GTPase-activating protein subunit alpha-2 OS=Rattus norvegicus OX=10116 GN=Ralgapa2 PE=1 SV=1	XP_030537036.1 ral GTPase-activating protein subunit alpha-1-like [Rhodamnia argentea]
TRINITY_DN226_c2_g1	4.25333	7.89667	14.2567	7.84667	4.14667	1191	-	-	-	-	-	-	KAE8008109.1 hypothetical protein FH972_004652 [Carpinus fangiana]
TRINITY_DN29180_c0_g2	1.47	3.44667	2.51667	3.94333	1.25	1634	-	-	-	-	-	-	-
TRINITY_DN11334_c1_g1	0.77	2.11667	0.0566667	0.603333	0	637	-	-	-	-	-	-	-
TRINITY_DN2448_c0_g1	7.55333	14.6733	23.64	33.6333	26.8	4326	GO:0004519;GO:1901360;GO:0008152;GO:0005622;GO:0003676;GO:1901363;GO:0044238;GO:0009451;GO:0071704;GO:0006725;GO:0043229;GO:0016070;GO:0003824;GO:0004518;GO:0016788;GO:0046483;GO:0043226;GO:0005575;GO:0006139;GO:0043231;GO:0097159;GO:0090305;GO:0044464;GO:0016787;GO:0043170;GO:0008150;GO:0034641;GO:0005623;GO:0003674;GO:0005488;GO:0043412;GO:0044237;GO:0009987;GO:0044424;GO:0006807;GO:0043227;GO:…	K17964	PF12854;PF01535;PF13041	3GCJQ	S	sp|Q9LN69|PPR50_ARATH Putative pentatricopeptide repeat-containing protein At1g19290 OS=Arabidopsis thaliana OX=3702 GN=At1g19290 PE=3 SV=2	KAE8100563.1 hypothetical protein FH972_018449 [Carpinus fangiana]
TRINITY_DN22593_c0_g1	0	0.13	0.13	0.68	0	1045	-	-	-	44NDJ	K	sp|Q9FGV1|ARFH_ARATH Auxin response factor 8 OS=Arabidopsis thaliana OX=3702 GN=ARF8 PE=1 SV=2	KAG6534316.1 hypothetical protein ZIOFF_008202 [Zingiber officinale]
TRINITY_DN6096_c3_g1	48.63	68.26	57.0033	121.78	222.853	468	GO:0055085;GO:0005773;GO:0005622;GO:0005740;GO:0005743;GO:0098660;GO:0043231;GO:0005618;GO:0043229;GO:0006839;GO:0051179;GO:0031224;GO:0044429;GO:0019866;GO:0003674;GO:0008150;GO:0098805;GO:0044464;GO:0005215;GO:0006817;GO:0006820;GO:0044444;GO:0005774;GO:0030312;GO:0098661;GO:0005739;GO:0015318;GO:0031090;GO:0051234;GO:0044424;GO:0009507;GO:0015114;GO:0015075;GO:0034220;GO:0022857;GO:0006970;GO:…	K15102	-	4JGH7	C	sp|Q9FMU6|MPCP3_ARATH Mitochondrial phosphate carrier protein 3, mitochondrial OS=Arabidopsis thaliana OX=3702 GN=MPT3 PE=1 SV=1	KAE8021268.1 hypothetical protein FH972_007175 [Carpinus fangiana]
TRINITY_DN13320_c0_g2	0.24	0.686667	0.27	0.95	3.23667	677	-	-	-	3GP46	S	-	KAG6729257.1 hypothetical protein I3842_01G018300 [Carya illinoinensis]
TRINITY_DN42551_c1_g2	1.38667	0.05	1.35333	0	0	721	-	-	-	-	-	-	-
TRINITY_DN22070_c0_g1	4.32667	1.50333	11.4233	11.2333	17.02	1728	GO:0009117;GO:1901360;GO:0072524;GO:0004751;GO:0005622;GO:0006725;GO:0016853;GO:0071704;GO:0016861;GO:1901135;GO:0043231;GO:0043229;GO:0003824;GO:0046496;GO:0044464;GO:0019362;GO:0003674;GO:0016860;GO:0034641;GO:0008150;GO:0044424;GO:0044237;GO:0019637;GO:0009507;GO:0019682;GO:0006796;GO:0055086;GO:0044444;GO:0006807;GO:0006732;GO:0008152;GO:0044238;GO:0006739;GO:0006081;GO:0009536;GO:0046483;GO:…	K01807	-	4JJRM	G	sp|Q9FI13|RPI4_ARATH Probable ribose-5-phosphate isomerase 4, chloroplastic OS=Arabidopsis thaliana OX=3702 GN=RPI4 PE=2 SV=1	KAE7996010.1 hypothetical protein FH972_000759 [Carpinus fangiana]
TRINITY_DN6622_c0_g1	3.13	4.07	4.9	2.25333	0.453333	2749	GO:0051716;GO:0045937;GO:0006468;GO:0010822;GO:0031410;GO:0051174;GO:0032587;GO:0005856;GO:0051403;GO:1901526;GO:0060255;GO:0051130;GO:0099503;GO:0060338;GO:1902531;GO:0051301;GO:0080134;GO:0004672;GO:0051179;GO:0071840;GO:1990565;GO:0065009;GO:0010608;GO:0045860;GO:0031435;GO:0101031;GO:0030296;GO:0071900;GO:0002682;GO:0051173;GO:0043228;GO:0048522;GO:0031647;GO:0070302;GO:0051246;GO:0043412;GO:…	K09554	PF03234;PF08565;PF08564	KOG2260	D	sp|Q24740|CDC37_DROVI Hsp90 co-chaperone Cdc37 OS=Drosophila virilis OX=7244 GN=Cdc37 PE=3 SV=1	XP_030511847.1 hsp90 co-chaperone Cdc37-like [Rhodamnia argentea]
TRINITY_DN4858_c0_g1	1.03333	0.846667	2.77	1.12333	2.14	1641	GO:0016740;GO:0023052;GO:0016021;GO:0006793;GO:0005576;GO:0016773;GO:0005623;GO:0005488;GO:0065007;GO:0036211;GO:0016301;GO:0044425;GO:0050896;GO:0009987;GO:0043412;GO:0140096;GO:0004888;GO:0044260;GO:0008152;GO:0043167;GO:0004674;GO:0038023;GO:0016310;GO:0007178;GO:0032553;GO:0044238;GO:0060089;GO:0000166;GO:0071944;GO:0007154;GO:0030554;GO:0050789;GO:0050794;GO:0005575;GO:1901564;GO:0016020;GO:…	-	-	4JJFA	T	-	XP_041024081.1 receptor-like kinase TMK3 isoform X2 [Juglans microcarpa x Juglans regia]
TRINITY_DN16346_c0_g1	1.64333	1.92333	1.86333	1.14667	0.12	1819	GO:0044464;GO:0043170;GO:0008150;GO:0005789;GO:0003674;GO:1901576;GO:0044255;GO:0006490;GO:0031984;GO:0102704;GO:0044237;GO:0016757;GO:0044424;GO:0006807;GO:1901566;GO:0044444;GO:0005783;GO:0044267;GO:0009058;GO:0006464;GO:0097502;GO:0042175;GO:0000030;GO:1901137;GO:0000033;GO:0005622;GO:0006629;GO:0043413;GO:0031224;GO:0019538;GO:0071704;GO:0009059;GO:0004376;GO:0043229;GO:0003824;GO:0012505;GO:…	K03843	PF00534;PF13439	3GFYN	M	sp|Q9H553|ALG2_HUMAN Alpha-1,3/1,6-mannosyltransferase ALG2 OS=Homo sapiens OX=9606 GN=ALG2 PE=1 SV=1	XP_011098214.1 alpha-1,3/1,6-mannosyltransferase ALG2 [Sesamum indicum]
TRINITY_DN10883_c0_g1	2.46667	5.08333	4.89333	1.76667	0.87	3869	GO:0051171;GO:0044085;GO:0032211;GO:0034641;GO:0004540;GO:0071046;GO:0031325;GO:0003674;GO:0010558;GO:0048518;GO:0097159;GO:1901265;GO:0000178;GO:0051053;GO:0071027;GO:0034660;GO:0032268;GO:0009057;GO:0071043;GO:2001252;GO:1902494;GO:0003723;GO:1905354;GO:0045934;GO:0016071;GO:0051052;GO:0010605;GO:0065007;GO:0061085;GO:0051247;GO:0019219;GO:0004518;GO:0004527;GO:0016788;GO:0050794;GO:0035327;GO:…	K12591	PF00570;PF08066;PF01612	3HS6Y	J	sp|Q01780|EXOSX_HUMAN Exosome component 10 OS=Homo sapiens OX=9606 GN=EXOSC10 PE=1 SV=2	XP_038998441.1 protein RRP6-like 2 isoform X3 [Hibiscus syriacus]
TRINITY_DN18478_c0_g1	0.163333	0.3	1.4	0.416667	1.16667	1684	-	K01537	-	KOG0204	P	sp|Q9M2L4|ACA11_ARATH Putative calcium-transporting ATPase 11, plasma membrane-type OS=Arabidopsis thaliana OX=3702 GN=ACA11 PE=1 SV=1	-
TRINITY_DN40148_c2_g1	0.776667	3.67	0.14	3.81	0.01	2025	-	-	-	-	-	-	-
TRINITY_DN95268_c0_g1	4.83333	4.57667	10.7633	13.4133	23.7333	1683	GO:0051552;GO:0009718;GO:0009698;GO:0033330;GO:0016740;GO:0017144;GO:0044249;GO:0046527;GO:1901657;GO:0009987;GO:0016758;GO:0033302;GO:0016999;GO:1901804;GO:0008152;GO:0035251;GO:0016138;GO:0047213;GO:1901038;GO:0009812;GO:0033329;GO:1901576;GO:0003674;GO:0008194;GO:1901617;GO:0008150;GO:0033303;GO:0046148;GO:1901806;GO:0016137;GO:0042440;GO:0046283;GO:0016757;GO:0044237;GO:1901615;GO:0009813;GO:…	-	PF00201	3GABP	CG	sp|A6XNC6|UGFGT_MEDTR Flavonoid 3-O-glucosyltransferase OS=Medicago truncatula OX=3880 GN=UGT78G1 PE=1 SV=1	KAG2692137.1 hypothetical protein I3760_08G038200 [Carya illinoinensis] >KAG6644176.1 hypothetical protein CIPAW_08G037500 [Carya illinoinensis]
TRINITY_DN95771_c1_g1	0	0	1.34667	0	0.406667	635	-	-	-	3G9IZ	L	sp|P0C2F6|RNHX1_ARATH Putative ribonuclease H protein At1g65750 OS=Arabidopsis thaliana OX=3702 GN=At1g65750 PE=3 SV=1	XP_018835827.1 uncharacterized protein LOC109002494 [Juglans regia] >KAF5468409.1 hypothetical protein F2P56_012561 [Juglans regia]
TRINITY_DN54889_c0_g2	0.84	0.906667	0.83	0.476667	0.283333	1552	-	-	PF07258	-	-	sp|Q9Y6G5|COMDA_HUMAN COMM domain-containing protein 10 OS=Homo sapiens OX=9606 GN=COMMD10 PE=1 SV=1	QDZ20754.1 hypothetical protein A3770_04p32720 [Chloropicon primus]
TRINITY_DN24635_c0_g1	0.896667	3.4	0.24	2.38333	0.236667	495	-	-	-	-	-	-	-
TRINITY_DN11659_c0_g1	4.48	3.02	15.83	9.70667	74.8	1158	-	-	-	4JQE6	S	sp|Q9ZP41|EGC_CITJA EG45-like domain containing protein OS=Citrus jambhiri OX=64884 GN=CjBAp12 PE=1 SV=1	XP_018858753.1 EG45-like domain containing protein isoform X1 [Juglans regia]
TRINITY_DN31680_c0_g1	0.956667	1.11	0.746667	0.606667	0.376667	1817	-	-	-	-	-	-	-
TRINITY_DN7916_c0_g1	0.84	1.78	0.933333	1.02667	0.286667	2210	GO:0003824;GO:0044265;GO:0043229;GO:0043231;GO:1901135;GO:0019538;GO:1901575;GO:0071704;GO:0005622;GO:0005773;GO:0004553;GO:1901565;GO:0006807;GO:0044444;GO:0048046;GO:0015928;GO:0044237;GO:0044424;GO:0004560;GO:0043170;GO:0008150;GO:0003674;GO:1901136;GO:0044464;GO:0016787;GO:1901564;GO:0005737;GO:0009056;GO:0043226;GO:0005575;GO:0005975;GO:0044238;GO:0008152;GO:0030163;GO:0044260;GO:0043227;GO:…	K01206	PF01120;PF16757	3GB8Z	G	sp|Q6AYS4|FUCO2_RAT Plasma alpha-L-fucosidase OS=Rattus norvegicus OX=10116 GN=Fuca2 PE=2 SV=1	KAG6555401.1 hypothetical protein Mapa_002628 [Marchantia paleacea]
TRINITY_DN1451_c0_g1	11.19	22.56	28.2767	13.8333	4.16667	6182	GO:0043226;GO:0005575;GO:0006733;GO:0005737;GO:0042180;GO:0009536;GO:0044283;GO:0050347;GO:0048608;GO:0048731;GO:0044238;GO:0061458;GO:0000003;GO:0022414;GO:0043167;GO:0004659;GO:0008152;GO:0052924;GO:0006744;GO:0044249;GO:0048856;GO:0043227;GO:0003006;GO:0006720;GO:0009987;GO:0052923;GO:0006743;GO:0005623;GO:0032502;GO:0005488;GO:0042181;GO:0016740;GO:0009108;GO:0051186;GO:0044281;GO:0043231;GO:…	K14066	PF00348	44C9E	H	sp|Q5T2R2|DPS1_HUMAN All trans-polyprenyl-diphosphate synthase PDSS1 OS=Homo sapiens OX=9606 GN=PDSS1 PE=1 SV=1	XP_030545692.1 decaprenyl-diphosphate synthase subunit 1-like [Rhodamnia argentea]
TRINITY_DN77235_c1_g1	0.206667	2.01667	1.15	0.123333	0	1519	-	-	-	-	-	-	-
TRINITY_DN89896_c0_g1	12.48	13.6167	3.45	4.89667	0.866667	502	GO:0019538;GO:0031224;GO:0017111;GO:0044434;GO:0071840;GO:0051301;GO:0044265;GO:0043229;GO:0065003;GO:0044267;GO:0097367;GO:0007275;GO:0046872;GO:0036094;GO:0043467;GO:0010206;GO:1901363;GO:0010304;GO:0009579;GO:0044424;GO:0044237;GO:0009534;GO:0035639;GO:0006807;GO:0031090;GO:0032501;GO:0044464;GO:0016787;GO:0015979;GO:0017076;GO:0050789;GO:0030554;GO:0031967;GO:0009536;GO:1905156;GO:0032559;GO:…	K03798	-	4JH42	O	sp|Q5Z974|FTSH1_ORYSJ ATP-dependent zinc metalloprotease FTSH 1, chloroplastic OS=Oryza sativa subsp. japonica OX=39947 GN=FTSH1 PE=2 SV=1	KAB5568060.1 hypothetical protein DKX38_001853 [Salix brachista]
TRINITY_DN124941_c0_g1	1.12333	0.553333	0.216667	1.02667	1.40333	1023	-	-	-	KOG1075	E	-	XP_035540243.1 uncharacterized protein LOC118344223 [Juglans regia]
TRINITY_DN18238_c0_g1	2.22333	2.46	4.66	2.03333	0.953333	1267	-	K11827	-	34HRM	U	sp|Q17QC5|AP2S1_BOVIN AP-2 complex subunit sigma OS=Bos taurus OX=9913 GN=AP2S1 PE=2 SV=1	XP_030542247.1 AP-2 complex subunit sigma [Rhodamnia argentea]
TRINITY_DN16291_c2_g1	1.94667	2.49	2.86667	1.29333	0.74	2619	GO:0048523;GO:0048584;GO:0042749;GO:0050866;GO:0044248;GO:0009450;GO:0061045;GO:0051957;GO:0050804;GO:0006521;GO:0009628;GO:0009987;GO:0072330;GO:0033602;GO:0014052;GO:0032892;GO:0140101;GO:0072329;GO:0007618;GO:0048148;GO:0022414;GO:0032553;GO:0032991;GO:0048583;GO:0009967;GO:0030554;GO:1903530;GO:0062012;GO:1901564;GO:0009449;GO:0051047;GO:0032559;GO:0005575;GO:0009056;GO:0030155;GO:0140098;GO:…	K13524	PF00202	KOG1405	E	sp|P50554|GABT_RAT 4-aminobutyrate aminotransferase, mitochondrial OS=Rattus norvegicus OX=10116 GN=Abat PE=1 SV=3	XP_030539085.1 4-aminobutyrate aminotransferase, mitochondrial-like [Rhodamnia argentea]
TRINITY_DN4930_c1_g1	40.0967	27.3667	42.02	36.09	56.8133	1623	GO:0051707;GO:0007275;GO:0005622;GO:1901363;GO:0008289;GO:0031326;GO:0003700;GO:0043231;GO:0097159;GO:0043207;GO:0043229;GO:0044464;GO:0060255;GO:0001067;GO:2001141;GO:0003674;GO:0008150;GO:0044424;GO:0051171;GO:0032501;GO:0080090;GO:0043168;GO:0044444;GO:0005543;GO:0005886;GO:0043167;GO:0051704;GO:0031323;GO:0010468;GO:0005829;GO:0003676;GO:1903506;GO:0010556;GO:0019219;GO:0009536;GO:0071944;GO:…	-	PF01167	4JMC7	S	sp|Q93VI8|TLP7_ARATH Tubby-like F-box protein 7 OS=Arabidopsis thaliana OX=3702 GN=TULP7 PE=2 SV=1	KAE8124700.1 hypothetical protein FH972_019564 [Carpinus fangiana]
TRINITY_DN79303_c0_g2	0.816667	1.03667	2.46667	1.44	0.213333	676	-	-	-	-	-	-	-
TRINITY_DN80696_c0_g1	0.82	1.46333	1.13667	2.17333	0.0266667	935	GO:0009819;GO:0031325;GO:0003674;GO:0008150;GO:0031327;GO:0009892;GO:0051171;GO:0044444;GO:0080090;GO:0001101;GO:0009896;GO:0061158;GO:0048519;GO:0005622;GO:0005773;GO:2000113;GO:0048518;GO:0010558;GO:0006952;GO:0043231;GO:0097159;GO:0043207;GO:1903313;GO:0009894;GO:0009607;GO:0005623;GO:0003729;GO:0050896;GO:2000112;GO:0032269;GO:0010605;GO:0065007;GO:0009605;GO:0061013;GO:0032268;GO:0006950;GO:…	-	-	4JHH4	J	-	-
TRINITY_DN5062_c0_g1	0.956667	0.873333	3.34667	5.02	11.28	1821	GO:0016436;GO:0044238;GO:0008757;GO:0008152;GO:0022613;GO:0005737;GO:0016070;GO:0016741;GO:0046483;GO:0005575;GO:0006139;GO:0032259;GO:0042254;GO:0009451;GO:0008649;GO:0031167;GO:0006396;GO:0005623;GO:0016740;GO:0044260;GO:0070042;GO:0090304;GO:0043412;GO:0009987;GO:0034660;GO:0008170;GO:0005622;GO:1901360;GO:0006364;GO:0008173;GO:0003824;GO:0000154;GO:0008168;GO:0140102;GO:0070475;GO:0071840;GO:…	K09761	PF04452	3G8B1	J	-	KAF5448314.1 hypothetical protein F2P56_028862, partial [Juglans regia]
TRINITY_DN106212_c0_g1	1.14667	2.92333	0.483333	0.97	0.133333	990	-	-	-	KOG1075	E	-	XP_035544681.1 uncharacterized protein LOC118348042 [Juglans regia]
TRINITY_DN4368_c2_g3	67.49	68.58	46.84	35.0167	3.84	1693	GO:0044464;GO:0005622;GO:0080167;GO:0005623;GO:0008150;GO:0050896;GO:0009628;GO:0044424;GO:0005575;GO:0043226;GO:0043231;GO:0005634;GO:0043229;GO:0043227	-	-	-	-	sp|Q9LXJ1|BIC1_ARATH Protein BIC1 OS=Arabidopsis thaliana OX=3702 GN=BIC1 PE=1 SV=1	KAE8098551.1 hypothetical protein FH972_016604 [Carpinus fangiana]
TRINITY_DN32650_c0_g1	0	0.04	0.876667	0.64	0	993	-	-	-	-	-	-	-
TRINITY_DN55827_c0_g3	0.19	0.766667	0.0533333	1.29	0	1101	-	-	-	-	-	-	-
TRINITY_DN19917_c0_g1	9.6	11.4267	14.3567	6.74333	2.90333	680	GO:0003674;GO:0010088;GO:0005488;GO:0042802;GO:0042803;GO:0032502;GO:0046983;GO:0008150;GO:0005515;GO:0043621;GO:0048856;GO:0010087;GO:0009888	-	PF14576	4JKJA	S	sp|Q9SS87|SEOB_ARATH Protein SIEVE ELEMENT OCCLUSION B OS=Arabidopsis thaliana OX=3702 GN=SEOB PE=1 SV=1	XP_041007300.1 protein SIEVE ELEMENT OCCLUSION B-like isoform X8 [Juglans microcarpa x Juglans regia]
TRINITY_DN12689_c0_g1	5.19333	11.4433	6.9	9.82	1.80333	634	-	-	-	-	-	-	-
TRINITY_DN4545_c3_g1	0.576667	0.763333	1.49	1.72667	7.65	2016	GO:0032446;GO:0009987;GO:0071704;GO:0044237;GO:0019538;GO:0043412;GO:0070647;GO:0016567;GO:0044260;GO:1901564;GO:0006807;GO:0008152;GO:0006464;GO:0044267;GO:0044238;GO:0043170;GO:0008150;GO:0036211	-	PF03000	4JI8C	S	sp|Q9LT24|Y3985_ARATH BTB/POZ domain-containing protein At3g19850 OS=Arabidopsis thaliana OX=3702 GN=At3g19850 PE=2 SV=1	KAE8022960.1 hypothetical protein FH972_008720 [Carpinus fangiana]
TRINITY_DN26145_c0_g1	0.736667	1.2	0.233333	0.36	0.106667	1031	-	-	-	-	-	-	-
TRINITY_DN113200_c0_g2	0.236667	0.896667	0.266667	1.08333	0.0466667	1368	-	-	-	-	-	-	-
TRINITY_DN11025_c0_g1	4.33333	1.25333	3.80667	3.08667	11.8067	2510	GO:0044446;GO:0070011;GO:0009908;GO:0009653;GO:0071944;GO:0010305;GO:0048731;GO:0044238;GO:0061458;GO:0000003;GO:0008152;GO:0009909;GO:0009640;GO:0048856;GO:0043227;GO:0048507;GO:0005623;GO:0032502;GO:0050793;GO:0065007;GO:0050896;GO:0044425;GO:0016021;GO:2000280;GO:0048367;GO:0010082;GO:2000241;GO:0043231;GO:0051239;GO:0003824;GO:0048831;GO:0012505;GO:1905392;GO:0071704;GO:0009790;GO:0008233;GO:…	K01301	PF04253	4JNCR	OP	sp|Q9M1S8|GCP2_ARATH Probable glutamate carboxypeptidase AMP1 OS=Arabidopsis thaliana OX=3702 GN=AMP1 PE=1 SV=3	KAE8125269.1 hypothetical protein FH972_020100 [Carpinus fangiana]
TRINITY_DN29599_c0_g1	0.21	0.203333	1.12667	1.41333	1.22	2718	-	-	PF20431;PF13041;PF01535	4JFZW	S	sp|Q9C507|PP111_ARATH Putative pentatricopeptide repeat-containing protein At1g69350, mitochondrial OS=Arabidopsis thaliana OX=3702 GN=PCMP-E66 PE=3 SV=1	KAE8023174.1 hypothetical protein FH972_008909 [Carpinus fangiana]
TRINITY_DN67358_c0_g1	3.81	1.44	3.42667	3.80667	1.01333	515	-	-	-	4JI6H	Z	-	XP_023904454.1 protein misato homolog 1 [Quercus suber] >XP_023904461.1 protein misato homolog 1 [Quercus suber]
TRINITY_DN20992_c0_g1	0.203333	0.31	0.573333	2.16667	1.76	1434	-	-	-	-	-	-	-
TRINITY_DN28412_c0_g1	0	0.173333	0.736667	2.99	0.31	579	GO:0008152;GO:0010468;GO:0044238;GO:0003676;GO:0010556;GO:0009893;GO:0019219;GO:1902680;GO:0050794;GO:0044446;GO:0046483;GO:0032774;GO:0005623;GO:0006355;GO:0065007;GO:0003729;GO:2000112;GO:0034645;GO:0019438;GO:0043565;GO:0005634;GO:0003723;GO:0044260;GO:0043227;GO:0031974;GO:0005622;GO:0045893;GO:0071704;GO:0048518;GO:0043231;GO:0097159;GO:0005730;GO:2001141;GO:0003674;GO:0031325;GO:0008150;GO:…	K03627	PF08523;PF01381	44PJ8	K	sp|O94700|MBF1_SCHPO Multiprotein-bridging factor 1 OS=Schizosaccharomyces pombe (strain 972 / ATCC 24843) OX=284812 GN=mbf1 PE=3 SV=1	XP_021998174.1 multiprotein-bridging factor 1b [Helianthus annuus] >KAF5778296.1 putative transcription factor MBF1 family [Helianthus annuus]
TRINITY_DN15260_c2_g1	0.616667	1.20667	1.87	2.89	1.21	1422	GO:0016740;GO:0032555;GO:0044281;GO:0006793;GO:0016773;GO:0003674;GO:0017076;GO:0005488;GO:0008150;GO:0016301;GO:0044237;GO:0009987;GO:1901615;GO:0006796;GO:0019400;GO:0008144;GO:0043168;GO:0006071;GO:0004371;GO:0035639;GO:0008152;GO:0043167;GO:0036094;GO:0097367;GO:1901265;GO:0005524;GO:0016772;GO:0016310;GO:1901363;GO:0032553;GO:0044238;GO:0005975;GO:0006066;GO:0000166;GO:0071704;GO:0044262;GO:…	K00863	-	3GAMX	G	sp|O04059|DHBK_SOLLC Putative 3,4-dihydroxy-2-butanone kinase OS=Solanum lycopersicum OX=4081 GN=DHBK PE=2 SV=1	RDX89213.1 putative 3,4-dihydroxy-2-butanone kinase, partial [Mucuna pruriens]
TRINITY_DN37970_c0_g1	0.226667	0.296667	1.57	1.54	2.36333	1409	-	K01728	PF00544	4JRUV	E	sp|Q9C8G4|PLY4_ARATH Probable pectate lyase 4 OS=Arabidopsis thaliana OX=3702 GN=At1g30350 PE=2 SV=1	KAF5453502.1 hypothetical protein F2P56_028399, partial [Juglans regia]
TRINITY_DN2059_c0_g1	0.413333	1.28	4.17333	0.92	8.48333	749	-	-	-	-	-	-	KAE8124292.1 hypothetical protein FH972_019191 [Carpinus fangiana]
TRINITY_DN11552_c1_g2	7.30667	0.603333	2.91	3.03667	1.15333	1465	GO:0009607;GO:0005623;GO:0050896;GO:0044425;GO:0071554;GO:0045229;GO:0016021;GO:0044422;GO:0016740;GO:0044764;GO:0098588;GO:0043227;GO:0009605;GO:0009617;GO:0009987;GO:0016758;GO:0070085;GO:0008152;GO:0051704;GO:0016043;GO:0043226;GO:0005575;GO:0044446;GO:0009292;GO:0016020;GO:0005737;GO:0019187;GO:0098791;GO:0003674;GO:0008150;GO:0005794;GO:0044464;GO:0044444;GO:0000139;GO:0031090;GO:0044424;GO:…	K13680	PF13641	3G8Q1	M	sp|Q9LZR3|CSLA9_ARATH Glucomannan 4-beta-mannosyltransferase 9 OS=Arabidopsis thaliana OX=3702 GN=CSLA9 PE=1 SV=1	XP_041024938.1 glucomannan 4-beta-mannosyltransferase 9 [Juglans microcarpa x Juglans regia]
TRINITY_DN3401_c0_g1	15.42	21.6667	12.0667	19.3267	9.44333	2640	GO:0050864;GO:0036094;GO:2000026;GO:0007275;GO:0048522;GO:0097367;GO:2001021;GO:0051173;GO:0002520;GO:0002682;GO:0002706;GO:0072332;GO:2001233;GO:0006955;GO:0080134;GO:0009059;GO:1902531;GO:1901576;GO:0060255;GO:0017076;GO:0051240;GO:2001234;GO:0051249;GO:0019724;GO:0002702;GO:0032501;GO:0030890;GO:0045830;GO:0051716;GO:0016447;GO:0008219;GO:0046651;GO:0032553;GO:0002891;GO:0042771;GO:0006310;GO:…	-	-	4JE4J	L	-	KAE8077443.1 hypothetical protein FH972_016008 [Carpinus fangiana]
TRINITY_DN22175_c0_g1	0.853333	1.17667	0.416667	5.46333	0.0933333	841	-	-	-	-	-	-	-
TRINITY_DN7580_c0_g1	9.67	35.92	4.92	43.94	1.11667	546	-	-	-	-	-	-	-
TRINITY_DN12459_c0_g1	0.236667	0.786667	0.19	1.36667	0.633333	1663	-	-	-	-	-	-	-
TRINITY_DN18951_c0_g1	0.853333	1.26333	0.88	0.9	0.246667	6640	-	-	PF00595	-	-	sp|Q9Y566|SHAN1_HUMAN SH3 and multiple ankyrin repeat domains protein 1 OS=Homo sapiens OX=9606 GN=SHANK1 PE=1 SV=2	-
TRINITY_DN79810_c0_g1	0.236667	0.25	1.34333	0.98	1.23333	1569	GO:0071554;GO:0071310;GO:0045229;GO:0071495;GO:1901362;GO:0044281;GO:0090355;GO:0045764;GO:0071365;GO:0044422;GO:0044106;GO:0090357;GO:0009914;GO:0044249;GO:0060560;GO:0031226;GO:0042221;GO:0009987;GO:0006521;GO:0032352;GO:0010315;GO:0042445;GO:0031323;GO:0048589;GO:0016020;GO:0019222;GO:0006810;GO:0062012;GO:1901564;GO:0005737;GO:0010817;GO:0009834;GO:0032989;GO:0022857;GO:0043226;GO:0009851;GO:…	-	PF00892	3GDI0	S	sp|Q94AP3|WAT1_ARATH Protein WALLS ARE THIN 1 OS=Arabidopsis thaliana OX=3702 GN=WAT1 PE=1 SV=1	KAE8010559.1 hypothetical protein FH972_006922 [Carpinus fangiana]
TRINITY_DN4921_c1_g1	1.85333	2.57667	7.86	6.58667	10.67	766	-	-	PF08213	4JUXQ	S	-	XP_018833319.1 uncharacterized protein LOC109000770 [Juglans regia] >KAF5476667.1 hypothetical protein F2P56_003382 [Juglans regia]
TRINITY_DN4497_c0_g1	65.2033	66.74	14.8167	83	80.24	1167	-	-	PF04720	3G72G	S	-	KAE8022290.1 hypothetical protein FH972_008101 [Carpinus fangiana]
TRINITY_DN59790_c0_g1	0.553333	0.866667	0.88	0.37	0.176667	2554	GO:0031224;GO:0032879;GO:0005253;GO:0051179;GO:0044431;GO:0071840;GO:0012505;GO:0043229;GO:0006821;GO:0005216;GO:0043231;GO:0009826;GO:0034762;GO:1902476;GO:1990351;GO:0098660;GO:0048869;GO:0034765;GO:0055085;GO:0005244;GO:0005622;GO:0043269;GO:0031984;GO:0098796;GO:0044424;GO:0000902;GO:0098661;GO:0015318;GO:0051049;GO:0051234;GO:0044444;GO:0022839;GO:1902495;GO:0044464;GO:0008308;GO:0005215;GO:…	K05016	PF00571;PF00654	3G8KS	P	sp|P51798|CLCN7_HUMAN H(+)/Cl(-) exchange transporter 7 OS=Homo sapiens OX=9606 GN=CLCN7 PE=1 SV=2	XP_030551601.1 H(+)/Cl(-) exchange transporter 7-like [Rhodamnia argentea]
TRINITY_DN14220_c0_g1	1.19667	2.33667	0.996667	1.70667	0.0533333	3354	-	-	PF03087	4JSHX	S	-	KAE8124517.1 hypothetical protein FH972_019395 [Carpinus fangiana]
TRINITY_DN3407_c0_g1	3.52	7.01	2.55333	12.2867	0.43	766	-	-	-	3GQYB	S	-	XP_023874649.1 uncharacterized protein LOC111987174 [Quercus suber]
TRINITY_DN22115_c0_g1	0	1.07	2.25	4.23667	1.32667	496	-	K13459	-	4JRPA	T	sp|Q9T048|DRL27_ARATH Disease resistance protein At4g27190 OS=Arabidopsis thaliana OX=3702 GN=At4g27190 PE=2 SV=1	KAB9241440.1 hypothetical protein FH972_027012 [Carpinus fangiana]
TRINITY_DN1288_c0_g1	55.1633	80.8433	125.34	145.393	204.42	6196	GO:0016020;GO:1901564;GO:0005737;GO:0009056;GO:0005575;GO:0070011;GO:0033218;GO:0046914;GO:0071944;GO:0044238;GO:0043167;GO:0008152;GO:0008237;GO:0140096;GO:0009987;GO:0004177;GO:0005488;GO:0005623;GO:0008235;GO:0044248;GO:0003824;GO:0019538;GO:1901575;GO:0043171;GO:0071704;GO:0008233;GO:0005622;GO:0008238;GO:0046872;GO:1901565;GO:0005886;GO:0006807;GO:0006518;GO:0044424;GO:0043603;GO:0042277;GO:…	K01256	PF17900;PF11940;PF01433;PF17432	4JKPW	EO	sp|Q8H0S9|PSA_ARATH Puromycin-sensitive aminopeptidase OS=Arabidopsis thaliana OX=3702 GN=MPA1 PE=2 SV=1	XP_040985943.1 puromycin-sensitive aminopeptidase isoform X6 [Juglans microcarpa x Juglans regia]
TRINITY_DN135871_c0_g1	0.526667	1.14667	0.69	0.366667	0.12	2550	-	K11971	PF05773;PF01485	34I7T	O	sp|Q9UBS8|RNF14_HUMAN E3 ubiquitin-protein ligase RNF14 OS=Homo sapiens OX=9606 GN=RNF14 PE=1 SV=1	PWA95948.1 NDR1/HIN1-like 8 [Artemisia annua]
TRINITY_DN1574_c0_g1	45.4433	4.06333	11.6267	7.18	0.293333	982	-	-	-	-	-	-	-
TRINITY_DN4491_c0_g1	2.46	9.56667	6.6	9.57667	14.6967	4220	GO:0016787;GO:0005794;GO:0044464;GO:0005576;GO:0006665;GO:0005911;GO:0044255;GO:0003674;GO:0005623;GO:0055044;GO:0008150;GO:0044424;GO:0009987;GO:0044237;GO:0005783;GO:0044444;GO:0016811;GO:0017040;GO:0043227;GO:0006807;GO:0102121;GO:0008152;GO:0016810;GO:0006629;GO:0044238;GO:0005622;GO:0009506;GO:0071704;GO:0006643;GO:0043231;GO:0005575;GO:0043226;GO:0030054;GO:0012505;GO:0003824;GO:1901564;GO:…	K12349	PF04734;PF17048	3GDA1	T	sp|Q304B9|NCER2_ARATH Neutral ceramidase 2 OS=Arabidopsis thaliana OX=3702 GN=NCER2 PE=3 SV=1	KAE8099272.1 hypothetical protein FH972_017266 [Carpinus fangiana]
TRINITY_DN88397_c0_g1	0	0.803333	0	0.666667	0.16	724	-	-	-	44D9F	S	-	RDX88409.1 hypothetical protein CR513_30009, partial [Mucuna pruriens]
TRINITY_DN130262_c0_g1	1.03	1.24333	1.60333	0.896667	0.313333	4108	GO:0022414;GO:0070085;GO:0016758;GO:0006486;GO:0006029;GO:0016020;GO:1901564;GO:0009101;GO:0005737;GO:0010384;GO:0022622;GO:0043226;GO:0005575;GO:0048608;GO:0010405;GO:0071554;GO:0036211;GO:0010192;GO:0005488;GO:0044422;GO:0016740;GO:0003006;GO:0048764;GO:0044249;GO:0009888;GO:0043412;GO:0080147;GO:0009987;GO:0048869;GO:0006464;GO:0009058;GO:0044267;GO:0010154;GO:0007275;GO:1990714;GO:1901137;GO:…	K14413	PF01762	3G8NE	G	sp|Q7JK24|B3GT1_GORGO Beta-1,3-galactosyltransferase 1 OS=Gorilla gorilla gorilla OX=9595 GN=B3GALT1 PE=3 SV=1	XP_010551442.1 PREDICTED: beta-1,3-galactosyltransferase GALT1 isoform X1 [Tarenaya hassleriana] >XP_019059019.1 PREDICTED: beta-1,3-galactosyltransferase GALT1 isoform X1 [Tarenaya hassleriana]
TRINITY_DN8235_c0_g1	11.2567	12.38	39.52	17.67	83.03	2811	GO:0030036;GO:0032984;GO:0043933;GO:0007015;GO:0009987;GO:0044424;GO:0097435;GO:0005856;GO:0003779;GO:0008150;GO:0005488;GO:0005623;GO:0003674;GO:0030042;GO:0044464;GO:0015629;GO:0043624;GO:0005515;GO:0043229;GO:0006996;GO:0008092;GO:0005737;GO:0016043;GO:0030029;GO:0043226;GO:0005575;GO:0007010;GO:0008154;GO:0071840;GO:0022411;GO:0005622;GO:0051261;GO:0043232;GO:0043228	K05765	PF00241	3HTM8	Z	sp|Q8SAG3|ADF_VITVI Actin-depolymerizing factor OS=Vitis vinifera OX=29760 PE=2 SV=1	KAE7997819.1 hypothetical protein FH972_002420 [Carpinus fangiana]
TRINITY_DN61605_c0_g1	0.0933333	0.683333	0.143333	1.06	0.1	985	GO:0098687;GO:0051972;GO:0019222;GO:0043226;GO:0005575;GO:0006139;GO:1904358;GO:0032991;GO:0050789;GO:0044271;GO:0010638;GO:0031328;GO:0043232;GO:0098505;GO:0000782;GO:0051348;GO:0031323;GO:0005694;GO:0090304;GO:0044249;GO:0010833;GO:0031324;GO:0032212;GO:0006259;GO:0009987;GO:0003677;GO:0009889;GO:0010557;GO:0070013;GO:1901362;GO:0005488;GO:0048523;GO:0051172;GO:0044422;GO:0009891;GO:0043229;GO:…	-	-	3GGB5	E	sp|Q56Y52|POT1A_ARATH Protection of telomeres protein 1a OS=Arabidopsis thaliana OX=3702 GN=POT1A PE=1 SV=1	KAB1212269.1 Protection of telomeres protein 1b [Morella rubra]
TRINITY_DN11489_c0_g1	0.343333	0.84	3.31333	3.32	1.78333	2355	GO:0005623;GO:0005488;GO:0043412;GO:0009987;GO:0043227;GO:0090304;GO:0003723;GO:0004519;GO:0043167;GO:0008152;GO:0044238;GO:0003676;GO:0046914;GO:0009451;GO:0016070;GO:0004518;GO:0005737;GO:0005575;GO:0043226;GO:0006139;GO:0046483;GO:0016788;GO:0090305;GO:0044464;GO:0008270;GO:0043169;GO:0016787;GO:0043170;GO:0008150;GO:0034641;GO:0003674;GO:0044237;GO:0044424;GO:0006807;GO:0005739;GO:0044444;GO:…	-	PF01535;PF13041;PF20431	3GA13	S	sp|Q9FHF9|PP419_ARATH Pentatricopeptide repeat-containing protein At5g46460, mitochondrial OS=Arabidopsis thaliana OX=3702 GN=PCMP-H49 PE=2 SV=1	KAE7996302.1 hypothetical protein FH972_001034 [Carpinus fangiana]
TRINITY_DN29085_c0_g2	3.79	2.89	0.79	0.23	0.663333	651	-	-	-	-	-	-	-
TRINITY_DN31450_c0_g1	0.54	1.19667	1.07333	1.07667	0.113333	1636	-	-	PF01607	-	-	sp|P0DPW5|TX11A_CORWE U-scoloptoxin(01)-Cw1a OS=Cormocephalus westwoodi OX=1096223 PE=3 SV=1	XP_030514153.1 uncharacterized threonine-rich GPI-anchored glycoprotein PJ4664.02-like [Rhodamnia argentea]
TRINITY_DN700_c2_g1	27.0233	76.8233	66.0533	88.2633	25.7867	2130	-	K02870	-	3G8Y0	J	sp|O50003|RL12_PRUAR 60S ribosomal protein L12 OS=Prunus armeniaca OX=36596 GN=RPL12 PE=2 SV=1	KAE8099592.1 hypothetical protein FH972_017563 [Carpinus fangiana]
TRINITY_DN7172_c0_g1	24.2867	62.81	30.1567	47.94	23.8833	5053	GO:0043227;GO:0003006;GO:0048856;GO:0005634;GO:0090304;GO:0120114;GO:0005654;GO:0008380;GO:0009987;GO:0006396;GO:0097525;GO:0065007;GO:0032502;GO:0070013;GO:0005623;GO:0016071;GO:0044422;GO:0051052;GO:0019222;GO:0016070;GO:0005575;GO:0043226;GO:0006139;GO:0050794;GO:0044446;GO:0046483;GO:0050789;GO:0048608;GO:0032991;GO:0000398;GO:0097526;GO:0019219;GO:0000003;GO:0022414;GO:0044238;GO:0061458;GO:…	K12843	PF08572;PF06544	4JKQN	A	sp|Q9C7E7|RDM16_ARATH Protein RDM16 OS=Arabidopsis thaliana OX=3702 GN=RDM16 PE=2 SV=1	KAE7996872.1 hypothetical protein FH972_001556 [Carpinus fangiana]
TRINITY_DN28232_c0_g1	1.43667	1.26333	0.746667	0.313333	0.22	2107	-	-	-	-	-	sp|Q4R372|FBX25_MACFA F-box only protein 25 OS=Macaca fascicularis OX=9541 GN=FBXO25 PE=2 SV=1	-
TRINITY_DN11881_c0_g1	0.806667	0.89	0.95	0.716667	0.14	2516	-	-	-	-	-	-	-
TRINITY_DN66510_c0_g1	2.11	1.87667	2.04667	1.30667	0.543333	1725	GO:0008509;GO:0015711;GO:0044446;GO:0050794;GO:0007154;GO:0031227;GO:0098791;GO:0015075;GO:0015297;GO:0071702;GO:0034220;GO:0043227;GO:0005338;GO:0048856;GO:0006950;GO:0015165;GO:0098588;GO:1901505;GO:0015786;GO:0050896;GO:0044425;GO:0065007;GO:0032502;GO:0005623;GO:0016021;GO:0005459;GO:0006811;GO:0023052;GO:0012505;GO:0043231;GO:0034620;GO:0010033;GO:0031301;GO:0044431;GO:0055085;GO:0005622;GO:…	K15275	PF08449	4JFMZ	G	sp|Q8AWB6|S35B1_CHICK Solute carrier family 35 member B1 OS=Gallus gallus OX=9031 GN=SLC35B1 PE=2 SV=1	GAQ84320.1 UDP-galactose transporter related protein [Klebsormidium nitens]
TRINITY_DN11120_c0_g1	1.66333	1.34333	5.23667	4.04	6.16	1390	GO:0050789;GO:0048583;GO:0022857;GO:0015849;GO:0098827;GO:0043226;GO:0005575;GO:0016020;GO:0006810;GO:0015893;GO:0030139;GO:0005737;GO:0044432;GO:0015267;GO:0043660;GO:0009628;GO:0042221;GO:0046942;GO:0031226;GO:0044403;GO:0015103;GO:0044422;GO:0008514;GO:0015718;GO:0015698;GO:0015727;GO:0098656;GO:0015850;GO:0022803;GO:0051179;GO:0015129;GO:0031224;GO:0046943;GO:0080134;GO:0005887;GO:0043229;GO:…	K09874	PF00230	4JMBX	P	sp|Q40746|NIP11_ORYSJ Aquaporin NIP1-1 OS=Oryza sativa subsp. japonica OX=39947 GN=NIP1-1 PE=2 SV=1	KAE7996365.1 hypothetical protein FH972_001096 [Carpinus fangiana]
TRINITY_DN41147_c2_g1	0.56	2.03	0.443333	1.5	0.193333	1212	GO:0031974;GO:0045292;GO:0031123;GO:0048519;GO:0000184;GO:0005622;GO:1901575;GO:0016458;GO:0032879;GO:0071704;GO:0090501;GO:0043231;GO:0006369;GO:0005730;GO:0007167;GO:0090305;GO:0005515;GO:0043170;GO:0008150;GO:0042802;GO:0006370;GO:0015931;GO:0006351;GO:0015031;GO:0000377;GO:0006379;GO:0009892;GO:0031124;GO:0044444;GO:0043933;GO:1901361;GO:0005845;GO:0080090;GO:0010468;GO:0000340;GO:0022613;GO:…	-	-	KOG0118	H	-	-
TRINITY_DN20944_c0_g1	0.93	2.15333	0.403333	1.41	1.37667	954	-	-	-	-	-	-	XP_018825342.1 uncharacterized protein LOC108994551 [Juglans regia] >KAF5468566.1 hypothetical protein F2P56_012709 [Juglans regia]
TRINITY_DN24918_c0_g1	5.66667	4.17333	22.9933	7.06667	33.16	609	-	-	-	4JIZP	S	-	-
TRINITY_DN18582_c0_g1	2.48	4.11333	1.09	11.6233	0.54	514	-	-	-	-	-	-	-
TRINITY_DN23726_c0_g1	0	0.37	0.15	4.33	0.35	586	-	K02896	PF01246	34KZC	J	sp|Q92354|RL24A_SCHPO 60S ribosomal protein L24-A OS=Schizosaccharomyces pombe (strain 972 / ATCC 24843) OX=284812 GN=rpl2401 PE=3 SV=1	XP_023877295.1 60S ribosomal protein L24-like [Quercus suber]
TRINITY_DN1898_c0_g1	27.44	8.86667	22.5967	32.71	27.2167	3114	GO:0043436;GO:0003824;GO:0043229;GO:0097159;GO:0043231;GO:0006082;GO:0009088;GO:0044434;GO:0071704;GO:0009089;GO:1901363;GO:0005622;GO:0005524;GO:0016772;GO:0006566;GO:1901265;GO:0009058;GO:0097367;GO:0036094;GO:1901566;GO:0035639;GO:0019202;GO:0006807;GO:0043168;GO:0044444;GO:0008144;GO:0009507;GO:0006796;GO:1901607;GO:0044424;GO:0008652;GO:0044237;GO:0008150;GO:0009570;GO:1901605;GO:0017076;GO:…	K00928	PF00696	4JIWR	E	sp|O23653|AK2_ARATH Aspartokinase 2, chloroplastic OS=Arabidopsis thaliana OX=3702 GN=AK2 PE=1 SV=2	KAE8021261.1 hypothetical protein FH972_007168 [Carpinus fangiana]
TRINITY_DN15952_c2_g1	0.216667	1.19333	0.113333	0.333333	3.94	1004	-	-	-	-	-	-	-
TRINITY_DN20265_c0_g2	0.71	1.34333	1.04333	0.6	0.513333	1833	GO:0005623;GO:0102337;GO:0030148;GO:0044425;GO:0016021;GO:0044422;GO:0016740;GO:0044281;GO:0006665;GO:0044249;GO:0034625;GO:0043227;GO:0072330;GO:0016053;GO:0009987;GO:0044238;GO:0030497;GO:0102336;GO:0044432;GO:0008152;GO:0046394;GO:0034626;GO:0019368;GO:0019752;GO:0005575;GO:0043226;GO:0098827;GO:0044446;GO:0042761;GO:1901564;GO:0005737;GO:0016020;GO:0031227;GO:0009922;GO:0004312;GO:0044283;GO:…	K10246	PF01151	3G8DK	I	sp|Q9VV87|ELOV6_DROME Elongation of very long chain fatty acids protein 6 OS=Drosophila melanogaster OX=7227 GN=Baldspot PE=1 SV=2	XP_023888834.1 putative elongation of fatty acids protein 1 [Quercus suber]
TRINITY_DN21519_c0_g1	0.54	1.56	1.02333	2.02	0.353333	1385	-	-	-	-	-	-	-
TRINITY_DN8622_c0_g1	4.49333	4.08333	8.49667	9.99333	11.38	2642	-	-	PF16455	3GIQX	ADK	sp|Q4V8W7|UBTD1_DANRE Ubiquitin domain-containing protein 1 OS=Danio rerio OX=7955 GN=ubtd1 PE=2 SV=1	XP_030481367.1 ubiquitin domain-containing protein 1 [Cannabis sativa]
TRINITY_DN2465_c0_g1	7.78	41.85	24.6	37.1567	24.5733	2238	GO:0005874;GO:0032502;GO:0005488;GO:0005623;GO:0019001;GO:0044422;GO:0003924;GO:0099080;GO:0043227;GO:0003006;GO:0048856;GO:0005634;GO:0001882;GO:0009888;GO:0032549;GO:0009987;GO:0048507;GO:0032561;GO:0000003;GO:0000166;GO:0022414;GO:1902182;GO:0016462;GO:0061458;GO:0032553;GO:0043232;GO:0048731;GO:0032550;GO:0016818;GO:0043167;GO:0099081;GO:0015630;GO:0005737;GO:0005525;GO:0016043;GO:0005575;GO:…	K06883	PF03029	3GDMU	S	sp|Q56XY2|QQT1_ARATH GPN-loop GTPase QQT1 OS=Arabidopsis thaliana OX=3702 GN=QQT1 PE=1 SV=1	KAE8057051.1 hypothetical protein FH972_013773 [Carpinus fangiana]
TRINITY_DN11997_c0_g1	0.87	1.62333	2.58	1.02667	0.766667	3921	-	K14855	-	4JHM3	S	sp|Q7ZXK9|NLE1_XENLA Notchless protein homolog 1 OS=Xenopus laevis OX=8355 GN=nle1 PE=2 SV=1	XP_030536340.1 notchless protein homolog 1-like [Rhodamnia argentea]
TRINITY_DN66088_c1_g2	0.806667	1.29	0	0	0.0633333	844	-	-	-	-	-	-	-
TRINITY_DN38168_c0_g1	1.90333	1.99333	4.87667	5.65667	18.5	4927	GO:0006006;GO:0043227;GO:0019693;GO:0009987;GO:0051156;GO:0005488;GO:0005996;GO:0005623;GO:0051186;GO:0044281;GO:0006793;GO:0050662;GO:0006139;GO:0043226;GO:0005575;GO:0046483;GO:0006753;GO:0006098;GO:0006733;GO:1901564;GO:0005737;GO:0009536;GO:0044238;GO:0006739;GO:0006081;GO:0000166;GO:0005975;GO:0016614;GO:0008152;GO:0048037;GO:0044444;GO:0055114;GO:0006732;GO:0006807;GO:0044424;GO:0019637;GO:…	K00036	PF00479	4JFA7	G	sp|Q93ZW0|G6PD4_ARATH Inactive glucose-6-phosphate 1-dehydrogenase 4, chloroplastic OS=Arabidopsis thaliana OX=3702 GN=G6PD4 PE=1 SV=1	KAE8010360.1 hypothetical protein FH972_006735 [Carpinus fangiana]
TRINITY_DN3370_c0_g1	43.28	52.47	73.5267	88.43	93.7833	1444	GO:0043227;GO:0009987;GO:0005488;GO:0034432;GO:0005623;GO:0044281;GO:0006793;GO:0006753;GO:0008893;GO:0005737;GO:0043226;GO:0006139;GO:0005575;GO:0016788;GO:0046483;GO:0009536;GO:0016794;GO:0016462;GO:0042578;GO:0044238;GO:0016818;GO:0043167;GO:0008152;GO:0016817;GO:0006807;GO:0004551;GO:0044444;GO:0009507;GO:0055086;GO:0006796;GO:0044424;GO:0019637;GO:0044237;GO:0034641;GO:0008150;GO:0003674;GO:…	-	-	4JN1Y	T	sp|Q9CAF2|NUD26_ARATH Nudix hydrolase 26, chloroplastic OS=Arabidopsis thaliana OX=3702 GN=NUDT26 PE=1 SV=1	XP_028084015.1 nudix hydrolase 26, chloroplastic-like isoform X3 [Camellia sinensis]
TRINITY_DN863_c0_g1	14.2633	21.88	35.4267	40.63	48.17	1703	GO:0030684;GO:0043231;GO:0090501;GO:0071704;GO:0090480;GO:0005622;GO:0055085;GO:0034660;GO:0009941;GO:0006364;GO:0015866;GO:0000466;GO:0031974;GO:0000447;GO:0044444;GO:0051234;GO:0005739;GO:0050658;GO:0030490;GO:0000462;GO:0044085;GO:0009507;GO:0033750;GO:0031969;GO:0015031;GO:0015931;GO:0006405;GO:0043170;GO:0008150;GO:0015780;GO:0034641;GO:0006913;GO:0090305;GO:0006820;GO:0005730;GO:0046483;GO:…	K14852	-	4JKJB	J	sp|Q9SH88|RRS1_ARATH Ribosome biogenesis regulatory protein homolog OS=Arabidopsis thaliana OX=3702 GN=At2g37990 PE=2 SV=2	KAE7998144.1 hypothetical protein FH972_002719 [Carpinus fangiana]
TRINITY_DN1766_c0_g1	12.9767	20.8033	9.81333	34.3533	196.49	1649	-	-	PF13947;PF00069	3GB3T	T	sp|Q9LMP1|WAK2_ARATH Wall-associated receptor kinase 2 OS=Arabidopsis thaliana OX=3702 GN=WAK2 PE=1 SV=1	KAE8100172.1 hypothetical protein FH972_018097 [Carpinus fangiana]
TRINITY_DN1150_c2_g1	9.15	17.2133	35.9633	24.9167	27.9833	6455	GO:0061695;GO:0008150;GO:0003674;GO:0032266;GO:0044255;GO:0032555;GO:0043169;GO:0051234;GO:0008144;GO:0044444;GO:0043168;GO:0005774;GO:0019637;GO:0016192;GO:0008289;GO:0005622;GO:0046486;GO:0005773;GO:0006629;GO:0044440;GO:1901265;GO:0005524;GO:0016772;GO:0003824;GO:0035032;GO:0012505;GO:0043231;GO:0097159;GO:0071704;GO:0005768;GO:0044425;GO:0005623;GO:0016773;GO:0031982;GO:1990234;GO:0000285;GO:…	K00921	PF01504;PF00118	4JFND	T	sp|Q9SSJ8|FAB1C_ARATH Putative 1-phosphatidylinositol-3-phosphate 5-kinase FAB1C OS=Arabidopsis thaliana OX=3702 GN=FAB1C PE=2 SV=1	KAE8022832.1 hypothetical protein FH972_008601 [Carpinus fangiana]
TRINITY_DN9506_c0_g1	4.30333	36.8333	4.08333	31.81	7.91667	827	-	-	-	-	-	-	-
TRINITY_DN14677_c0_g2	0	1.06333	0	2.59	0	452	-	-	-	-	-	-	-
TRINITY_DN58917_c0_g1	2.61	3.49	3.96333	2.22	0.39	834	-	-	-	-	-	-	-
TRINITY_DN2233_c33_g1	179.36	208.727	61.4633	112.197	0.09	539	GO:0043207;GO:0006955;GO:0097159;GO:0042742;GO:0006952;GO:0005622;GO:1901363;GO:0097367;GO:1901265;GO:0005524;GO:0051707;GO:0009814;GO:0036094;GO:0002376;GO:0035639;GO:0008144;GO:0043168;GO:0044424;GO:0045087;GO:0008150;GO:0098542;GO:0003674;GO:0017076;GO:0032555;GO:0044464;GO:0005515;GO:0005737;GO:0032559;GO:0005575;GO:0030554;GO:0000166;GO:0032553;GO:0051704;GO:0043167;GO:0061077;GO:0006950;GO:…	K04079	-	4JJMA	O	sp|P51819|HSP83_IPONI Heat shock protein 83 OS=Ipomoea nil OX=35883 GN=HSP83A PE=2 SV=1	KAF3969942.1 hypothetical protein CMV_006310 [Castanea mollissima]
TRINITY_DN3563_c3_g1	3.09	6.56333	1.5	2.84333	1.13333	825	GO:0097159;GO:0043231;GO:0071704;GO:0030880;GO:0048518;GO:0005622;GO:0045893;GO:0009314;GO:0010017;GO:0080090;GO:0010646;GO:0044444;GO:0007165;GO:0090227;GO:0051171;GO:0007602;GO:0009507;GO:0006351;GO:2001141;GO:0009637;GO:0003674;GO:0031325;GO:0008150;GO:0061695;GO:0043170;GO:0034641;GO:0009581;GO:0050794;GO:0046483;GO:0044446;GO:0009893;GO:0023056;GO:0019219;GO:1902680;GO:0007154;GO:0044238;GO:…	-	-	44DU8	S	-	-
TRINITY_DN23864_c0_g1	5.32667	4.86333	3.48667	7.29	0.75	698	-	-	-	-	-	-	-
TRINITY_DN42430_c0_g1	0.666667	1.41333	1.41333	0.973333	0.463333	4143	-	-	PF10495	-	-	-	-
TRINITY_DN40523_c0_g1	1.12	0.243333	0.403333	0	0	571	GO:0043229;GO:0003824;GO:0043231;GO:0004672;GO:0010033;GO:0019538;GO:0071704;GO:0000160;GO:0032870;GO:0005622;GO:0044267;GO:0006464;GO:0016772;GO:0071368;GO:0006807;GO:0007165;GO:0051716;GO:0006468;GO:0044444;GO:0070887;GO:0006796;GO:0044237;GO:0044424;GO:0008150;GO:0043170;GO:0003674;GO:0035556;GO:0044464;GO:0005515;GO:0005737;GO:0019899;GO:1901564;GO:0043424;GO:0050794;GO:0005575;GO:0043226;GO:…	K14490	PF01627	4JNWG	T	sp|Q9LU15|AHP4_ARATH Histidine-containing phosphotransfer protein 4 OS=Arabidopsis thaliana OX=3702 GN=AHP4 PE=1 SV=2	KAE7999195.1 hypothetical protein FH972_003650 [Carpinus fangiana]
TRINITY_DN6149_c3_g1	1.39	3.75	1.15667	1.7	0	545	-	-	-	-	-	-	-
TRINITY_DN14617_c0_g2	1.14333	3.24	5.49333	9.16333	11.7667	3615	GO:0008152;GO:0010468;GO:0031323;GO:0044238;GO:1903506;GO:0006400;GO:0010556;GO:0009451;GO:0019219;GO:0050789;GO:0044271;GO:0032991;GO:0043226;GO:0005575;GO:0006139;GO:0050794;GO:0046483;GO:0019222;GO:0016070;GO:0005737;GO:0016740;GO:0032774;GO:0006355;GO:1901362;GO:0097659;GO:0005623;GO:0006396;GO:2000112;GO:0051252;GO:0002097;GO:0065007;GO:0009889;GO:0009987;GO:0034645;GO:0043412;GO:0019438;GO:…	-	PF10483	3GGRI	S	sp|F4IQJ2|ELP5_ARATH Elongator complex protein 5 OS=Arabidopsis thaliana OX=3702 GN=ELP5 PE=1 SV=1	KAE8022086.1 hypothetical protein FH972_007919 [Carpinus fangiana]
TRINITY_DN7049_c1_g1	1.07333	1.92667	3.46333	4.72	2.87333	4160	-	-	PF12854;PF01535;PF13041	4JDAT	S	-	KAE8038529.1 hypothetical protein FH972_011030 [Carpinus fangiana]
TRINITY_DN30117_c0_g1	1.05	1.65333	2.75	0.946667	0.676667	4225	GO:0043227;GO:0019693;GO:0048856;GO:0046390;GO:0006541;GO:0019438;GO:0032502;GO:0005623;GO:1901293;GO:0009126;GO:0044446;GO:0046483;GO:0000166;GO:0006520;GO:0044435;GO:0044238;GO:0019752;GO:0008152;GO:0009124;GO:0005739;GO:0044444;GO:0043168;GO:0008144;GO:0009507;GO:0016884;GO:0019637;GO:0034641;GO:0008150;GO:1901605;GO:0003674;GO:0016879;GO:0032555;GO:0043169;GO:0043436;GO:0004642;GO:0003824;GO:…	K01952	PF02769;PF18076;PF18072;PF13507	4JEFA	F	sp|Q5SUR0|PUR4_MOUSE Phosphoribosylformylglycinamidine synthase OS=Mus musculus OX=10090 GN=Pfas PE=1 SV=1	XP_022767390.1 probable phosphoribosylformylglycinamidine synthase, chloroplastic/mitochondrial [Durio zibethinus]
TRINITY_DN6279_c2_g1	7.65333	7.56333	6.23	5.47333	10.3067	1278	GO:0005575;GO:0044421;GO:0048046;GO:0005615;GO:0005576	-	PF04674	3HP0K	S	sp|Q9SII5|EXOL5_ARATH Protein EXORDIUM-like 5 OS=Arabidopsis thaliana OX=3702 GN=EXL5 PE=2 SV=1	KAE8008894.1 hypothetical protein FH972_005364 [Carpinus fangiana]
TRINITY_DN3678_c0_g2	0.193333	2.04667	0.426667	2.72	0.103333	1152	-	-	-	3GPVX	S	-	XP_018833137.1 exodeoxyribonuclease-like [Juglans regia] >KAF5447592.1 hypothetical protein F2P56_033133 [Juglans regia]
TRINITY_DN7891_c1_g1	22.4433	47.6833	38.6867	51.8533	85.05	2495	GO:0042886;GO:0071705;GO:0044435;GO:0071702;GO:0016810;GO:0043226;GO:0005575;GO:0044446;GO:0031975;GO:0005737;GO:0016020;GO:0033036;GO:0006810;GO:0045184;GO:0008104;GO:0009536;GO:0031354;GO:0031967;GO:0031351;GO:0009527;GO:0005623;GO:0031358;GO:0031350;GO:0044425;GO:0044422;GO:0016021;GO:0042170;GO:0015833;GO:0098588;GO:0016811;GO:0043227;GO:0009526;GO:0031359;GO:0005622;GO:0009707;GO:0031355;GO:…	-	PF01425	4JMU4	J	sp|Q9LVH5|OE64C_ARATH Outer envelope protein 64, chloroplastic OS=Arabidopsis thaliana OX=3702 GN=OEP64 PE=1 SV=1	KAG6675881.1 hypothetical protein I3842_15G127800 [Carya illinoinensis]
TRINITY_DN70188_c0_g1	0.11	0.0533333	0	0.92	0	699	-	-	-	KOG1075	E	-	-
TRINITY_DN138_c1_g1	0.566667	4.41	2.02333	4.46667	0.0933333	1251	GO:0050794;GO:0046483;GO:0001666;GO:0019219;GO:0009893;GO:1902680;GO:0010556;GO:0003676;GO:0044238;GO:0009644;GO:0010468;GO:0008152;GO:0043227;GO:0044260;GO:0005634;GO:0006950;GO:0019438;GO:0043565;GO:0034645;GO:0065007;GO:2000112;GO:0050896;GO:0071456;GO:0005623;GO:0006355;GO:0032774;GO:0034620;GO:0097159;GO:0043231;GO:0003700;GO:0010033;GO:0009642;GO:0071704;GO:0048518;GO:0045893;GO:0009314;GO:…	-	-	4JIJ9	K	-	KAB8921466.1 hypothetical protein FH972_026826 [Carpinus fangiana]
TRINITY_DN11468_c0_g1	4.97	12.0267	19.0633	6.37667	44.2933	1004	-	-	-	-	-	-	-
TRINITY_DN2752_c0_g1	10.7733	5.39333	2.63	24.2633	2.33667	2183	-	-	-	-	-	-	-
TRINITY_DN52698_c0_g1	17.48	10.5533	23.7167	27.83	51.32	2274	-	-	-	3GAFP	H	-	XP_041010311.1 molybdenum cofactor sulfurase-like [Juglans microcarpa x Juglans regia]
TRINITY_DN27300_c0_g1	0.0966667	1.26667	0.686667	0.87	0	992	-	-	-	-	-	-	-
TRINITY_DN1882_c0_g1	22.3567	25.9933	66.28	68.5067	85.5	891	GO:0005794;GO:0044464;GO:0015833;GO:0005911;GO:0005623;GO:0055044;GO:0008150;GO:0044424;GO:0015031;GO:0044444;GO:0005783;GO:0043227;GO:0051234;GO:0071702;GO:0005829;GO:0042886;GO:0005622;GO:0071705;GO:0016192;GO:0051179;GO:0008104;GO:0045184;GO:0009506;GO:0043231;GO:0043226;GO:0005575;GO:0033036;GO:0012505;GO:0016020;GO:0006810;GO:0030054;GO:0005737;GO:0043229	-	-	4JMZU	U	-	KAB1224955.1 Protein transport protein Sec31A [Morella rubra]
TRINITY_DN10812_c0_g2	1.16667	1.43	2.39	1.07667	0.863333	2414	GO:0048598;GO:0034645;GO:0019438;GO:0043565;GO:0048827;GO:0005634;GO:0048856;GO:0043227;GO:0044260;GO:0048825;GO:0048367;GO:0032774;GO:0005623;GO:0032502;GO:0006355;GO:0065007;GO:2000112;GO:0050896;GO:0019219;GO:0050794;GO:0046483;GO:0009653;GO:0008152;GO:0010468;GO:0048731;GO:0003676;GO:0061458;GO:0044238;GO:0010556;GO:0000003;GO:0051171;GO:0006351;GO:0080090;GO:0009744;GO:2001141;GO:0003674;GO:…	-	PF00046	3HQBC	K	sp|Q24645|ANTP_DROSU Homeotic protein antennapedia OS=Drosophila subobscura OX=7241 GN=Antp PE=3 SV=1	XP_030552712.1 homeobox protein Hox-B1b-like [Rhodamnia argentea]
TRINITY_DN118969_c0_g1	0.473333	0.533333	0.686667	0.33	0.24	4257	-	K05665	PF00005;PF00664	34K25	Q	sp|O15439|MRP4_HUMAN ATP-binding cassette sub-family C member 4 OS=Homo sapiens OX=9606 GN=ABCC4 PE=1 SV=3	XP_030545711.1 multidrug resistance-associated protein 4-like [Rhodamnia argentea]
TRINITY_DN84362_c0_g1	5.88333	2.42667	5.82333	3.65	1.01	461	-	-	-	3HZI7	S	-	KAG6638935.1 hypothetical protein CIPAW_10G066500 [Carya illinoinensis] >KAG6691491.1 hypothetical protein I3842_10G066000 [Carya illinoinensis]
TRINITY_DN835_c2_g2	1.81333	14.7833	9.21333	12.9533	2.49	500	GO:0051438;GO:0050790;GO:0032270;GO:0051338;GO:0036211;GO:0065007;GO:0005623;GO:0005488;GO:0043412;GO:0032268;GO:0051246;GO:0044093;GO:0009987;GO:0097027;GO:0044877;GO:0007049;GO:0044260;GO:0043227;GO:1903322;GO:0005634;GO:0031323;GO:0010997;GO:0055106;GO:0008152;GO:0051443;GO:0031399;GO:0044238;GO:1904668;GO:0050789;GO:0031398;GO:0051247;GO:0009893;GO:0030234;GO:0032446;GO:1901564;GO:0019222;GO:…	K11108	-	3GC77	DO	sp|P10978|POLX_TOBAC Retrovirus-related Pol polyprotein from transposon TNT 1-94 OS=Nicotiana tabacum OX=4097 PE=2 SV=1	XP_027769343.1 3-oxoacyl-[acyl-carrier-protein] synthase II, chloroplastic-like isoform X2 [Solanum pennellii]
TRINITY_DN52774_c2_g1	0.08	0.573333	0.0466667	0.46	0	1076	-	-	-	-	-	-	-
TRINITY_DN11731_c1_g1	0.386667	2.03333	0.213333	0.69	0.08	763	GO:0005524;GO:1901265;GO:0015662;GO:0098660;GO:0055085;GO:0005773;GO:0005622;GO:0030001;GO:0042623;GO:0003824;GO:0043231;GO:0097159;GO:0022890;GO:0032555;GO:0099132;GO:0005215;GO:0043169;GO:0008150;GO:0022853;GO:0003674;GO:0044459;GO:0005886;GO:0016817;GO:0051234;GO:0044444;GO:0005774;GO:0043168;GO:0008144;GO:0015405;GO:0034220;GO:0000166;GO:0042626;GO:0015075;GO:0044437;GO:0098655;GO:0071944;GO:…	-	-	4JDMM	P	-	-
TRINITY_DN6525_c1_g1	10.7233	55.3133	3.94333	29.0967	11.0567	318	-	-	-	-	-	-	KAE8100627.1 hypothetical protein FH972_018508 [Carpinus fangiana]
TRINITY_DN21917_c1_g1	0.0466667	1.43667	0.05	1.13667	0.00666667	3207	-	-	-	-	-	-	-
TRINITY_DN1292_c0_g1	8.34667	42.0867	5.74	36.4867	2.71333	4158	-	-	PF03372;PF00078	44Q9Y	S	sp|P14381|YTX2_XENLA Transposon TX1 uncharacterized 149 kDa protein OS=Xenopus laevis OX=8355 PE=4 SV=1	KAF3961445.1 hypothetical protein CMV_013935 [Castanea mollissima]
TRINITY_DN9357_c0_g1	2.18	6.66333	10.13	13.9067	15.26	3042	GO:0008186;GO:0016071;GO:0044422;GO:0006396;GO:0070013;GO:0005488;GO:0005681;GO:0005623;GO:0016887;GO:0008026;GO:0008380;GO:0009987;GO:0004004;GO:0043227;GO:0003723;GO:0005634;GO:0090304;GO:0016818;GO:0008152;GO:0043167;GO:0000166;GO:0016462;GO:0032553;GO:0003676;GO:0044238;GO:0003724;GO:0043232;GO:0006397;GO:0030554;GO:0032991;GO:0070035;GO:0032559;GO:0005737;GO:0016070;GO:0046483;GO:0044446;GO:…	K12818	PF00270;PF07717;PF04408;PF00271	3GFWJ	A	sp|Q93Y16|DEAH4_ARATH Probable pre-mRNA-splicing factor ATP-dependent RNA helicase DEAH4 OS=Arabidopsis thaliana OX=3702 GN=At1g27900 PE=1 SV=1	KAE8023673.1 hypothetical protein FH972_009345 [Carpinus fangiana]
TRINITY_DN128855_c0_g1	3.27667	5.73667	6.26	4.06	1.58	1861	GO:0043229;GO:0006996;GO:0009826;GO:0007010;GO:0008179;GO:0071840;GO:0008154;GO:0048869;GO:0065009;GO:0005938;GO:0005622;GO:0030864;GO:0043228;GO:0044448;GO:0051716;GO:0007165;GO:0030036;GO:0005886;GO:0030863;GO:0014069;GO:0044444;GO:0000902;GO:0044424;GO:0031279;GO:0008150;GO:0044430;GO:0005856;GO:0097435;GO:0099572;GO:0003674;GO:0042802;GO:0044464;GO:0005515;GO:0009653;GO:0019899;GO:0008092;GO:…	K17261	PF08603	3HQ11	TZ	sp|P40123|CAP2_HUMAN Adenylyl cyclase-associated protein 2 OS=Homo sapiens OX=9606 GN=CAP2 PE=1 SV=1	XP_030537968.1 adenylyl cyclase-associated protein 2-like [Rhodamnia argentea]
TRINITY_DN11599_c1_g1	0.76	2.23	1.78	0.71	0.263333	1705	-	-	-	-	-	-	-
TRINITY_DN9351_c0_g1	0.816667	1.10667	3.57	3.90333	3.44333	889	-	-	-	-	-	-	-
TRINITY_DN13607_c0_g1	3.56667	1.26667	6.06667	0.49	0.303333	563	GO:0005488;GO:0005623;GO:0003674;GO:0008150;GO:0016787;GO:0044464;GO:0044444;GO:0030312;GO:0043227;GO:0044424;GO:0016798;GO:0044238;GO:0005622;GO:0004553;GO:0005773;GO:0005975;GO:0008152;GO:0030246;GO:0043231;GO:0043226;GO:0005575;GO:0005618;GO:0005737;GO:0043229;GO:0003824;GO:0071944;GO:0004565;GO:0071704;GO:0015925	-	-	44E3N	G	sp|Q9SCW1|BGAL1_ARATH Beta-galactosidase 1 OS=Arabidopsis thaliana OX=3702 GN=BGAL1 PE=2 SV=1	KAG6782092.1 hypothetical protein POTOM_011480 [Populus tomentosa]
TRINITY_DN1803_c0_g1	120.66	59.0067	106.55	38.64	25.64	3003	GO:0031224;GO:0043231;GO:0005575;GO:0043226;GO:0098827;GO:0044446;GO:0016020;GO:0012505;GO:0043229;GO:0005737;GO:0044432;GO:0042175;GO:0005622;GO:0044424;GO:0031984;GO:0005783;GO:0044444;GO:0043227;GO:0016021;GO:0044422;GO:0044464;GO:0005623;GO:0044425;GO:0005789	K13989	PF04511	3GF0D	S	sp|Q8VZU9|DERL1_ARATH Derlin-1 OS=Arabidopsis thaliana OX=3702 GN=DER1 PE=2 SV=1	KOM57852.1 hypothetical protein LR48_Vigan11g088500 [Vigna angularis]
TRINITY_DN21760_c1_g1	0	0.59	0.76	1.71333	0.64	720	GO:0051301;GO:0043229;GO:0009059;GO:0006725;GO:0019538;GO:1901363;GO:0009734;GO:0043043;GO:0046872;GO:0036094;GO:0010154;GO:0007275;GO:0043604;GO:1901360;GO:0009058;GO:0044267;GO:0097367;GO:0008033;GO:0008356;GO:0032501;GO:1901566;GO:0051716;GO:0035639;GO:0010467;GO:0009733;GO:0006807;GO:0044424;GO:0023051;GO:0043603;GO:0003972;GO:0044237;GO:0009791;GO:0006796;GO:0006518;GO:0006399;GO:1901576;GO:…	-	-	4JRNY	S	-	-
TRINITY_DN107037_c0_g2	0.403333	0.986667	0.526667	0.573333	0.313333	6541	-	-	PF05044	-	-	sp|Q9U6A1|PROS_DROVI Homeobox protein prospero OS=Drosophila virilis OX=7244 GN=pros PE=3 SV=1	XP_030531637.1 homeobox protein prospero-like [Rhodamnia argentea]
TRINITY_DN72797_c0_g1	0	4.05333	0.803333	2.99333	0.293333	513	-	-	-	KOG1075	E	-	XP_041002530.1 uncharacterized protein LOC121248205 [Juglans microcarpa x Juglans regia]
TRINITY_DN59418_c0_g1	2.38333	2.65667	6.12	3.02	1.38667	3417	GO:0003824;GO:0006996;GO:0009059;GO:0097159;GO:0019538;GO:0031326;GO:0016491;GO:0006725;GO:0071840;GO:0071704;GO:1901363;GO:0006464;GO:1901360;GO:0044267;GO:0009058;GO:0034654;GO:0018193;GO:0010467;GO:0018205;GO:0006807;GO:0055114;GO:0080090;GO:0006479;GO:0006351;GO:0018130;GO:0051171;GO:0051568;GO:0044237;GO:0034641;GO:0008150;GO:0043170;GO:0060255;GO:1901576;GO:0003674;GO:2001141;GO:0043414;GO:…	K11450	PF04433;PF01593	4JN6W	Q	sp|Q9LID0|LDL2_ARATH Lysine-specific histone demethylase 1 homolog 2 OS=Arabidopsis thaliana OX=3702 GN=LDL2 PE=1 SV=1	KAE8125745.1 hypothetical protein FH972_020519 [Carpinus fangiana]
TRINITY_DN130600_c0_g1	1.41333	2.01	1.79667	0.45	0.28	841	GO:0009605;GO:0043227;GO:0006950;GO:0005576;GO:0055044;GO:0050896;GO:0009607;GO:0005623;GO:0009415;GO:0033218;GO:0071944;GO:0030054;GO:0044446;GO:0051704;GO:0008152;GO:0044435;GO:0005829;GO:0009507;GO:0070887;GO:0005886;GO:0001101;GO:0055114;GO:0044444;GO:0043168;GO:0004601;GO:1901681;GO:0043169;GO:0098869;GO:0034641;GO:0008150;GO:0003674;GO:0016209;GO:0006952;GO:0009404;GO:0071704;GO:0003824;GO:…	K00799	PF00043;PF02798	4JT3F	O	sp|P46431|GSTT2_MUSDO Glutathione S-transferase 2 OS=Musca domestica OX=7370 GN=Gst2 PE=2 SV=2	XP_030545748.1 glutathione S-transferase 4-like [Rhodamnia argentea]
TRINITY_DN7875_c0_g1	2.45	1.23667	1.03333	0.576667	3.80667	1620	GO:0009534;GO:0044237;GO:0071555;GO:0044424;GO:0031984;GO:0009579;GO:0009507;GO:0032501;GO:0044444;GO:0016746;GO:0006633;GO:0044464;GO:1901576;GO:0003674;GO:0044255;GO:0008150;GO:0071840;GO:0032787;GO:0071704;GO:0044434;GO:0043231;GO:0055035;GO:0006082;GO:0016747;GO:0003824;GO:0043229;GO:0043436;GO:0000038;GO:0007275;GO:0009058;GO:0008610;GO:0005622;GO:0006629;GO:0006631;GO:0042651;GO:0044436;GO:…	-	PF02458	4JKC3	S	sp|Q9LIS1|CR26L_ARATH Protein ECERIFERUM 26-like OS=Arabidopsis thaliana OX=3702 GN=CER26L PE=2 SV=1	KAE8076295.1 hypothetical protein FH972_014957 [Carpinus fangiana]
TRINITY_DN2555_c9_g1	2.08333	7.48667	1.85667	2.51	0.14	442	-	-	-	-	-	-	-
TRINITY_DN37171_c0_g1	11.0667	10.6633	12.7367	31.6633	34.3967	413	GO:0009788;GO:0044464;GO:0048364;GO:0009741;GO:0033993;GO:0017076;GO:1901700;GO:0098542;GO:0009738;GO:0044237;GO:0023051;GO:1905958;GO:0006796;GO:0009791;GO:0030312;GO:0032501;GO:0006468;GO:0006807;GO:0035639;GO:0043401;GO:0051716;GO:0051707;GO:0048545;GO:0007275;GO:0036094;GO:0097367;GO:0044267;GO:0006464;GO:0051128;GO:1901363;GO:0040008;GO:0019953;GO:0009506;GO:0004672;GO:0019538;GO:0031224;GO:…	-	PF12819	4JGKK	T	sp|Q9SCZ4|FERON_ARATH Receptor-like protein kinase FERONIA OS=Arabidopsis thaliana OX=3702 GN=FER PE=1 SV=1	XP_023871436.1 receptor-like protein kinase FERONIA, partial [Quercus suber]
TRINITY_DN46240_c0_g1	0.55	0.47	0.163333	0.383333	0.0633333	2071	-	-	-	KOG1075	E	-	XP_035545987.1 uncharacterized protein LOC118348461 [Juglans regia]
TRINITY_DN1037_c3_g1	68.24	27.29	50.7033	18.57	15.9133	2136	GO:0032991;GO:0031463;GO:0019538;GO:0071704;GO:0032446;GO:1901564;GO:0005575;GO:0000151;GO:0044267;GO:0006464;GO:0008152;GO:0005622;GO:0044238;GO:0043412;GO:0044237;GO:0009987;GO:0044424;GO:0006807;GO:0044260;GO:0016567;GO:1902494;GO:0070647;GO:0031461;GO:0044464;GO:1990234;GO:0036211;GO:0008150;GO:0043170;GO:0005623	-	PF01344;PF00646;PF07646	4JJFR	S	sp|Q9CAG8|FBK28_ARATH F-box/kelch-repeat protein At1g67480 OS=Arabidopsis thaliana OX=3702 GN=At1g67480 PE=2 SV=1	XP_030960638.1 F-box/kelch-repeat protein At1g67480 [Quercus lobata] >XP_030960639.1 F-box/kelch-repeat protein At1g67480 [Quercus lobata]
TRINITY_DN93220_c0_g1	1.17	0.0433333	0.566667	0.173333	0	778	GO:0044249;GO:0016128;GO:0008204;GO:0016117;GO:0043227;GO:0009987;GO:0006720;GO:0051996;GO:1901362;GO:0005623;GO:0016129;GO:0016740;GO:0044281;GO:0097384;GO:0043226;GO:0044107;GO:0005575;GO:0046165;GO:0016116;GO:0005737;GO:0009536;GO:0044283;GO:0006696;GO:0044238;GO:0006721;GO:1902653;GO:0008152;GO:0004659;GO:0044444;GO:0004310;GO:0016114;GO:0044424;GO:1901615;GO:0044237;GO:0009507;GO:0006694;GO:…	K02291	-	4JDN3	I	sp|P49293|PSY_CUCME Phytoene synthase, chloroplastic OS=Cucumis melo OX=3656 GN=PSY PE=2 SV=1	-
TRINITY_DN89114_c0_g1	0.953333	1.71667	0.87	1.45667	0.0266667	1248	-	-	-	-	-	-	-
TRINITY_DN46360_c0_g1	21.3633	23.25	27.0533	10.7133	9.11667	648	GO:0043231;GO:0097159;GO:0006996;GO:0071704;GO:0005622;GO:0042255;GO:0034660;GO:0005198;GO:0006364;GO:0031974;GO:0044444;GO:0043933;GO:0006412;GO:0030490;GO:0000462;GO:0044085;GO:0003674;GO:0044391;GO:0008150;GO:0043170;GO:0022607;GO:0034641;GO:0000028;GO:0005730;GO:0044446;GO:0046483;GO:0019843;GO:0016043;GO:0003676;GO:0005829;GO:0044238;GO:0022618;GO:0022627;GO:0008152;GO:0042788;GO:0022613;GO:…	K02955	PF00411	3GCV6	J	sp|C0HKA0|RS14A_DROME 40S ribosomal protein S14a OS=Drosophila melanogaster OX=7227 GN=RpS14a PE=1 SV=1	XP_030516327.1 40S ribosomal protein S14 [Rhodamnia argentea]
TRINITY_DN5428_c1_g1	13.1067	36.5733	26.41	46.2467	41.27	6097	GO:0036094;GO:0097367;GO:0010876;GO:1901363;GO:0051179;GO:0017111;GO:0031224;GO:0043492;GO:0043229;GO:0016787;GO:0098805;GO:0044464;GO:0017076;GO:0044438;GO:0044424;GO:0044439;GO:0031090;GO:0005319;GO:0035639;GO:0043167;GO:0015399;GO:0016818;GO:0032553;GO:0016462;GO:0015909;GO:0015908;GO:0030554;GO:0009056;GO:0005575;GO:0043226;GO:0022857;GO:0015849;GO:0005737;GO:0022804;GO:0006810;GO:0016020;GO:…	-	PF06472;PF00005	4JKM0	I	sp|Q94FB9|AB1D_ARATH ABC transporter D family member 1 OS=Arabidopsis thaliana OX=3702 GN=ABCD1 PE=1 SV=1	KAE7998094.1 hypothetical protein FH972_002672 [Carpinus fangiana]
TRINITY_DN89174_c0_g1	0.766667	0.696667	0.953333	0.0633333	0.603333	1502	-	-	-	-	-	-	-
TRINITY_DN3853_c0_g1	19.8633	24.9133	14.0467	19.1867	34.14	2268	GO:0009628;GO:0031406;GO:0048029;GO:0045486;GO:0050662;GO:0005488;GO:0009416;GO:0016705;GO:0050896;GO:0009812;GO:0016706;GO:0043177;GO:0030554;GO:0051213;GO:0032559;GO:0043167;GO:0008152;GO:0032553;GO:0000166;GO:0009813;GO:0031418;GO:0048037;GO:0055114;GO:0043168;GO:0008144;GO:0019842;GO:0035639;GO:0043169;GO:0032555;GO:1901576;GO:0017076;GO:0003674;GO:0008150;GO:0016491;GO:0071704;GO:0097159;GO:…	K00475	PF03171	3G7DM	Q	sp|P41090|FL3H_VITVI Naringenin,2-oxoglutarate 3-dioxygenase OS=Vitis vinifera OX=29760 GN=F3H PE=2 SV=1	KAF3948124.1 hypothetical protein CMV_025837 [Castanea mollissima]
TRINITY_DN38932_c0_g1	544.923	188.537	289.737	180.62	554.24	2157	GO:0071704;GO:0043231;GO:0097159;GO:0019253;GO:0043229;GO:0003824;GO:0036094;GO:0005524;GO:0016772;GO:0097367;GO:1901265;GO:0009058;GO:1901363;GO:0008974;GO:0005622;GO:0044424;GO:0044237;GO:0009507;GO:0006796;GO:0043168;GO:0044444;GO:0008144;GO:0019685;GO:0035639;GO:0044464;GO:0032555;GO:0003674;GO:0017076;GO:1901576;GO:0008150;GO:0015979;GO:0009536;GO:0030554;GO:0005575;GO:0043226;GO:0032559;GO:…	K00855	PF00485	4JNHZ	TZ	sp|P27774|KPPR_MESCR Phosphoribulokinase, chloroplastic OS=Mesembryanthemum crystallinum OX=3544 PE=2 SV=1	XP_018843902.1 phosphoribulokinase, chloroplastic [Juglans regia] >KAF5477854.1 hypothetical protein F2P56_004465 [Juglans regia]
TRINITY_DN33634_c0_g1	0.28	0.58	0.6	0.346667	0.12	3978	-	K05857	PF00168;PF00018;PF00017;PF00169;PF00387	3GNX8	I	sp|P08487|PLCG1_BOVIN 1-phosphatidylinositol 4,5-bisphosphate phosphodiesterase gamma-1 OS=Bos taurus OX=9913 GN=PLCG1 PE=1 SV=1	QCD98588.1 phospholipase C [Vigna unguiculata]
TRINITY_DN76254_c0_g1	0	0	0.0333333	1.54	0	928	GO:0008150;GO:0034641;GO:0006757;GO:0003674;GO:0046939;GO:0009205;GO:0032555;GO:0043169;GO:0006732;GO:0009124;GO:1901361;GO:0008144;GO:0043168;GO:0009141;GO:0019637;GO:0009123;GO:0005622;GO:0072521;GO:1901265;GO:1901292;GO:0016772;GO:0005524;GO:0009117;GO:0006096;GO:0004743;GO:0003824;GO:0043436;GO:0097159;GO:0009179;GO:0009168;GO:0006165;GO:1901575;GO:0009259;GO:0046034;GO:0016052;GO:0071704;GO:…	K00873	PF02887;PF00224	3HR4Q	G	sp|P30614|KPYK_YARLI Pyruvate kinase OS=Yarrowia lipolytica (strain CLIB 122 / E 150) OX=284591 GN=PYK1 PE=3 SV=3	XP_030542156.1 pyruvate kinase-like [Rhodamnia argentea]
TRINITY_DN17461_c0_g1	11.92	6.42333	12.9433	9.51333	37.4467	1110	GO:0031226;GO:0009987;GO:0003006;GO:0048856;GO:0048827;GO:0046658;GO:0009055;GO:0005576;GO:0048367;GO:0006091;GO:0044706;GO:0044425;GO:0032502;GO:0005488;GO:0005623;GO:0048608;GO:0071944;GO:0048437;GO:0016020;GO:0009908;GO:0005575;GO:0051704;GO:0048466;GO:0043167;GO:0008152;GO:0000003;GO:0022414;GO:0061458;GO:0031225;GO:0048731;GO:0009791;GO:0044459;GO:0048046;GO:0044421;GO:0031012;GO:0044237;GO:…	-	-	3GJG4	S	sp|P00303|BABL_CUCSA Basic blue protein OS=Cucumis sativus OX=3659 PE=1 SV=1	KAE8009084.1 hypothetical protein FH972_005538 [Carpinus fangiana]
TRINITY_DN4104_c1_g2	118.703	87.0667	140.527	121.447	164.817	1023	GO:0031967;GO:0032991;GO:0044271;GO:0009536;GO:0005737;GO:1901564;GO:0044446;GO:0043226;GO:0005575;GO:0019843;GO:0005840;GO:0031975;GO:0008152;GO:0044435;GO:0043232;GO:0003676;GO:0044238;GO:0034645;GO:0009526;GO:0009987;GO:0043227;GO:0044260;GO:0003723;GO:0044249;GO:0044422;GO:0009532;GO:0005623;GO:0005488;GO:0019538;GO:0071704;GO:0044434;GO:0043229;GO:0009059;GO:0097159;GO:0043231;GO:0044267;GO:…	K02909	-	4JPWR	J	sp|P82249|RK31_SPIOL 50S ribosomal protein L31, chloroplastic OS=Spinacia oleracea OX=3562 GN=RPL31 PE=1 SV=2	XP_041018896.1 50S ribosomal protein L31, chloroplastic [Juglans microcarpa x Juglans regia]
TRINITY_DN92338_c1_g1	0.366667	5.35667	0.243333	6.62333	1.80333	378	-	-	-	-	-	-	-
TRINITY_DN1670_c1_g1	95.6	125.017	50.63	92.6067	54.64	2146	GO:0032774;GO:0009891;GO:0140110;GO:2000112;GO:0009889;GO:0065007;GO:0051252;GO:0003677;GO:0010628;GO:1901362;GO:0005488;GO:0006355;GO:0005623;GO:0010557;GO:0097659;GO:0043565;GO:0019438;GO:0009987;GO:0034645;GO:0043227;GO:0044260;GO:0044212;GO:0005634;GO:0044249;GO:0090304;GO:0010468;GO:0031323;GO:0008152;GO:1903506;GO:0010556;GO:0003676;GO:0044238;GO:0031328;GO:0044271;GO:0050789;GO:1902680;GO:…	-	PF00847	4JPUP	K	sp|O82132|DRE2A_ARATH Dehydration-responsive element-binding protein 2A OS=Arabidopsis thaliana OX=3702 GN=DREB2A PE=1 SV=1	KAE8075790.1 hypothetical protein FH972_014478 [Carpinus fangiana]
TRINITY_DN5998_c0_g1	131.023	115.09	59.3767	86.5133	72.1233	4485	GO:0044422;GO:0050896;GO:0065007;GO:0019725;GO:0070013;GO:0005623;GO:0006457;GO:0009987;GO:0043227;GO:0006950;GO:0140096;GO:0044432;GO:0050789;GO:0071944;GO:0016020;GO:0005737;GO:0005575;GO:0043226;GO:0050794;GO:0044446;GO:0044464;GO:0005794;GO:0009505;GO:0008150;GO:0016860;GO:0043233;GO:0003674;GO:0005788;GO:0033554;GO:0044424;GO:0051716;GO:0005886;GO:0005783;GO:0042592;GO:0044444;GO:0030312;GO:…	K09584	PF13848	4JHEB	O	sp|Q67UF5|PDI23_ORYSJ Protein disulfide isomerase-like 2-3 OS=Oryza sativa subsp. japonica OX=39947 GN=PDIL2-3 PE=2 SV=1	KAE8075610.1 hypothetical protein FH972_014306 [Carpinus fangiana]
TRINITY_DN3100_c2_g1	11.7833	6.85	10.82	8.38	8.45	780	-	-	-	-	-	-	KAE8057027.1 hypothetical protein FH972_013749 [Carpinus fangiana]
TRINITY_DN10467_c0_g1	1.53	0.47	2.8	1.86	2.83333	1233	-	-	-	-	-	-	KAB1220059.1 hypothetical protein CJ030_MR3G007100 [Morella rubra]
TRINITY_DN5215_c1_g1	11.5133	14.65	8.31	18.7067	2.48	528	-	-	-	-	-	-	-
TRINITY_DN5769_c0_g1	25.39	28.2933	18.8733	18.66	4.73333	679	-	-	-	-	-	-	-
TRINITY_DN17006_c0_g1	0.123333	0.673333	0.726667	0.293333	0.0533333	1627	GO:0008152;GO:0010468;GO:0021545;GO:0010556;GO:0000003;GO:0009893;GO:0048705;GO:0001568;GO:0009908;GO:0046483;GO:0009890;GO:0009653;GO:0000982;GO:0048367;GO:0006366;GO:0000976;GO:0000122;GO:0005623;GO:2000112;GO:0045892;GO:0001944;GO:0034645;GO:0006357;GO:0043009;GO:0043565;GO:0005634;GO:0030154;GO:0043227;GO:0044260;GO:0048856;GO:0072358;GO:0048519;GO:0005622;GO:0045893;GO:2000113;GO:0050767;GO:…	-	PF09806	3GBUF	K	sp|Q91ZK4|DMBX1_MOUSE Diencephalon/mesencephalon homeobox protein 1 OS=Mus musculus OX=10090 GN=Dmbx1 PE=1 SV=1	XP_030526916.1 paired box protein Pax-6-like [Rhodamnia argentea]
TRINITY_DN41630_c0_g1	1.25333	1.83667	4	3.16667	1.87667	934	-	-	-	-	-	-	GAY61075.1 hypothetical protein CUMW_206950 [Citrus unshiu]
TRINITY_DN663_c0_g1	13.6733	16.8	16.6167	20.5533	76.27	4780	-	-	PF00067	4JRBK	Q	sp|O81971|C71D9_SOYBN Cytochrome P450 71D9 OS=Glycine max OX=3847 GN=CYP71D9 PE=2 SV=1	XP_018810643.1 cytochrome P450 71D9-like [Juglans regia] >KAF5479047.1 hypothetical protein F2P56_005552 [Juglans regia]
TRINITY_DN49046_c0_g2	0.57	0	2.28	0.296667	0.82	717	-	-	-	-	-	-	-
TRINITY_DN713_c3_g1	15.0833	4.98333	18.04	8.7	14.7	507	GO:0003674;GO:0017076;GO:0008150;GO:0043170;GO:0005515;GO:0032555;GO:0009875;GO:0044464;GO:0006468;GO:0032501;GO:0008144;GO:0043168;GO:0009856;GO:0006807;GO:0005886;GO:0035639;GO:0044237;GO:0006796;GO:1901363;GO:0036094;GO:0097367;GO:0044267;GO:1901265;GO:0006464;GO:0005524;GO:0016772;GO:0030246;GO:0097159;GO:0003824;GO:0005516;GO:0071704;GO:0004672;GO:0031224;GO:0019538;GO:0005623;GO:0005488;GO:…	-	-	4JWF0	T	sp|Q9ZR08|Y4230_ARATH G-type lectin S-receptor-like serine/threonine-protein kinase At4g03230 OS=Arabidopsis thaliana OX=3702 GN=At4g03230 PE=3 SV=3	KAE8037105.1 hypothetical protein FH972_009728 [Carpinus fangiana]
TRINITY_DN70062_c0_g1	0.766667	0.706667	0.613333	0.486667	0.31	2145	-	K09668	PF13896	34MGR	G	sp|Q32NJ7|LRG2B_XENLA LARGE xylosyl- and glucuronyltransferase 2-B OS=Xenopus laevis OX=8355 GN=large2-b PE=2 SV=1	XP_011399457.1 Glycosyltransferase-like protein LARGE2 [Auxenochlorella protothecoides] >KFM26519.1 Glycosyltransferase-like protein LARGE2 [Auxenochlorella protothecoides]
TRINITY_DN41521_c0_g1	1.09	1.14667	2.67667	2.14333	0.486667	1105	GO:0009911;GO:0048856;GO:0009914;GO:0003006;GO:0043227;GO:0044260;GO:0048827;GO:0043412;GO:0009987;GO:0065007;GO:0036211;GO:0005623;GO:0050793;GO:0032502;GO:2000241;GO:0009926;GO:0031982;GO:0048825;GO:0048367;GO:0005737;GO:1901564;GO:0016020;GO:0033036;GO:0006810;GO:0048580;GO:0005575;GO:0043226;GO:0009908;GO:0010817;GO:2000243;GO:0048608;GO:0050789;GO:0097708;GO:0071944;GO:0032446;GO:0008104;GO:…	-	-	3GA5N	S	-	-
TRINITY_DN15329_c1_g1	0.39	0.423333	0.563333	0.283333	1.03	1802	-	-	-	-	-	-	-
TRINITY_DN31178_c0_g1	1.27667	0.673333	0.933333	0.413333	0.436667	1656	-	-	PF04578;PF13968	4JI9Y	S	-	KAE7995544.1 hypothetical protein FH972_000325 [Carpinus fangiana]
TRINITY_DN27270_c0_g1	0.15	2.62667	3.61333	1.92667	20.34	951	-	-	-	3GB3T	T	sp|Q9S9M5|WAKLA_ARATH Wall-associated receptor kinase-like 1 OS=Arabidopsis thaliana OX=3702 GN=WAKL1 PE=2 SV=1	KAE8076189.1 hypothetical protein FH972_014853 [Carpinus fangiana]
TRINITY_DN5118_c1_g1	213.397	104.117	531.15	38.5133	30.06	3171	GO:0005975;GO:0044238;GO:0005622;GO:0004553;GO:0000272;GO:0008152;GO:0005737;GO:0003824;GO:0009056;GO:0005575;GO:1901575;GO:0016161;GO:0016052;GO:0071704;GO:0008150;GO:0016160;GO:0043170;GO:0005623;GO:0003674;GO:0044464;GO:0016787;GO:0009057;GO:0044424;GO:0016798;GO:0005976	-	PF01373	3GEHC	G	sp|Q8VYW2|BAM9_ARATH Inactive beta-amylase 9 OS=Arabidopsis thaliana OX=3702 GN=BAM9 PE=2 SV=1	KAE8076871.1 hypothetical protein FH972_015495 [Carpinus fangiana]
TRINITY_DN7819_c0_g1	1.79667	2.44333	9.02333	7.07333	2.36667	4992	-	-	PF01535;PF13041	4JMRV	S	-	KAB1213333.1 hypothetical protein CJ030_MR5G003597 [Morella rubra]
TRINITY_DN2907_c1_g1	4.41333	23.8433	7.42333	14.2	4.34667	504	-	-	-	-	-	-	-
TRINITY_DN11387_c2_g1	3.64333	10.9233	4.4	12.9267	9.13	2545	-	-	-	4JGXM	S	sp|Q9LI74|CHUP1_ARATH Protein CHUP1, chloroplastic OS=Arabidopsis thaliana OX=3702 GN=CHUP1 PE=1 SV=1	KAE8077147.1 hypothetical protein FH972_015739 [Carpinus fangiana] >KAE8077148.1 hypothetical protein FH972_015739 [Carpinus fangiana]
TRINITY_DN132836_c0_g1	1.31333	2.54	2.23	1.69	0.693333	1467	-	-	PF05920	-	-	-	-
TRINITY_DN18629_c0_g1	0.07	1.65	0.203333	0.69	0	591	-	-	-	3M4R8	L	-	RVW93541.1 Transposon Ty3-I Gag-Pol polyprotein [Vitis vinifera]
TRINITY_DN12668_c0_g1	0.573333	0.576667	0.656667	0.51	0.1	1367	-	-	-	-	-	-	-
TRINITY_DN34438_c0_g1	0.103333	0.986667	0.426667	1.61333	0.353333	2522	-	-	-	4JJZN	S	sp|P0C2F6|RNHX1_ARATH Putative ribonuclease H protein At1g65750 OS=Arabidopsis thaliana OX=3702 GN=At1g65750 PE=3 SV=1	XP_019058133.1 PREDICTED: uncharacterized protein LOC104814698 [Tarenaya hassleriana]
TRINITY_DN64242_c0_g1	0.46	0.326667	2.48333	1.71333	1.86667	788	GO:0010431;GO:0009965;GO:0022414;GO:0048609;GO:0006325;GO:0048366;GO:0043167;GO:1901564;GO:0005575;GO:0043226;GO:0048608;GO:0036211;GO:0005488;GO:0016740;GO:0003006;GO:0140096;GO:0043412;GO:0022611;GO:0009987;GO:0044267;GO:0006464;GO:0010154;GO:0007275;GO:0046872;GO:0043229;GO:0010016;GO:0006955;GO:0019538;GO:0071840;GO:0033523;GO:0044464;GO:0002376;GO:0006807;GO:0032501;GO:0006513;GO:0016567;GO:…	K10696	-	3GBBB	O	sp|Q9C895|BRE1B_ARATH E3 ubiquitin-protein ligase BRE1-like 2 OS=Arabidopsis thaliana OX=3702 GN=HUB2 PE=1 SV=2	KAE8036984.1 hypothetical protein FH972_009612 [Carpinus fangiana]
TRINITY_DN3199_c4_g1	1.94667	0.0966667	1.49333	2.94667	2.3	1155	-	-	-	-	-	-	-
TRINITY_DN80213_c0_g1	0.0566667	0.146667	0.13	0.113333	0.88	1047	-	-	-	4JFB2	S	-	KAE8039223.1 hypothetical protein FH972_011652 [Carpinus fangiana]
TRINITY_DN92015_c1_g1	1.05333	1.40667	1.54	1.21333	0.476667	4183	-	-	PF01530;PF02820;PF00536	-	-	sp|Q96JM7|LMBL3_HUMAN Lethal(3)malignant brain tumor-like protein 3 OS=Homo sapiens OX=9606 GN=L3MBTL3 PE=1 SV=2	XP_030539066.1 polycomb protein SCMH1-like [Rhodamnia argentea]
TRINITY_DN8163_c0_g1	11.0933	8.88	19.19	23.4233	34.89	1682	GO:0051179;GO:0044424;GO:0048193;GO:0006888;GO:0005575;GO:0051234;GO:0005737;GO:0006810;GO:0044464;GO:0005623;GO:0005622;GO:0046907;GO:0051649;GO:0016192;GO:0008150;GO:0051641	K20301	-	4JEJY	S	-	XP_022763035.1 trafficking protein particle complex subunit 2-like protein [Durio zibethinus]
TRINITY_DN14360_c0_g1	0.113333	2.63	0.11	0.706667	0.0533333	683	-	-	-	-	-	-	-
TRINITY_DN1572_c0_g1	45.18	26.4167	79.81	64.23	115.343	3608	GO:0043227;GO:0009526;GO:0005623;GO:0015833;GO:0044422;GO:0042170;GO:0005737;GO:0016020;GO:0033036;GO:0006810;GO:0005575;GO:0043226;GO:0044446;GO:0031975;GO:0031967;GO:0045184;GO:0008104;GO:0071944;GO:0009536;GO:0071705;GO:0044435;GO:0042886;GO:0008152;GO:0071702;GO:0051234;GO:0031090;GO:0005886;GO:0055114;GO:0044444;GO:0031969;GO:0015031;GO:0009507;GO:0044424;GO:0008150;GO:0009706;GO:0009528;GO:…	K19329	-	3GBAM	Q	sp|Q6RVV4|TIC32_PEA Short-chain dehydrogenase TIC 32, chloroplastic OS=Pisum sativum OX=3888 GN=TIC32 PE=1 SV=1	KAE8055377.1 hypothetical protein FH972_012218 [Carpinus fangiana]
TRINITY_DN16861_c0_g1	3.94333	3.31	8.63667	3.61	2.89667	1344	GO:0007154;GO:0044271;GO:0050789;GO:0019219;GO:0009755;GO:0016070;GO:0019222;GO:0046483;GO:0050794;GO:0043226;GO:0006139;GO:0005575;GO:0031323;GO:0010468;GO:0008152;GO:0010556;GO:1903506;GO:0003676;GO:0044238;GO:0019438;GO:0042221;GO:0009719;GO:0034645;GO:0009987;GO:0009725;GO:0044212;GO:0043227;GO:0044260;GO:0090304;GO:0005634;GO:0044249;GO:0032774;GO:0140110;GO:0023052;GO:0071365;GO:0009889;GO:…	K14484	PF02309	3GBDG	K	sp|O24542|AX22D_VIGRR Auxin-induced protein 22D OS=Vigna radiata var. radiata OX=3916 GN=AUX22D PE=2 SV=1	AXS76515.1 IAA20 [Betula platyphylla]
TRINITY_DN6243_c0_g1	0.21	3.62667	2.13667	12.39	19.4767	963	-	-	-	4JQWX	S	sp|Q6NNL9|NOXY2_ARATH Protein NONRESPONDING TO OXYLIPINS 2, mitochondrial OS=Arabidopsis thaliana OX=3702 GN=NOXY2 PE=1 SV=2	KAE8056617.1 hypothetical protein FH972_013372 [Carpinus fangiana]
TRINITY_DN3046_c10_g1	171.023	150.537	123.247	138.52	47.7867	990	GO:1901700;GO:1901421;GO:0033993;GO:1901576;GO:0060255;GO:1905959;GO:0044464;GO:0009789;GO:0051716;GO:0006807;GO:0010467;GO:0023051;GO:0044424;GO:0044237;GO:0009738;GO:0018130;GO:1901363;GO:0009414;GO:0003690;GO:1901360;GO:0034654;GO:0048522;GO:0009058;GO:0010647;GO:0043229;GO:0009059;GO:0006725;GO:0031326;GO:1901362;GO:0005488;GO:0097305;GO:0071495;GO:0097659;GO:0009651;GO:0009889;GO:0051252;GO:…	K14432	-	4JEZE	K	sp|Q9M7Q2|AI5L7_ARATH ABSCISIC ACID-INSENSITIVE 5-like protein 7 OS=Arabidopsis thaliana OX=3702 GN=ABF4 PE=1 SV=1	KAG2704501.1 hypothetical protein I3760_05G007000 [Carya illinoinensis] >KAG6710525.1 hypothetical protein I3842_05G007100 [Carya illinoinensis]
TRINITY_DN4556_c1_g1	1.79333	2.57333	13.0767	10.71	13.4867	2547	-	K15202	PF09734;PF17682	4JE7V	K	sp|Q8R2T8|TF3C5_MOUSE General transcription factor 3C polypeptide 5 OS=Mus musculus OX=10090 GN=Gtf3c5 PE=2 SV=2	KAE8022734.1 hypothetical protein FH972_008512 [Carpinus fangiana]
TRINITY_DN3375_c0_g1	3.1	7.23	11.9767	12.63	10.25	1778	-	-	PF09762	4JNI6	S	sp|Q5ZKI4|CCD93_CHICK Coiled-coil domain-containing protein 93 OS=Gallus gallus OX=9031 GN=CCDC93 PE=2 SV=1	KAG2700025.1 hypothetical protein I3760_07G214300 [Carya illinoinensis]
TRINITY_DN2412_c1_g2	4.41	3.27667	3.65333	5.04667	0	481	-	-	-	-	-	-	-
TRINITY_DN2460_c0_g1	2.74667	2.62	3.16	1.57333	1.60333	1663	-	-	PF00010	-	-	sp|Q90Z12|HES4A_XENLA Transcription factor HES-4-A OS=Xenopus laevis OX=8355 GN=hes4-a PE=1 SV=2	-
TRINITY_DN4109_c4_g1	0.713333	1.16667	2.20667	1.60333	1.99667	1887	GO:0008152;GO:0010468;GO:0048731;GO:0061458;GO:0003676;GO:0044238;GO:0010556;GO:0000003;GO:0019219;GO:0050794;GO:0046483;GO:0009908;GO:0048367;GO:0032774;GO:0005623;GO:0050793;GO:0006355;GO:0032502;GO:0065007;GO:2000112;GO:0034645;GO:0019438;GO:0048827;GO:0005634;GO:0048856;GO:0043227;GO:0044260;GO:0005622;GO:0071704;GO:0003700;GO:0051239;GO:0097159;GO:0043231;GO:0048831;GO:2001141;GO:0003674;GO:…	-	PF02362	3GFYB	K	sp|O82799|NGA1_ARATH B3 domain-containing transcription factor NGA1 OS=Arabidopsis thaliana OX=3702 GN=NGA1 PE=1 SV=1	KAE7999270.1 hypothetical protein FH972_003720 [Carpinus fangiana] >KAE7999271.1 hypothetical protein FH972_003720 [Carpinus fangiana]
TRINITY_DN24331_c0_g1	0.0966667	2.60333	0.0333333	0.363333	0.03	909	-	-	-	-	-	-	-
TRINITY_DN30379_c0_g2	0	0	0	4.36667	0.193333	924	-	-	-	-	-	-	-
TRINITY_DN8636_c0_g1	1.67333	2.75667	3.02667	6.29667	9.38	1446	-	-	PF10184	4JP3I	S	-	KAE8010068.1 hypothetical protein FH972_006463 [Carpinus fangiana]
TRINITY_DN7585_c0_g1	54.7267	64.9233	38.56	51.67	52.1533	3258	-	-	PF11955	3GC5Y	S	sp|Q689D6|RPD1_ARATH Protein ROOT PRIMORDIUM DEFECTIVE 1 OS=Arabidopsis thaliana OX=3702 GN=RPD1 PE=1 SV=1	KAE8010522.1 hypothetical protein FH972_006889 [Carpinus fangiana]
TRINITY_DN35691_c0_g1	1.45667	2.37667	1.52	2.02333	0.14	2001	-	-	-	-	-	-	KAG6620697.1 hypothetical protein I3842_Q054000 [Carya illinoinensis]
TRINITY_DN18901_c0_g1	1.74333	0.43	3.18667	3.15667	7.79	901	-	-	PF00168	3GINA	G	sp|Q9M2T2|PP16A_ARATH 16 kDa phloem protein 1 OS=Arabidopsis thaliana OX=3702 GN=PP16-1 PE=1 SV=1	KAG2723755.1 hypothetical protein I3760_02G184400 [Carya illinoinensis] >KAG6665790.1 hypothetical protein CIPAW_02G184700 [Carya illinoinensis] >KAG6728633.1 hypothetical protein I3842_02G181900 [Carya illinoinensis]
TRINITY_DN12409_c0_g1	0.106667	0.336667	0	1.26333	0	928	-	-	-	-	-	-	-
TRINITY_DN62685_c0_g1	0	0.09	0.0466667	2.75	0.0233333	1144	GO:0044424;GO:0043603;GO:0035384;GO:0044237;GO:0009144;GO:0046686;GO:0018130;GO:0055086;GO:0006796;GO:0090407;GO:0051188;GO:0004738;GO:0009260;GO:1901566;GO:0006807;GO:0005759;GO:0009150;GO:0004739;GO:0046496;GO:0044464;GO:0019362;GO:0009161;GO:0006086;GO:1901576;GO:0043233;GO:0016903;GO:0016491;GO:0006725;GO:0032787;GO:0046031;GO:0044429;GO:0009206;GO:1901135;GO:0006082;GO:0043229;GO:0035383;GO:…	K00161	PF00676	3HW0K	C	sp|Q10489|ODPA_SCHPO Pyruvate dehydrogenase E1 component subunit alpha, mitochondrial OS=Schizosaccharomyces pombe (strain 972 / ATCC 24843) OX=284812 GN=pda1 PE=1 SV=1	BAJ93034.1 predicted protein [Hordeum vulgare subsp. vulgare]
TRINITY_DN950_c0_g1	12.3167	20	3.82667	1.63667	10.6067	1617	-	-	-	-	-	-	-
TRINITY_DN4301_c1_g1	12.8367	30.1333	20.0267	25.0667	11.1967	2582	GO:0070085;GO:0044238;GO:0008152;GO:0006486;GO:0009101;GO:0005737;GO:1901564;GO:0016020;GO:0044446;GO:0043226;GO:0005575;GO:0016043;GO:0098791;GO:0036211;GO:0045229;GO:0044425;GO:0071554;GO:0005623;GO:0016740;GO:0044422;GO:0016021;GO:0009100;GO:0043227;GO:0044260;GO:0098588;GO:0044249;GO:0043412;GO:0009987;GO:0034645;GO:0005622;GO:0009058;GO:0044267;GO:0006464;GO:1901137;GO:0009059;GO:0043229;GO:…	-	PF03016	4JM9S	GMW	sp|Q6DBG8|ARAD1_ARATH Probable arabinosyltransferase ARAD1 OS=Arabidopsis thaliana OX=3702 GN=ARAD1 PE=1 SV=1	KAE8023655.1 hypothetical protein FH972_009327 [Carpinus fangiana]
TRINITY_DN8624_c0_g1	17.2933	16.9767	37.1767	26.7467	51.7733	2748	GO:0032102;GO:0008152;GO:0031348;GO:0043167;GO:0000166;GO:1900424;GO:0043901;GO:0032553;GO:0044238;GO:0016310;GO:0030554;GO:0050789;GO:0048583;GO:0009536;GO:0071944;GO:0016020;GO:0032559;GO:0005737;GO:1901564;GO:0043226;GO:0005575;GO:0016773;GO:0006793;GO:0016740;GO:0016021;GO:0044425;GO:0016301;GO:0050896;GO:0065007;GO:0036211;GO:0005488;GO:0005623;GO:0043412;GO:0043900;GO:0009987;GO:0002831;GO:…	-	PF08263;PF07714	4JJ51	T	sp|Q9LSI9|BIR2_ARATH Inactive LRR receptor-like serine/threonine-protein kinase BIR2 OS=Arabidopsis thaliana OX=3702 GN=BIR2 PE=1 SV=1	KAE8021614.1 hypothetical protein FH972_007490 [Carpinus fangiana]
TRINITY_DN52643_c0_g1	0.643333	0.96	1.27667	0.506667	0.29	1858	-	-	-	-	-	sp|Q640F2|SHCBB_XENLA SHC SH2 domain-binding protein 1 homolog B OS=Xenopus laevis OX=8355 GN=shcbp1-b PE=2 SV=1	-
TRINITY_DN1180_c0_g1	10.7533	19.4267	28.6233	23.7033	47.1667	5179	GO:0052542;GO:0010337;GO:0012501;GO:0010565;GO:0008219;GO:0052545;GO:0031323;GO:0006970;GO:0010817;GO:0050794;GO:0006955;GO:0033036;GO:0019222;GO:0062012;GO:0051179;GO:0006952;GO:0065008;GO:0050789;GO:0009651;GO:0050896;GO:0009626;GO:0034050;GO:0065007;GO:0008150;GO:0032350;GO:0006950;GO:0033037;GO:0051716;GO:0002376;GO:0009987;GO:0009628;GO:0045087;GO:0033554	-	PF01823	4JN9S	S	sp|Q9SGN6|NSL1_ARATH MACPF domain-containing protein NSL1 OS=Arabidopsis thaliana OX=3702 GN=NSL1 PE=2 SV=1	KAE7995749.1 hypothetical protein FH972_000518 [Carpinus fangiana]
TRINITY_DN17914_c1_g1	0.0533333	0.0866667	1.29333	0.12	0.12	2234	-	-	-	-	-	-	-
TRINITY_DN8230_c0_g1	1.00667	1.17333	3.87667	3.22667	21.9733	1889	GO:0005886;GO:0002376;GO:0006950;GO:0009605;GO:0045087;GO:0009620;GO:0050896;GO:0044425;GO:0098542;GO:0008150;GO:0009607;GO:0005488;GO:0003674;GO:0005623;GO:0050832;GO:0044464;GO:0005515;GO:0016021;GO:0016020;GO:0005516;GO:0043207;GO:0005575;GO:0006955;GO:0031224;GO:0006952;GO:0071944;GO:0051704;GO:0009817;GO:0009814;GO:0051707	K08472	PF03094	4JEEV	G	sp|Q94KB7|MLO6_ARATH MLO-like protein 6 OS=Arabidopsis thaliana OX=3702 GN=MLO6 PE=2 SV=2	KAG2687702.1 hypothetical protein I3760_09G063900 [Carya illinoinensis]
TRINITY_DN4307_c1_g1	3.22	6.03	4.53333	11.99	43.5933	1928	-	-	-	4JKH4	S	sp|Q9M3A3|ABIL2_ARATH Protein ABIL2 OS=Arabidopsis thaliana OX=3702 GN=ABIL2 PE=2 SV=1	XP_030951810.1 protein ABIL2-like isoform X1 [Quercus lobata] >XP_030951811.1 protein ABIL2-like isoform X1 [Quercus lobata]
TRINITY_DN7174_c0_g1	1.17333	2.03333	2.16333	1.08667	0.516667	1840	GO:0043227;GO:0015605;GO:0015932;GO:0009526;GO:0044425;GO:0098656;GO:0005623;GO:0008514;GO:0042170;GO:0044422;GO:0016021;GO:0006811;GO:0016020;GO:0006810;GO:0005737;GO:0006862;GO:0022857;GO:0008509;GO:0031975;GO:0015711;GO:0044446;GO:0005575;GO:0043226;GO:0031967;GO:0009536;GO:0044435;GO:0071705;GO:0015075;GO:0071702;GO:0034220;GO:0031090;GO:0015215;GO:0051234;GO:0044444;GO:0009507;GO:0031969;GO:…	K15115	PF00153	44GVD	C	sp|Q8BMG8|MFTC_MOUSE Mitochondrial folate transporter/carrier OS=Mus musculus OX=10090 GN=Slc25a32 PE=1 SV=1	XP_030531490.1 mitochondrial folate transporter/carrier-like [Rhodamnia argentea]
TRINITY_DN16469_c0_g1	2.46	6.60667	4.04333	9.18	17.3433	3039	-	-	-	-	-	-	KAE7998584.1 hypothetical protein FH972_003115 [Carpinus fangiana]
TRINITY_DN31400_c0_g1	0.68	5.06333	4.07	15.9067	3.01333	1214	-	-	-	-	-	-	XP_018850083.1 uncharacterized protein LOC109012749 [Juglans regia] >KAF5475314.1 hypothetical protein F2P56_007127 [Juglans regia]
TRINITY_DN1852_c2_g1	0.936667	2.67	0.43	4.57	0.166667	675	-	-	-	-	-	-	-
TRINITY_DN6227_c0_g1	3.04667	2.49667	20.0633	3.85	9.36667	1206	-	-	-	-	-	-	KAB1211589.1 hypothetical protein CJ030_MR6G013919 [Morella rubra]
TRINITY_DN6624_c0_g1	5.95	19.5133	7.15	24.54	6.27333	495	-	-	-	3GBZQ	S	-	KAF7154779.1 hypothetical protein RHSIM_Rhsim01G0178700 [Rhododendron simsii]
TRINITY_DN6636_c0_g1	4.16333	8.83	10.4633	12.7833	15.0267	2483	-	-	PF09588	4JD9J	S	-	XP_018856876.1 uncharacterized protein LOC109019112 isoform X1 [Juglans regia] >XP_018856877.1 uncharacterized protein LOC109019112 isoform X1 [Juglans regia] >XP_018856878.1 uncharacterized protein LOC109019112 isoform X1 [Juglans regia] >XP_018856880.1 uncharacterized protein LOC109019112 isoform X1 [Juglans regia] >KAF5450148.1 hypothetical protein F2P56_030523 [Juglans regia]
TRINITY_DN24401_c0_g1	16.5333	3.94667	17.7333	30.1067	21.0167	421	-	-	-	-	-	-	KAE8038355.1 hypothetical protein FH972_010877 [Carpinus fangiana]
TRINITY_DN5868_c0_g2	0.24	5	0.503333	1.16333	0	660	-	-	-	-	-	-	-
TRINITY_DN14186_c0_g1	5.96	2.52333	4.66	1.23333	0.753333	1315	GO:0061695;GO:0034641;GO:0003674;GO:2001141;GO:0031325;GO:0070887;GO:0044085;GO:0051171;GO:0009409;GO:0007623;GO:0033554;GO:0006412;GO:0034660;GO:0009941;GO:1901701;GO:0016052;GO:0048518;GO:0006996;GO:0097159;GO:1990234;GO:0065007;GO:0071229;GO:0006355;GO:0032268;GO:0009605;GO:0010287;GO:0009057;GO:0003723;GO:1902494;GO:0044435;GO:0003676;GO:0000428;GO:0044238;GO:0042579;GO:0009415;GO:0019219;GO:…	-	-	3IBRF	S	sp|Q9SA52|CP41B_ARATH Chloroplast stem-loop binding protein of 41 kDa b, chloroplastic OS=Arabidopsis thaliana OX=3702 GN=CSP41B PE=1 SV=1	XP_008350588.2 chloroplast stem-loop binding protein of 41 kDa b, chloroplastic-like [Malus domestica]
TRINITY_DN5341_c0_g1	18.4767	27.1567	58.79	39.9867	55.4667	3171	GO:0044281;GO:0009651;GO:0050896;GO:0005623;GO:0005488;GO:0042221;GO:0009987;GO:0009628;GO:0043227;GO:0005777;GO:0010035;GO:0006950;GO:0031956;GO:0016877;GO:0019752;GO:0008152;GO:0043167;GO:0006979;GO:0000302;GO:0001676;GO:0000166;GO:0032553;GO:0044238;GO:0042579;GO:0030554;GO:0005737;GO:0032559;GO:0043226;GO:0005575;GO:0006970;GO:0032555;GO:0044464;GO:0046677;GO:0008150;GO:0003674;GO:0017076;GO:…	K01897	PF00501	3GBB4	I	sp|Q8LKS5|LACS7_ARATH Long chain acyl-CoA synthetase 7, peroxisomal OS=Arabidopsis thaliana OX=3702 GN=LACS7 PE=1 SV=2	KAE8010201.1 hypothetical protein FH972_006591 [Carpinus fangiana]
TRINITY_DN11609_c0_g1	5.99667	10.94	13.0067	17.8133	19.77	4377	GO:0032774;GO:0097659;GO:0005623;GO:0006355;GO:1901362;GO:0051252;GO:0065007;GO:0009889;GO:2000112;GO:0034645;GO:0009987;GO:0019438;GO:0090304;GO:0044249;GO:0005634;GO:0044260;GO:0043227;GO:0008152;GO:0031323;GO:0010468;GO:0044238;GO:0010556;GO:1903506;GO:0019219;GO:0050789;GO:0044271;GO:0005575;GO:0043226;GO:0006139;GO:0050794;GO:0046483;GO:0016070;GO:0019222;GO:0044464;GO:1901576;GO:0060255;GO:…	-	PF02791	4JIK4	S	sp|F4IDY7|DDR4_ARATH DDT domain-containing protein DDR4 OS=Arabidopsis thaliana OX=3702 GN=DDR4 PE=1 SV=1	KAE8124111.1 hypothetical protein FH972_019021 [Carpinus fangiana]
TRINITY_DN8221_c0_g1	2.72333	2.68	5.55	4.47	11.3333	2200	GO:0006690;GO:0046872;GO:0009058;GO:0006082;GO:0046456;GO:0043229;GO:0043171;GO:0051179;GO:0019538;GO:1901576;GO:0043233;GO:0016787;GO:0000322;GO:0044464;GO:0005771;GO:0006807;GO:0043603;GO:0042277;GO:0044424;GO:0044237;GO:0006518;GO:0031410;GO:0000328;GO:0000323;GO:0043167;GO:0061957;GO:0005575;GO:0009056;GO:0043226;GO:0005737;GO:1901564;GO:0008104;GO:0019370;GO:0032991;GO:0046914;GO:0005488;GO:…	K01254	PF09127;PF01433;PF17900	3G8RV	EIOV	sp|Q9FY49|LKHA4_ARATH Leucine aminopeptidase OS=Arabidopsis thaliana OX=3702 GN=LKHA4 PE=2 SV=1	KAE7996893.1 hypothetical protein FH972_001575 [Carpinus fangiana]
TRINITY_DN36660_c0_g1	3.83333	0.0566667	0.08	0.453333	0.573333	1272	GO:0016787;GO:0008152;GO:0044238;GO:0015926;GO:0004553;GO:0003674;GO:0005975;GO:0008422;GO:0008150;GO:0102483;GO:1901657;GO:0071704;GO:0016798;GO:1901135;GO:0003824	K01188	PF00232	3GDUF	G	sp|P26204|BGLS_TRIRP Non-cyanogenic beta-glucosidase OS=Trifolium repens OX=3899 PE=1 SV=1	KAE8037058.1 hypothetical protein FH972_009683 [Carpinus fangiana]
TRINITY_DN107897_c0_g1	0.36	1.11667	0.92	0.643333	0.27	1730	-	K14788	PF08159	34JSX	S	sp|Q7T0Q5|NOL10_XENLA Nucleolar protein 10 OS=Xenopus laevis OX=8355 GN=nol10 PE=2 SV=1	XP_030536307.1 nucleolar protein 10-like [Rhodamnia argentea]
TRINITY_DN99578_c0_g1	0.99	1.82667	1.97667	1.33333	0.333333	1484	-	K14797	PF05291	3G7TY	W	sp|Q13895|BYST_HUMAN Bystin OS=Homo sapiens OX=9606 GN=BYSL PE=1 SV=3	GAQ81538.1 hypothetical protein KFL_000830200 [Klebsormidium nitens]
TRINITY_DN69291_c0_g1	0.0166667	0.226667	0.16	0.4	0.523333	1414	GO:0008150;GO:0003824;GO:0008152;GO:0003674;GO:0055114;GO:0016491	-	-	4JKFS	Q	-	-
TRINITY_DN6230_c0_g1	14.47	11.36	11.9467	20.24	60.7133	864	-	K13420	PF13855;PF13516;PF00560	3GA2W	T	-	KAG6706422.1 hypothetical protein I3842_07G221900 [Carya illinoinensis]
TRINITY_DN49245_c1_g1	0.116667	0	0.07	0.0733333	1.26667	880	GO:0016482;GO:0005623;GO:0051649;GO:0005488;GO:0015833;GO:0003924;GO:0044422;GO:0019001;GO:0043227;GO:0001882;GO:0098588;GO:0032549;GO:0071705;GO:0016462;GO:0051641;GO:0032561;GO:0000166;GO:0042886;GO:0005829;GO:0032553;GO:0032550;GO:0016818;GO:0043167;GO:0071702;GO:0005737;GO:0033036;GO:0016020;GO:0006810;GO:0005575;GO:0043226;GO:0044446;GO:0005525;GO:0045184;GO:0098791;GO:0008104;GO:0048193;GO:…	K07893	PF00071	4JK48	U	sp|Q9LFT9|RAH1E_ARATH Ras-related protein RABH1e OS=Arabidopsis thaliana OX=3702 GN=RABH1E PE=2 SV=1	XP_009342518.1 PREDICTED: ras-related protein RABH1e-like [Pyrus x bretschneideri] >KAB2597426.1 ras-related protein RABH1e-like [Pyrus ussuriensis x Pyrus communis]
TRINITY_DN84171_c0_g1	0.943333	3.26667	0.343333	6	1.43667	1478	-	-	-	KOG1075	E	-	KAG6621688.1 hypothetical protein I3842_Q010400 [Carya illinoinensis]
TRINITY_DN49_c19_g1	2.44333	2.95333	8.55	8.74667	46.9	1039	GO:0009628;GO:0080167;GO:0005575;GO:0005576;GO:0050896;GO:0008150	-	PF01657	4JJ4T	S	sp|Q9LV60|CRR55_ARATH Cysteine-rich repeat secretory protein 55 OS=Arabidopsis thaliana OX=3702 GN=CRRSP55 PE=2 SV=1	KAF3949409.1 hypothetical protein CMV_024713 [Castanea mollissima]
TRINITY_DN13260_c0_g2	0.0166667	0.673333	0	0.76	0.03	1479	-	-	-	-	-	-	-
TRINITY_DN43334_c0_g1	4.95	2.27667	3.86	1.11667	1.81333	2049	-	-	PF00646	4JD07	S	sp|Q6NLB1|FB118_ARATH F-box protein At2g26850 OS=Arabidopsis thaliana OX=3702 GN=At2g26850 PE=2 SV=1	KAE8125163.1 hypothetical protein FH972_019997 [Carpinus fangiana]
TRINITY_DN3319_c0_g1	4.25333	4.82667	12.4967	7.98667	9.22	2747	-	-	PF04765	4JJM7	S	sp|Q9FZ97|MUC70_ARATH Probable hexosyltransferase MUCI70 OS=Arabidopsis thaliana OX=3702 GN=MUCI70 PE=1 SV=1	KAE8100568.1 hypothetical protein FH972_018454 [Carpinus fangiana]
TRINITY_DN8227_c0_g1	2.60333	4.37667	5.18333	3.05667	0.973333	2411	-	-	-	-	-	-	-
TRINITY_DN5347_c0_g1	4.41	6.48	4.16667	2.50333	2.02	2374	-	-	PF14360	34JSJ	S	sp|Q7TSX5|SMS1_RAT Phosphatidylcholine:ceramide cholinephosphotransferase 1 OS=Rattus norvegicus OX=10116 GN=Sgms1 PE=2 SV=2	-
TRINITY_DN33035_c0_g2	3.63333	15.0167	0.833333	30.95	0.0533333	957	-	-	-	-	-	-	-
TRINITY_DN54390_c0_g1	8.18	9.94333	21.7933	13.39	19.62	3289	GO:0006807;GO:0070647;GO:0016567;GO:0044257;GO:0044424;GO:0044237;GO:0006508;GO:0008150;GO:0043170;GO:0003674;GO:0004842;GO:0008270;GO:0044464;GO:0043169;GO:0044265;GO:0003824;GO:1901575;GO:0019538;GO:0019941;GO:0051603;GO:0043632;GO:0071704;GO:0006511;GO:0005622;GO:0006464;GO:0043161;GO:0044267;GO:0046872;GO:1901565;GO:0009057;GO:0044260;GO:0030163;GO:0140096;GO:0061630;GO:0043412;GO:0009987;GO:…	-	-	3GG3Y	O	sp|Q2HIJ8|RHB1A_ARATH Probable E3 ubiquitin-protein ligase RHB1A OS=Arabidopsis thaliana OX=3702 GN=RHB1A PE=2 SV=1	XP_040987317.1 probable E3 ubiquitin-protein ligase RHB1A isoform X4 [Juglans microcarpa x Juglans regia]
TRINITY_DN5064_c0_g1	2.75333	10.14	5.03	9.78	9.58667	3888	-	K19589	PF05175	4JMAB	J	sp|Q6SKR2|N6MT1_MOUSE Methyltransferase N6AMT1 OS=Mus musculus OX=10090 GN=N6amt1 PE=1 SV=1	KAE7997091.1 hypothetical protein FH972_001758 [Carpinus fangiana] >KAE7997092.1 hypothetical protein FH972_001758 [Carpinus fangiana]
TRINITY_DN6163_c0_g1	23.7867	18.0567	29.3833	28.35	70.5233	1731	GO:0016491;GO:0046914;GO:0046029;GO:0055114;GO:0003824;GO:0043167;GO:0008152;GO:0043169;GO:0046872;GO:0008270;GO:0003674;GO:0031320;GO:0005488;GO:0008150;GO:0016616;GO:0016614	K00083	PF00107;PF08240	4JSDP	Q	sp|Q9ZRF1|MTDH_FRAAN Probable mannitol dehydrogenase OS=Fragaria ananassa OX=3747 GN=CAD PE=2 SV=1	KAB1211056.1 putative mannitol dehydrogenase [Morella rubra]
TRINITY_DN132312_c0_g1	0.26	0.883333	1.36333	0.653333	0.08	1508	GO:0044444;GO:0004180;GO:0140096;GO:0005777;GO:0043227;GO:0016746;GO:0006807;GO:0044424;GO:0005623;GO:0003674;GO:0043170;GO:0008150;GO:0006508;GO:0016787;GO:0016740;GO:0005576;GO:0044464;GO:0043231;GO:0016747;GO:0043226;GO:0005575;GO:0070011;GO:0003824;GO:1901564;GO:0043229;GO:0005737;GO:0071704;GO:0019538;GO:0042579;GO:0044238;GO:0008233;GO:0005622;GO:0005773;GO:0008152;GO:0019748;GO:0008238	K16296	PF00450	3HWTU	O	sp|P52717|CTS11_CAEEL Serine carboxypeptidase ctsa-1.1 OS=Caenorhabditis elegans OX=6239 GN=ctsa-1.1 PE=1 SV=1	XP_006414998.2 serine carboxypeptidase-like 20 [Eutrema salsugineum]
TRINITY_DN8243_c0_g1	13.19	23.15	11.9733	22.8133	10.62	2911	GO:0000166;GO:0031399;GO:0044238;GO:0051726;GO:0008152;GO:0043406;GO:0050794;GO:0007154;GO:0009893;GO:0051247;GO:0023056;GO:0071944;GO:0065007;GO:0050896;GO:0005623;GO:0023014;GO:0000186;GO:0050790;GO:0016773;GO:0023052;GO:0032270;GO:0051338;GO:0044260;GO:0006950;GO:0032268;GO:0009966;GO:0044093;GO:0005622;GO:1901265;GO:0016772;GO:0005524;GO:0043408;GO:0003824;GO:0097159;GO:0010033;GO:0006952;GO:…	K13414	PF00069	4JTGT	T	sp|Q39008|M3K1_ARATH Mitogen-activated protein kinase kinase kinase 1 OS=Arabidopsis thaliana OX=3702 GN=MEKK1 PE=1 SV=2	KAG6651950.1 hypothetical protein CIPAW_06G149200 [Carya illinoinensis]
TRINITY_DN24385_c0_g1	2.15667	1.6	1.15333	1.12333	1.19333	1529	-	-	PF00314	4JI7E	T	sp|Q53MB8|TLPH_ORYSJ Thaumatin-like protein OS=Oryza sativa subsp. japonica OX=39947 GN=Os11g0706600 PE=2 SV=1	KAE8099351.1 hypothetical protein FH972_017340 [Carpinus fangiana]
TRINITY_DN13852_c1_g1	0.353333	3.36667	0.343333	0.843333	0.03	945	-	-	-	-	-	-	-
TRINITY_DN11045_c0_g1	0.54	0.66	0.453333	0.46	0.226667	5167	GO:0043412;GO:0009987;GO:0009605;GO:0043227;GO:0044260;GO:0140096;GO:0005634;GO:0006950;GO:0016740;GO:0036211;GO:0050896;GO:0005623;GO:0009607;GO:0032446;GO:0005737;GO:1901564;GO:0005575;GO:0043226;GO:0051704;GO:0008152;GO:0019787;GO:0044238;GO:0044237;GO:0045087;GO:0044424;GO:0006807;GO:0002376;GO:0016567;GO:0070647;GO:0044464;GO:0043170;GO:0098542;GO:0008150;GO:0004842;GO:0003674;GO:0006952;GO:…	-	PF18797;PF00514	4JMX1	S	sp|P25054|APC_HUMAN Adenomatous polyposis coli protein OS=Homo sapiens OX=9606 GN=APC PE=1 SV=2	-
TRINITY_DN5511_c0_g1	6.51667	8.21	6.82	3.04667	0.483333	1458	-	-	-	-	-	-	-
TRINITY_DN60870_c0_g2	0.753333	0.576667	0.406667	0.51	0.0766667	1889	-	-	PF06075	3GBFI	S	-	KAE7999010.1 hypothetical protein FH972_003498 [Carpinus fangiana] >KAE7999011.1 hypothetical protein FH972_003498 [Carpinus fangiana]
TRINITY_DN60273_c0_g1	0.273333	0.13	3.07667	2.83333	2.44667	733	GO:0005575;GO:0016020;GO:0032559;GO:1901564;GO:0071944;GO:0030554;GO:0032553;GO:0044238;GO:0016310;GO:0000166;GO:0008152;GO:0043167;GO:0004674;GO:0140096;GO:0044260;GO:0009987;GO:0043412;GO:0005488;GO:0005623;GO:0044425;GO:0016301;GO:0036211;GO:0016740;GO:0016021;GO:0016773;GO:0006793;GO:0097159;GO:0003824;GO:0071704;GO:0031224;GO:0019538;GO:0004672;GO:1901363;GO:0036094;GO:0005524;GO:0016772;GO:…	-	-	3G96G	T	sp|C0LGH3|Y5614_ARATH Probable LRR receptor-like serine/threonine-protein kinase At1g56140 OS=Arabidopsis thaliana OX=3702 GN=At1g56140 PE=2 SV=2	KAF3951500.1 hypothetical protein CMV_022857 [Castanea mollissima]
TRINITY_DN109183_c0_g2	0.376667	0.506667	0.663333	0.263333	0.166667	2369	-	-	-	-	-	-	-
TRINITY_DN37362_c0_g1	167.903	56.5167	131.947	85.55	295.987	1775	GO:0006002;GO:0046364;GO:0034637;GO:0016051;GO:0005986;GO:0043167;GO:0050308;GO:0031975;GO:0005575;GO:0043226;GO:0019203;GO:0005737;GO:0009536;GO:0031967;GO:0005488;GO:0009532;GO:0009266;GO:0044422;GO:0006091;GO:0006793;GO:0044281;GO:0019684;GO:0044249;GO:0006006;GO:0046351;GO:0009628;GO:0009526;GO:0009987;GO:0042221;GO:0009311;GO:0046872;GO:0009058;GO:1901135;GO:0009773;GO:0043229;GO:0044434;GO:…	K03841	PF18913;PF00316	3GECH	G	sp|P46275|F16P1_PEA Fructose-1,6-bisphosphatase, chloroplastic OS=Pisum sativum OX=3888 GN=FBP PE=1 SV=2	KAE8099287.1 hypothetical protein FH972_017280 [Carpinus fangiana]
TRINITY_DN81211_c0_g1	1.13	1.38	1.61333	0.943333	0.596667	5632	GO:0016310;GO:0005622;GO:0008152;GO:0016772;GO:0043226;GO:0005575;GO:0043231;GO:0003824;GO:0005737;GO:0043229;GO:0009536;GO:0102193;GO:0003674;GO:0005623;GO:0008150;GO:0016301;GO:0016740;GO:0006793;GO:0016773;GO:0044464;GO:0140096;GO:0044444;GO:0043227;GO:0005739;GO:0044237;GO:0044424;GO:0009987;GO:0006796;GO:0009507	-	PF12756	3HMIB	G	sp|Q9HA64|KT3K_HUMAN Ketosamine-3-kinase OS=Homo sapiens OX=9606 GN=FN3KRP PE=1 SV=2	XP_030540633.1 ketosamine-3-kinase-like [Rhodamnia argentea]
TRINITY_DN5517_c0_g1	10.13	14.02	14.8033	6.00333	21.0233	343	-	-	-	3GBWH	J	-	KAG2727363.1 hypothetical protein I3760_01G154000 [Carya illinoinensis] >KAG6668265.1 hypothetical protein CIPAW_01G158100 [Carya illinoinensis]
TRINITY_DN24066_c0_g1	0.353333	0.766667	1.19333	1.31	0.07	1875	-	-	-	-	-	-	-
TRINITY_DN5984_c0_g1	17.3033	19.8833	46.1033	31.2833	53.0433	1019	-	-	-	3GIDU	C	sp|Q05B51|FDX2_BOVIN Ferredoxin-2, mitochondrial OS=Bos taurus OX=9913 GN=FDX2 PE=2 SV=1	KAE8038088.1 hypothetical protein FH972_010631 [Carpinus fangiana]
TRINITY_DN24809_c0_g1	10.5667	39.8233	10.1433	39.54	7.34333	390	-	-	-	-	-	-	-
TRINITY_DN3549_c0_g1	9.79	6.39	19.57	16.7867	8.32667	681	-	-	-	4JQ14	S	sp|D9IWE0|GNKL_PINPS Antifungal protein ginkbilobin-like protein OS=Pinus pinaster OX=71647 GN=EAP PE=2 SV=1	XP_021681325.1 antifungal protein ginkbilobin-2-like [Hevea brasiliensis]
TRINITY_DN12339_c0_g1	17.6733	2.72667	9.76333	1.15667	2.03333	2695	GO:0005623;GO:0003674;GO:0008150;GO:0016407;GO:0044425;GO:0071554;GO:0005794;GO:0016021;GO:0016740;GO:0044464;GO:0008374;GO:0044444;GO:0016746;GO:0043227;GO:0044424;GO:0009987;GO:0005622;GO:0016413;GO:0005575;GO:0043226;GO:0043231;GO:0016747;GO:0003824;GO:0005737;GO:0043229;GO:0016020;GO:0012505;GO:0031224	-	PF14416;PF13839	4JMEQ	S	sp|Q8VYR3|TBL2_ARATH Protein trichome birefringence-like 2 OS=Arabidopsis thaliana OX=3702 GN=TBL2 PE=2 SV=1	KAB1207874.1 Protein trichome birefringence-like 2 [Morella rubra]
TRINITY_DN76771_c0_g1	0.256667	5.82333	3.4	8.96333	0.656667	401	-	-	-	-	-	-	KAF5482649.1 hypothetical protein F2P56_003202 [Juglans regia]
TRINITY_DN11286_c0_g1	0.0866667	0.07	0.216667	0.113333	3.16	1582	GO:0007154;GO:0071496;GO:0050794;GO:0018209;GO:0009267;GO:0008152;GO:0000166;GO:0044238;GO:0050801;GO:0009605;GO:0044260;GO:0043227;GO:0006950;GO:0005634;GO:0016773;GO:0023052;GO:0050896;GO:0065007;GO:0005623;GO:0018105;GO:0009743;GO:0032879;GO:0010033;GO:0071704;GO:0031667;GO:0009991;GO:0003824;GO:0097159;GO:0043231;GO:0005524;GO:0016772;GO:1901265;GO:0018193;GO:0018107;GO:0005622;GO:0055067;GO:…	-	-	3IF71	T	-	-
TRINITY_DN7353_c0_g1	12.72	27.1167	40.5533	38.3833	34.4067	2243	-	-	PF13238	4JJI3	G	sp|Q8U4K7|PGK2_PYRFU 2-phosphoglycerate kinase OS=Pyrococcus furiosus (strain ATCC 43587 / DSM 3638 / JCM 8422 / Vc1) OX=186497 GN=pgk2 PE=3 SV=1	KAE8022348.1 hypothetical protein FH972_008153 [Carpinus fangiana] >KAE8022349.1 hypothetical protein FH972_008153 [Carpinus fangiana]
TRINITY_DN132783_c0_g1	2.47	3.39	3.30333	2.05667	1.06	2876	GO:0034641;GO:0008150;GO:0043170;GO:0051248;GO:0060255;GO:0003674;GO:0044464;GO:0004867;GO:0051336;GO:0051716;GO:0006807;GO:0010951;GO:0061134;GO:0044444;GO:0080090;GO:0033554;GO:0048046;GO:0051171;GO:0044424;GO:0044421;GO:0045861;GO:0009892;GO:0044237;GO:0065009;GO:0048519;GO:0005622;GO:1901360;GO:0004866;GO:0030162;GO:0052547;GO:0043229;GO:0043231;GO:0010466;GO:0098772;GO:0051346;GO:0004857;GO:…	K18041	PF00079	44SG2	V	sp|O61722|PRL1_DROME PRL-1 phosphatase OS=Drosophila melanogaster OX=7227 GN=PRL-1 PE=1 SV=2	PHT84684.1 Serpin-ZX [Capsicum annuum]
TRINITY_DN21625_c0_g2	0.166667	0	0	3.22333	0	448	-	K02918	-	3IHS6	J	sp|Q8L805|RL35_WHEAT 60S ribosomal protein L35 OS=Triticum aestivum OX=4565 GN=RPL35 PE=1 SV=1	XP_023902521.1 60S ribosomal protein L35-like [Quercus suber]
TRINITY_DN10279_c0_g1	1.09667	8.85667	3.34	5.71667	1.10667	571	-	-	-	-	-	-	KAE8099567.1 hypothetical protein FH972_017538 [Carpinus fangiana]
TRINITY_DN21759_c0_g1	0.17	1.09	0.76	3.07667	0.953333	1329	-	-	-	-	-	-	-
TRINITY_DN15370_c0_g1	3.74333	2.68	3.60667	4.38	12.4333	549	GO:0005488;GO:0009607;GO:0015926;GO:0003674;GO:0005623;GO:0044425;GO:0008422;GO:0050896;GO:0008150;GO:0016787;GO:0044464;GO:0006950;GO:0046658;GO:0005886;GO:0030247;GO:0016798;GO:0044459;GO:0031226;GO:0031225;GO:0044238;GO:0004553;GO:0005975;GO:0008152;GO:0030246;GO:0001871;GO:0005575;GO:0016020;GO:0003824;GO:0071944;GO:0071704;GO:0006952;GO:0031224;GO:0042973	-	PF00332	4JRIF	G	sp|O22317|E13C_MUSAC Glucan endo-1,3-beta-glucosidase OS=Musa acuminata OX=4641 GN=BANGLUC PE=1 SV=2	KAE8037208.1 hypothetical protein FH972_009817 [Carpinus fangiana]
TRINITY_DN44217_c0_g1	2.16333	3.34667	2.78	1.54	0.77	1455	GO:0009628;GO:0009605;GO:0009582;GO:0009987;GO:0043412;GO:1901990;GO:0045931;GO:0005634;GO:0009585;GO:0048856;GO:0010389;GO:0044260;GO:0043227;GO:0044422;GO:0023052;GO:0005623;GO:0032502;GO:0009416;GO:0000338;GO:0065007;GO:0036211;GO:0050896;GO:0007154;GO:0032991;GO:0050789;GO:0007346;GO:0005575;GO:0043226;GO:0044446;GO:0050794;GO:1901564;GO:0090068;GO:0005737;GO:0008152;GO:0051726;GO:0051606;GO:…	K12178	PF01399;PF18420	3HQTN	OT	sp|O88544|CSN4_MOUSE COP9 signalosome complex subunit 4 OS=Mus musculus OX=10090 GN=Cops4 PE=1 SV=1	XP_021850825.1 COP9 signalosome complex subunit 4 [Spinacia oleracea] >KNA14660.1 hypothetical protein SOVF_105250 [Spinacia oleracea]
TRINITY_DN52059_c0_g1	0.636667	5.57333	0	0.133333	0.153333	1102	-	-	-	-	-	-	-
TRINITY_DN2847_c1_g1	23.88	14.1233	31.4167	20.15	36.5233	2799	GO:0043229;GO:0071805;GO:0031224;GO:0065008;GO:0051179;GO:0090333;GO:0009414;GO:0055076;GO:0060918;GO:0048878;GO:0051707;GO:0007275;GO:0031090;GO:0010043;GO:0015318;GO:0032501;GO:0042592;GO:0006812;GO:0044424;GO:0015079;GO:1901700;GO:0048364;GO:0044464;GO:0098805;GO:0005737;GO:0022804;GO:0006810;GO:0016020;GO:0022622;GO:0043226;GO:0005575;GO:0010817;GO:0022857;GO:0055069;GO:0050789;GO:0006813;GO:…	-	PF07690	3GGHM	J	sp|Q94BZ1|ZIFL1_ARATH Protein ZINC INDUCED FACILITATOR-LIKE 1 OS=Arabidopsis thaliana OX=3702 GN=ZIFL1 PE=2 SV=1	KAE8037871.1 hypothetical protein FH972_010426 [Carpinus fangiana]
TRINITY_DN10831_c0_g1	0.54	1.35667	2.14	3.04333	0.523333	1300	-	-	-	-	-	-	-
TRINITY_DN67159_c3_g1	2.24	1.68333	1.04667	3.05	11.93	611	GO:0140096;GO:0060560;GO:0043412;GO:0042221;GO:0009987;GO:0036211;GO:0016301;GO:0008361;GO:0005488;GO:0006793;GO:0016740;GO:1901564;GO:0016020;GO:0032559;GO:0005575;GO:0032989;GO:0030554;GO:0050789;GO:0009992;GO:0016310;GO:0032553;GO:0004674;GO:0048589;GO:0043167;GO:0006807;GO:0035639;GO:0051716;GO:0030104;GO:0006468;GO:0042592;GO:0006796;GO:0044237;GO:0017076;GO:1901700;GO:0032535;GO:0001871;GO:…	-	PF07714;PF07645	4JRQE	T	sp|Q9LMP1|WAK2_ARATH Wall-associated receptor kinase 2 OS=Arabidopsis thaliana OX=3702 GN=WAK2 PE=1 SV=1	TQD99826.1 hypothetical protein C1H46_014564 [Malus baccata]
TRINITY_DN1930_c0_g1	6.89	25.5333	16.1867	37.1233	36.3733	2747	GO:0044444;GO:0030312;GO:0010467;GO:0006807;GO:1990904;GO:0044424;GO:0044237;GO:0000049;GO:0031981;GO:0006399;GO:0043233;GO:0003674;GO:0034641;GO:0043170;GO:0008150;GO:0005730;GO:0044464;GO:0034470;GO:0043231;GO:0097159;GO:0005618;GO:0043229;GO:0006725;GO:0071704;GO:1901363;GO:0005622;GO:0044428;GO:0034660;GO:1901360;GO:0031974;GO:0043228;GO:0008033;GO:0003723;GO:0005634;GO:0090304;GO:0005654;GO:…	K11090	PF00076;PF08777	4JDUG	A	sp|Q93ZV7|LA1_ARATH La protein 1 OS=Arabidopsis thaliana OX=3702 GN=LA1 PE=1 SV=1	KAE8056591.1 hypothetical protein FH972_013347 [Carpinus fangiana]
TRINITY_DN4378_c0_g2	1.22667	0.436667	1.16667	0.816667	1.07	3144	GO:0060548;GO:0016773;GO:0023052;GO:0032270;GO:1900449;GO:0009894;GO:0032269;GO:0050896;GO:2000112;GO:0005623;GO:0048207;GO:0071345;GO:0044260;GO:0043227;GO:0001882;GO:0006950;GO:0005634;GO:0010468;GO:0008152;GO:0043066;GO:0012501;GO:0051641;GO:0000166;GO:0010556;GO:0007154;GO:0031331;GO:0042981;GO:0009893;GO:1902042;GO:0009890;GO:2000116;GO:0017148;GO:0044446;GO:0032555;GO:0035556;GO:0005515;GO:…	-	PF13962;PF12796	3GBGA	S	-	KAF3965881.1 hypothetical protein CMV_009975 [Castanea mollissima]
TRINITY_DN64716_c0_g1	0	0.0666667	0.22	0.603333	0.14	1266	GO:0060147;GO:0009892;GO:0016817;GO:1901361;GO:0008144;GO:0044444;GO:0043168;GO:0032555;GO:0090701;GO:0008150;GO:0043170;GO:0090567;GO:0034641;GO:0003674;GO:0007389;GO:0099402;GO:1901575;GO:0043928;GO:1905392;GO:0071704;GO:0048518;GO:0055087;GO:0003824;GO:0042623;GO:0043231;GO:0097159;GO:0090698;GO:1901265;GO:0031974;GO:0005524;GO:0005622;GO:0000184;GO:0048519;GO:0070478;GO:0060969;GO:0006401;GO:…	-	-	44MYU	A	-	RVW94467.1 Transposon TX1 uncharacterized 149 kDa protein [Vitis vinifera]
TRINITY_DN4457_c1_g1	6.16333	3.72333	7.91333	5.42667	8.41	2269	GO:0016021;GO:0008152;GO:0016787;GO:0004553;GO:0003674;GO:0044238;GO:0008150;GO:0005975;GO:0044425;GO:0071704;GO:0016798;GO:0031224;GO:0005575;GO:0004650;GO:0003824;GO:0016020	-	PF00295	4JJUR	G	sp|A7PZL3|PGLR_VITVI Probable polygalacturonase OS=Vitis vinifera OX=29760 GN=GSVIVT00026920001 PE=1 SV=1	KAG2697854.1 hypothetical protein I3760_07G124300 [Carya illinoinensis]
TRINITY_DN12291_c0_g1	20.5567	33.32	16.84	18.2233	6.55	1691	GO:0035639;GO:0051716;GO:0006807;GO:0031981;GO:0071103;GO:0044424;GO:0044237;GO:0004386;GO:1901576;GO:0043233;GO:0017076;GO:0044464;GO:0043140;GO:0016787;GO:0008408;GO:0043229;GO:0009059;GO:0017111;GO:0006725;GO:0071840;GO:0030145;GO:0044428;GO:1901363;GO:1901360;GO:0097367;GO:0043228;GO:0009058;GO:0046872;GO:0036094;GO:0044249;GO:0090304;GO:0005654;GO:0016887;GO:0008026;GO:0032392;GO:0009987;GO:…	-	-	37U7J	L	-	XP_030945860.1 exonuclease 3'-5' domain-containing protein 2-like [Quercus lobata]
TRINITY_DN74629_c0_g1	0.91	2.21333	0.143333	3.04	2.79667	461	-	-	-	-	-	-	-
TRINITY_DN126496_c0_g2	0.35	0.18	2.14	0.153333	0.0433333	1597	-	-	-	-	-	-	XP_030954267.1 uncharacterized protein LOC115976890 [Quercus lobata] >XP_030954268.1 uncharacterized protein LOC115976890 [Quercus lobata]
TRINITY_DN77422_c0_g1	4.98333	1.35333	0.73	0.59	0.0766667	549	GO:0043227;GO:0003723;GO:0005634;GO:0080090;GO:0051246;GO:0032268;GO:0051171;GO:0044424;GO:2000112;GO:0008150;GO:0006417;GO:0065007;GO:0009889;GO:0005488;GO:0060255;GO:0005623;GO:0003674;GO:0044464;GO:0019222;GO:0043229;GO:0005737;GO:0043231;GO:0097159;GO:0005575;GO:0043226;GO:0050794;GO:0050789;GO:0031326;GO:0010608;GO:0010556;GO:1901363;GO:0003676;GO:0034248;GO:0005622;GO:0010468;GO:0031323	-	-	3G953	J	-	-
TRINITY_DN6040_c0_g1	11.12	6.96667	10.67	14.6833	13.8433	4829	GO:0045177;GO:0016460;GO:0005856;GO:0040011;GO:0000278;GO:0008017;GO:0017076;GO:0042542;GO:1901700;GO:0031410;GO:0051015;GO:0031268;GO:0051716;GO:0097367;GO:0043228;GO:0030587;GO:0036094;GO:0003777;GO:0060328;GO:0032155;GO:0051129;GO:0071840;GO:0051179;GO:0051301;GO:0005516;GO:0065003;GO:0048523;GO:0046683;GO:0120036;GO:0015631;GO:0030038;GO:0007017;GO:0022604;GO:0016887;GO:0009987;GO:0009628;GO:…	K10357	PF00063;PF00612	3G847	Z	sp|F4K0A6|MYO2_ARATH Myosin-2 OS=Arabidopsis thaliana OX=3702 GN=VIII-2 PE=2 SV=1	KAG6634503.1 hypothetical protein CIPAW_12G122800 [Carya illinoinensis]
TRINITY_DN8810_c1_g1	27.38	14.7567	9.53	12.11	7.87333	636	GO:0006807;GO:0010467;GO:0080090;GO:0018130;GO:0006351;GO:0051171;GO:0044424;GO:0044237;GO:0034641;GO:0008150;GO:0043170;GO:0003674;GO:2001141;GO:0060255;GO:1901576;GO:0044464;GO:0043229;GO:0009059;GO:0097159;GO:0043231;GO:0031326;GO:0006725;GO:0071704;GO:1901363;GO:0005622;GO:1901360;GO:0034654;GO:0009058;GO:0043227;GO:0044260;GO:0005634;GO:0044249;GO:0090304;GO:0019438;GO:0009987;GO:0034645;GO:…	K09422	-	4JD83	K	sp|P81393|MYB08_ANTMA Myb-related protein 308 OS=Antirrhinum majus OX=4151 GN=MYB308 PE=2 SV=1	AZT82051.1 MYB54 [Betula platyphylla]
TRINITY_DN1419_c0_g1	4.07	5.59333	5.85667	3.97667	1.41	7631	GO:0009892;GO:0044085;GO:0044444;GO:0043168;GO:1901361;GO:0008144;GO:0016817;GO:0005730;GO:0032555;GO:0003674;GO:0034641;GO:0043170;GO:0008150;GO:0071704;GO:1901575;GO:0043231;GO:0097159;GO:0042623;GO:0003824;GO:0006364;GO:0031974;GO:0005524;GO:1901265;GO:0048519;GO:0005622;GO:0000184;GO:0034660;GO:0004004;GO:0006401;GO:0005634;GO:0003723;GO:0043227;GO:0009057;GO:0044260;GO:0016071;GO:0005623;GO:…	K12823	PF00054;PF00052;PF00053	3GA1V	A	sp|Q61656|DDX5_MOUSE Probable ATP-dependent RNA helicase DDX5 OS=Mus musculus OX=10090 GN=Ddx5 PE=1 SV=2	XP_030526909.1 probable ATP-dependent RNA helicase DDX5 [Rhodamnia argentea]
TRINITY_DN17027_c0_g1	4.4	4.03667	5.51667	5.45	1.84333	1028	-	-	-	-	-	-	KAG2728689.1 hypothetical protein I3760_01G216600 [Carya illinoinensis]
TRINITY_DN19455_c0_g1	4.37667	5.30333	21.0067	17.5467	12.5933	478	-	-	-	-	-	sp|V9M398|RUN1_VITRO Disease resistance protein RUN1 OS=Vitis rotundifolia OX=103349 GN=RUN1 PE=1 SV=1	XP_035539957.1 disease resistance protein RPV1-like [Juglans regia]
TRINITY_DN1800_c0_g2	1.56333	2.43667	1.91	1.26667	0.546667	2799	-	-	PF10375	-	-	sp|Q15643|TRIPB_HUMAN Thyroid receptor-interacting protein 11 OS=Homo sapiens OX=9606 GN=TRIP11 PE=1 SV=3	-
TRINITY_DN2841_c1_g1	0.106667	0	0.37	0.596667	2.57	799	-	-	-	-	-	-	-
TRINITY_DN19520_c0_g1	1.48333	6.62667	1.93667	2.48333	0.256667	1706	-	-	-	-	-	-	-
TRINITY_DN1129_c0_g1	52.7433	56.8033	52.6633	38.09	23.5933	734	GO:0046982;GO:0000776;GO:0043232;GO:1990837;GO:0003682;GO:0006325;GO:0003676;GO:0000785;GO:0005694;GO:0098687;GO:0044446;GO:0043226;GO:0010369;GO:0005575;GO:0016043;GO:0007059;GO:0098813;GO:0032991;GO:0031490;GO:0003677;GO:0005623;GO:0031491;GO:0019237;GO:0005488;GO:0032993;GO:0070925;GO:0044422;GO:0051276;GO:0044877;GO:0043227;GO:0007049;GO:0051383;GO:0140014;GO:0005634;GO:0034728;GO:0000786;GO:…	K11253	PF00125	3IU5K	B	sp|C0HL66|H33A_DROME Histone H3.3A OS=Drosophila melanogaster OX=7227 GN=His3.3A PE=1 SV=1	BAD90809.1 histone 3 [Conocephalum conicum]
TRINITY_DN10021_c0_g1	0.94	0.73	3.10333	0.656667	1.67333	2953	-	-	PF06219	4JDD4	S	-	KAE7998633.1 hypothetical protein FH972_003159 [Carpinus fangiana]
TRINITY_DN8033_c0_g1	126.073	83.5	39.3267	85.9367	22.1167	2214	GO:0009826;GO:0044265;GO:0022412;GO:0051179;GO:0009506;GO:0043632;GO:0071840;GO:0031224;GO:0019538;GO:0065008;GO:0061635;GO:0048869;GO:0071218;GO:0010154;GO:0007275;GO:0046872;GO:0051707;GO:0006464;GO:0044267;GO:0043161;GO:0070647;GO:0051865;GO:0032501;GO:0015696;GO:0016567;GO:0051716;GO:0006807;GO:0044424;GO:0006812;GO:0044237;GO:0009791;GO:0035967;GO:0044464;GO:0090378;GO:0032989;GO:0022857;GO:…	K03320	PF13639	4JP02	O	sp|Q9M6N7|AMT2_ARATH Ammonium transporter 2 OS=Arabidopsis thaliana OX=3702 GN=AMT2 PE=1 SV=2	AKG50124.1 E3 ubiquitin-protein ligase, partial [Betula luminifera]
TRINITY_DN9176_c0_g2	8.9	7.68	12.2533	5.82667	12.4067	1058	GO:0030246;GO:0005488;GO:0003674	-	-	3GHHD	S	sp|Q9SSM3|JAL19_ARATH Jacalin-related lectin 19 OS=Arabidopsis thaliana OX=3702 GN=JAL19 PE=2 SV=1	XP_030972789.1 jacalin-related lectin 19 [Quercus lobata]
TRINITY_DN8366_c0_g1	11.73	11.0533	35.32	20.61	30.7533	3518	GO:0005737;GO:1901564;GO:0006810;GO:0016020;GO:0043226;GO:0005575;GO:0009056;GO:0032991;GO:0008104;GO:0071705;GO:0030163;GO:0007034;GO:0009987;GO:0034613;GO:0005488;GO:0051649;GO:0043328;GO:0044422;GO:0044248;GO:0043229;GO:0044265;GO:0016197;GO:0019538;GO:0043632;GO:0051179;GO:0046907;GO:0044267;GO:0036452;GO:0031090;GO:0006807;GO:0031410;GO:0044237;GO:0098796;GO:0044424;GO:0072666;GO:0045324;GO:…	K12189	PF05871	3GDJX	O	sp|Q8VZC9|VPS25_ARATH Vacuolar protein sorting-associated protein 25 OS=Arabidopsis thaliana OX=3702 GN=VPS25 PE=1 SV=1	KAE8023323.1 hypothetical protein FH972_009033 [Carpinus fangiana] >KAE8023324.1 hypothetical protein FH972_009033 [Carpinus fangiana]
TRINITY_DN63869_c0_g1	0.273333	0.0866667	0.43	0.476667	0.933333	1051	-	-	-	-	-	-	KAE7995525.1 hypothetical protein FH972_000309 [Carpinus fangiana]
TRINITY_DN849_c3_g1	22.2233	13.7433	19.03	14.37	4.98333	316	-	-	-	-	-	-	-
TRINITY_DN12670_c0_g2	0.496667	1.09333	1.87	0.746667	0.223333	1818	-	-	-	-	-	-	-
TRINITY_DN25441_c0_g1	0.0666667	0.0866667	0.0933333	0.183333	0.87	955	-	-	-	-	-	-	-
TRINITY_DN18287_c0_g1	0.24	0.273333	0.86	2.58	0.106667	959	-	-	-	-	-	-	XP_030949026.1 putative receptor protein kinase ZmPK1 [Quercus lobata]
TRINITY_DN49432_c0_g1	0.79	1.26667	2.67333	2.91667	2.63	1005	-	-	-	3GJA1	S	-	KAE8056171.1 hypothetical protein FH972_012964 [Carpinus fangiana]
TRINITY_DN12610_c0_g2	0.666667	0.846667	2.37333	1.12667	1.69667	1244	-	-	-	4JFBN	T	-	-
TRINITY_DN135297_c0_g1	1.90667	2.99	3.07	1.85	0.753333	2739	-	K03246	PF00400;PF08232	3GF9F	S	sp|A5D7H2|STRN3_BOVIN Striatin-3 OS=Bos taurus OX=9913 GN=STRN3 PE=2 SV=1	KAB8342780.1 hypothetical protein FH972_022378 [Carpinus fangiana]
TRINITY_DN878_c1_g1	2.68	13.8333	15.1267	34.5233	22.49	1568	-	-	PF00687	4JINT	J	sp|Q92QI0|RL1_RHIME 50S ribosomal protein L1 OS=Rhizobium meliloti (strain 1021) OX=266834 GN=rplA PE=3 SV=1	KAG6661710.1 hypothetical protein CIPAW_03G194200 [Carya illinoinensis]
TRINITY_DN2823_c1_g1	11.05	3.42	4.46667	1.43667	0.253333	454	-	-	-	-	-	-	-
TRINITY_DN5126_c0_g1	3.15	4.55	7.95333	9.43333	11.58	960	-	-	PF04398	3GJH9	S	sp|Q9M015|Y5161_ARATH Uncharacterized protein At5g01610 OS=Arabidopsis thaliana OX=3702 GN=At5g01610 PE=1 SV=1	KAE8009461.1 hypothetical protein FH972_005898 [Carpinus fangiana]
TRINITY_DN6033_c0_g1	55.4667	84.75	29.34	70.56	19.6867	2870	GO:1901360;GO:0008152;GO:0006397;GO:0005622;GO:0044238;GO:0003676;GO:1901363;GO:0071704;GO:0006725;GO:0016070;GO:0005737;GO:0043229;GO:0005575;GO:0043226;GO:0006139;GO:0046483;GO:0043231;GO:0097159;GO:0044464;GO:0016071;GO:0008150;GO:0043170;GO:0034641;GO:0006396;GO:0005623;GO:0003674;GO:0005488;GO:0008380;GO:0044237;GO:0044424;GO:0009987;GO:0010467;GO:0006807;GO:0043227;GO:0090304;GO:0005634	-	-	4JQC5	S	-	KAE8100818.1 hypothetical protein FH972_018673 [Carpinus fangiana]
TRINITY_DN112612_c0_g1	1.14667	1.42	1.5	1.02333	0.333333	2453	GO:0071840;GO:0017111;GO:0001883;GO:0043231;GO:0097159;GO:0003824;GO:0006996;GO:0043229;GO:0051301;GO:0036094;GO:1901265;GO:0097367;GO:0005622;GO:1901363;GO:0044424;GO:0043168;GO:0044444;GO:0016817;GO:0035639;GO:0005739;GO:0005515;GO:0016787;GO:0032555;GO:0044464;GO:0017076;GO:0003674;GO:0008017;GO:0042802;GO:0008150;GO:0042579;GO:0005575;GO:0043226;GO:0005525;GO:0016043;GO:0005737;GO:0008092;GO:…	K17065	PF02212;PF00350;PF01031	3G8II	U	sp|O00429|DNM1L_HUMAN Dynamin-1-like protein OS=Homo sapiens OX=9606 GN=DNM1L PE=1 SV=2	XP_030513278.1 dynamin-1-like protein [Rhodamnia argentea]
TRINITY_DN58018_c0_g1	0.576667	0.336667	0.27	0.263333	0.58	2365	-	-	-	-	-	-	-
TRINITY_DN24633_c0_g1	0.17	0.996667	0.39	3.00333	0.45	2042	-	-	-	-	-	-	XP_030954267.1 uncharacterized protein LOC115976890 [Quercus lobata] >XP_030954268.1 uncharacterized protein LOC115976890 [Quercus lobata]
TRINITY_DN649_c3_g1	1.36667	0.806667	0.473333	0.643333	1.59	1041	-	-	-	3G9RZ	T	sp|Q8W3K0|DRL9_ARATH Probable disease resistance protein At1g58602 OS=Arabidopsis thaliana OX=3702 GN=At1g58602 PE=2 SV=1	KAG2698130.1 hypothetical protein I3760_07G135700 [Carya illinoinensis]
TRINITY_DN3_c4_g1	1.04	0	3.33333	0.0466667	0.48	758	-	-	-	-	-	-	-
TRINITY_DN1943_c0_g1	1.29333	1.82333	1.63667	1.22667	0.31	1781	GO:0051716;GO:0043227;GO:0043933;GO:0006950;GO:0005634;GO:0009409;GO:0070417;GO:0033554;GO:0009611;GO:0044085;GO:0034622;GO:0042221;GO:0006986;GO:0009628;GO:0044424;GO:0009987;GO:0050896;GO:0009408;GO:0022607;GO:0008150;GO:0005488;GO:0003674;GO:0005623;GO:0044464;GO:0009266;GO:0005515;GO:0005737;GO:0043229;GO:0065003;GO:0043231;GO:0016043;GO:0043226;GO:0005575;GO:0034605;GO:0051879;GO:0051131;GO:…	K09553	-	4JNQG	O	sp|Q5WA76|PUB70_ORYSJ U-box domain-containing protein 70 OS=Oryza sativa subsp. japonica OX=39947 GN=PUB70 PE=1 SV=1	KMZ64384.1 Heat shock protein STI1 [Zostera marina]
TRINITY_DN6366_c0_g1	5.43333	5.30333	23.3033	19.1633	26.8867	3660	GO:0043231;GO:0006996;GO:0043229;GO:0012505;GO:0005798;GO:0032527;GO:0071840;GO:0044431;GO:0051179;GO:0006888;GO:0005622;GO:0046907;GO:0016192;GO:0030660;GO:0007275;GO:0012507;GO:0045056;GO:0032501;GO:0044444;GO:0005783;GO:0061024;GO:0031090;GO:0051234;GO:0000139;GO:0044424;GO:0022406;GO:0030658;GO:0031984;GO:0031410;GO:0009791;GO:0015031;GO:0003674;GO:0048211;GO:0030659;GO:0008150;GO:0044433;GO:…	-	-	3GGH1	U	sp|B0F9L4|GOGC6_ARATH Golgin candidate 6 OS=Arabidopsis thaliana OX=3702 GN=GC6 PE=1 SV=2	KAE8021454.1 hypothetical protein FH972_007340 [Carpinus fangiana]
TRINITY_DN3808_c1_g1	3.17667	3.49333	3.43333	2.19	1.21333	4751	-	-	PF05902;PF00373;PF08736;PF09379;PF09380	-	-	sp|Q9Y2J2|E41L3_HUMAN Band 4.1-like protein 3 OS=Homo sapiens OX=9606 GN=EPB41L3 PE=1 SV=2	XP_030520061.1 protein 4.1-like, partial [Rhodamnia argentea]
TRINITY_DN7156_c0_g1	44.7567	64.6867	72.6367	54.9467	15.44	784	-	-	-	-	-	sp|Q9SU30|CPR1_ARATH F-box protein CPR1 OS=Arabidopsis thaliana OX=3702 GN=CPR1 PE=1 SV=2	XP_023888117.1 F-box protein CPR1-like [Quercus suber]
TRINITY_DN1475_c0_g1	29.5033	33.7733	41.1767	42.8867	64.4533	3689	-	-	PF05641	3GCP4	S	sp|Q9FZD9|DUF3_ARATH DUF724 domain-containing protein 3 OS=Arabidopsis thaliana OX=3702 GN=DUF3 PE=1 SV=1	KAE8009310.1 hypothetical protein FH972_005755 [Carpinus fangiana]
TRINITY_DN132778_c0_g1	0.966667	0.583333	0	0.0833333	0	784	-	-	PF13456	KOG1075	E	-	XP_041003875.1 uncharacterized protein LOC121249222 [Juglans microcarpa x Juglans regia]
TRINITY_DN13837_c4_g1	0.603333	0.573333	0.653333	1.42333	0.116667	2204	GO:0005575;GO:0043226;GO:0005622;GO:0005623;GO:0043231;GO:0044444;GO:0005737;GO:0043229;GO:0005739;GO:0043227;GO:0044424;GO:0044464	-	-	-	-	sp|P92540|M1060_ARATH Uncharacterized mitochondrial protein AtMg01060 OS=Arabidopsis thaliana OX=3702 GN=AtMg01060 PE=4 SV=1	RXI09603.1 hypothetical protein DVH24_034794 [Malus domestica]
TRINITY_DN136879_c0_g1	98.6	99.8433	139.557	44.38	3.38333	5744	-	-	PF09172;PF00094;PF01347	-	-	sp|P06125|VIT5_CAEEL Vitellogenin-5 OS=Caenorhabditis elegans OX=6239 GN=vit-5 PE=2 SV=2	XP_030513304.1 vitellogenin-6-like [Rhodamnia argentea]
TRINITY_DN17995_c0_g1	9.34333	30.8967	6.51667	32.75	2.34333	589	-	-	-	KOG1075	E	sp|P0C2F6|RNHX1_ARATH Putative ribonuclease H protein At1g65750 OS=Arabidopsis thaliana OX=3702 GN=At1g65750 PE=3 SV=1	KAG2689901.1 hypothetical protein I3760_09G162400 [Carya illinoinensis]
TRINITY_DN23566_c0_g1	1.87	2.25667	3.22667	1.64	0.923333	2627	GO:1901265;GO:0005524;GO:0016874;GO:0034660;GO:0005622;GO:0071704;GO:0006421;GO:0003824;GO:0043436;GO:0043231;GO:0097159;GO:0032555;GO:0008150;GO:0043170;GO:0034641;GO:0090567;GO:0043038;GO:0003674;GO:0099402;GO:0048438;GO:0009507;GO:0043039;GO:0005739;GO:0008144;GO:0006412;GO:0044444;GO:0043168;GO:0019752;GO:0008152;GO:0000003;GO:0000166;GO:0006520;GO:0044435;GO:0048731;GO:0044238;GO:0003676;GO:…	K01893	PF00152;PF01336	3KP26	J	sp|Q2KJG3|SYNC_BOVIN Asparagine--tRNA ligase, cytoplasmic OS=Bos taurus OX=9913 GN=NARS PE=2 SV=3	XP_030540329.1 asparagine--tRNA ligase, cytoplasmic-like [Rhodamnia argentea]
TRINITY_DN2291_c5_g1	1.64667	4.96667	6.92333	14.7833	21.5333	2247	GO:1901576;GO:0009161;GO:0046496;GO:0009150;GO:1901566;GO:0009260;GO:0090407;GO:0009144;GO:0018130;GO:0035384;GO:0043603;GO:0044428;GO:0045454;GO:0071616;GO:0034654;GO:0043228;GO:0043604;GO:0004148;GO:0036094;GO:0035383;GO:1901135;GO:0009206;GO:0032787;GO:0006754;GO:0009167;GO:0009142;GO:0051186;GO:0006091;GO:0044248;GO:0072330;GO:0009156;GO:0009127;GO:0009987;GO:0009152;GO:0006637;GO:1901564;GO:…	K00382	PF07992;PF02852	4JHF4	C	sp|A8MS68|PLPD1_ARATH Dihydrolipoyl dehydrogenase 1, chloroplastic OS=Arabidopsis thaliana OX=3702 GN=LPD1 PE=2 SV=1	KAE8076709.1 hypothetical protein FH972_015341 [Carpinus fangiana]
TRINITY_DN99708_c0_g1	1.01333	1.53	1.92667	1.12667	0.556667	3459	-	K18423	PF08506;PF03378;PF03810	3G94N	UY	sp|Q8AY73|XPO2_ORENI Exportin-2 OS=Oreochromis niloticus OX=8128 GN=cse1l PE=2 SV=1	XP_030511826.1 exportin-2-like [Rhodamnia argentea]
TRINITY_DN39473_c0_g2	0.303333	0.25	1.35667	1.17	0	937	-	-	-	-	-	-	-
TRINITY_DN2294_c4_g1	4.27667	5.81333	8.18667	7.81	10.6433	2273	-	K15289	PF06027	3GE8I	EG	sp|Q5R6J3|S35F5_PONAB Solute carrier family 35 member F5 OS=Pongo abelii OX=9601 GN=SLC35F5 PE=2 SV=1	KAE7997982.1 hypothetical protein FH972_002566 [Carpinus fangiana] >KAE7997983.1 hypothetical protein FH972_002566 [Carpinus fangiana]
TRINITY_DN69409_c0_g1	0.356667	0.61	0.146667	0.38	1.17667	985	GO:0003674;GO:0009073;GO:1901576;GO:0009570;GO:0008150;GO:0044464;GO:0044444;GO:1901566;GO:0006807;GO:0008652;GO:0044424;GO:0044237;GO:0009635;GO:0009507;GO:0005622;GO:0009636;GO:1901360;GO:0009058;GO:0006082;GO:0043231;GO:0016765;GO:0043436;GO:0043229;GO:0003824;GO:0006725;GO:0044434;GO:0071704;GO:1901362;GO:0003866;GO:0005623;GO:0050896;GO:0009532;GO:0016740;GO:0044422;GO:0046417;GO:0044281;GO:…	-	-	4JG5H	E	-	-
TRINITY_DN26115_c2_g1	0.11	0.09	1.03	1.58	1.54	1603	-	-	-	3GP46	S	-	KAF5461046.1 hypothetical protein F2P56_020872, partial [Juglans regia]
TRINITY_DN15200_c0_g1	1.73333	1.97	5.25333	5.41	17.5967	4281	GO:0003674;GO:0043167;GO:0005488;GO:0046872;GO:0043169	K09377	PF00412	4JJ3D	TZ	sp|Q94JX5|WLIM1_ARATH LIM domain-containing protein WLIM1 OS=Arabidopsis thaliana OX=3702 GN=WLIM1 PE=1 SV=1	KAE8124172.1 hypothetical protein FH972_019079 [Carpinus fangiana]
TRINITY_DN1921_c0_g1	15.6267	29.2333	14.2233	32.8933	39.7433	4052	GO:0043231;GO:0065003;GO:0016043;GO:0055035;GO:0043226;GO:0005575;GO:0044446;GO:0016020;GO:0043229;GO:0005737;GO:0044434;GO:0009536;GO:0071840;GO:0031224;GO:0005622;GO:0044435;GO:0042651;GO:0043933;GO:0044444;GO:0034357;GO:0043227;GO:0044424;GO:0009987;GO:0044436;GO:0009534;GO:0009507;GO:0031984;GO:0044085;GO:0034622;GO:0009579;GO:0017004;GO:0005623;GO:0044425;GO:0008150;GO:0009535;GO:0022607;GO:…	K07399	PF05140	3GF4W	O	sp|Q9XIA4|CCS1_ARATH Cytochrome c biogenesis protein CCS1, chloroplastic OS=Arabidopsis thaliana OX=3702 GN=CCS1 PE=1 SV=1	KAE8008462.1 hypothetical protein FH972_004973 [Carpinus fangiana]
TRINITY_DN10309_c0_g1	8.54333	5.83	24.71	16.3267	40.11	1622	GO:0099568;GO:0071944;GO:0009755;GO:0050789;GO:0007154;GO:0022857;GO:0050794;GO:0005575;GO:0006810;GO:0016020;GO:0005737;GO:0023052;GO:0016021;GO:0071365;GO:0071495;GO:0005623;GO:0044425;GO:0050896;GO:0065007;GO:0071310;GO:0009719;GO:0009987;GO:0009725;GO:0042221;GO:0031226;GO:0055085;GO:0005622;GO:0009734;GO:0005938;GO:0032870;GO:0051179;GO:0031224;GO:0010033;GO:0005887;GO:0044464;GO:0005215;GO:…	-	PF00892	4JJ2C	S	sp|Q94JU2|WTR18_ARATH WAT1-related protein At3g28050 OS=Arabidopsis thaliana OX=3702 GN=At3g28050 PE=2 SV=1	KAE8124177.1 hypothetical protein FH972_019084 [Carpinus fangiana]
TRINITY_DN2017_c0_g1	7.08333	6.99333	14.1967	12.3833	16.3567	2990	-	K00966	-	4JFWD	GMO	sp|Q86HG0|GMPPA_DICDI Mannose-1-phosphate guanyltransferase alpha OS=Dictyostelium discoideum OX=44689 GN=gmppA PE=2 SV=1	XP_030954071.1 mannose-1-phosphate guanyltransferase alpha-like [Quercus lobata]
TRINITY_DN25016_c0_g1	0.943333	1.37333	0.0866667	2.99	0.0766667	548	-	-	-	-	-	-	-
TRINITY_DN1497_c1_g1	58.5033	13.46	34.74	4.25667	3.67333	1171	GO:0009628;GO:0009987;GO:0009526;GO:0043412;GO:0042221;GO:0044249;GO:0140096;GO:0072330;GO:0030163;GO:0044248;GO:0042170;GO:0044422;GO:0016740;GO:0006793;GO:0044281;GO:0005488;GO:0016705;GO:0061659;GO:0036211;GO:0009536;GO:0000209;GO:0031967;GO:0031975;GO:0046471;GO:0009056;GO:0043226;GO:0005575;GO:0016020;GO:1901564;GO:0005737;GO:0036503;GO:0010498;GO:0044424;GO:0006650;GO:0044237;GO:0006796;GO:…	K20417	PF10520	4JJI1	O	sp|Q9SZ42|FAD4_ARATH Fatty acid desaturase 4, chloroplastic OS=Arabidopsis thaliana OX=3702 GN=FAD4 PE=1 SV=1	KAG6689621.1 hypothetical protein I3842_11G185000 [Carya illinoinensis]
TRINITY_DN11833_c0_g1	0.446667	2.46333	1.95333	2.18	0.223333	1551	-	-	-	-	-	-	-
TRINITY_DN7482_c0_g1	224.22	388.007	571.99	565.993	1101.94	848	-	-	PF00234	3GK7B	G	sp|Q43129|NLTP2_GOSHI Non-specific lipid-transfer protein OS=Gossypium hirsutum OX=3635 PE=2 SV=1	KAE8099023.1 hypothetical protein FH972_017039 [Carpinus fangiana]
TRINITY_DN14097_c1_g1	1.45333	1.42	4.42	1.53667	5.35667	598	-	-	PF04970	4JD9N	S	sp|Q93V51|PSE1_ARATH Protein LEAD-SENSITIVE 1 OS=Arabidopsis thaliana OX=3702 GN=PSE1 PE=2 SV=1	KAE7999333.1 hypothetical protein FH972_003775 [Carpinus fangiana]
TRINITY_DN14781_c0_g1	0.49	0.0666667	0.91	0.753333	0.73	1758	-	-	-	-	-	-	XP_028100603.1 uncharacterized protein LOC114299969 isoform X2 [Camellia sinensis]
TRINITY_DN52341_c0_g1	0	0.13	0	0.663333	0.0233333	1135	-	-	-	-	-	-	TYH12949.1 hypothetical protein ES288_A06G106600v1 [Gossypium darwinii]
TRINITY_DN2011_c0_g1	26.1033	78.1133	16.31	29.0433	4.64333	9077	GO:0043229;GO:0003824;GO:0043231;GO:0097159;GO:0071704;GO:0006725;GO:0005622;GO:1901363;GO:1901360;GO:0046872;GO:0006807;GO:0044237;GO:0044424;GO:0008150;GO:0043170;GO:0034641;GO:0003674;GO:0090305;GO:0044464;GO:0008270;GO:0016787;GO:0043169;GO:0004518;GO:0016070;GO:0016788;GO:0046483;GO:0043226;GO:0005575;GO:0006139;GO:0046914;GO:0009451;GO:0003676;GO:0044238;GO:0004519;GO:0008152;GO:0043167;GO:…	-	PF12854;PF01535;PF13041;PF20431;PF14432	4JNJ2	S	sp|Q9S7F4|PP206_ARATH Putative pentatricopeptide repeat-containing protein At2g01510 OS=Arabidopsis thaliana OX=3702 GN=PCMP-H36 PE=3 SV=1	KAE8021259.1 hypothetical protein FH972_007166 [Carpinus fangiana]
TRINITY_DN10885_c0_g1	2.03667	3.31667	2.63667	4.51	3.4	2869	-	-	-	-	-	-	-
TRINITY_DN1927_c0_g1	26.2133	22.4233	31.6733	25.9533	48.85	1677	-	-	PF12204	4JMI3	S	-	KAE8021739.1 hypothetical protein FH972_007604 [Carpinus fangiana]
TRINITY_DN34535_c0_g2	0.603333	2.19333	2.83667	0.88	0.243333	1251	-	-	-	-	-	-	-
TRINITY_DN3722_c1_g1	169.847	204.967	139.8	199.243	66.6233	2458	-	-	PF13266	4JJS0	S	-	KAE8056894.1 hypothetical protein FH972_013627 [Carpinus fangiana]
TRINITY_DN8040_c0_g1	1.41	1.34667	0.58	2.5	0.273333	1691	-	-	-	3ID1K	S	-	-
TRINITY_DN19792_c1_g2	0.64	0.763333	0.686667	0.366667	0.273333	2611	-	-	PF00046	-	-	sp|P15143|PO2F1_CHICK POU domain, class 2, transcription factor 1 OS=Gallus gallus OX=9031 GN=POU2F1 PE=2 SV=1	XP_030540859.1 POU domain protein 2-like [Rhodamnia argentea]
TRINITY_DN24899_c0_g4	0.233333	0.503333	0.43	0.26	0.13	3173	GO:0005694;GO:0043167;GO:0034968;GO:0031323;GO:0006325;GO:0043232;GO:0006342;GO:1903506;GO:0008213;GO:0050789;GO:0010200;GO:0046914;GO:0032259;GO:0005575;GO:0043226;GO:0019222;GO:0098687;GO:1901564;GO:0018022;GO:0044422;GO:0016740;GO:0051172;GO:0048523;GO:0016571;GO:0005488;GO:0051252;GO:0003677;GO:0009889;GO:0036211;GO:0009987;GO:0040029;GO:0031324;GO:0042221;GO:0043412;GO:0010629;GO:0140096;GO:…	K11420	PF18359;PF05033;PF01429;PF00856;PF18358	4JHI3	B	sp|Q32KD2|SETB1_DROME Histone-lysine N-methyltransferase eggless OS=Drosophila melanogaster OX=7227 GN=egg PE=1 SV=1	XP_030549030.1 histone-lysine N-methyltransferase eggless-like [Rhodamnia argentea]
TRINITY_DN9407_c0_g1	1.29333	1.94333	3.35	2.79	0.963333	1119	-	-	-	-	-	-	-
TRINITY_DN6976_c1_g1	10.77	14.3767	27.1233	25.2167	62.9767	989	GO:0051707;GO:0009058;GO:0004064;GO:0016844;GO:0005622;GO:0005773;GO:0009751;GO:0031224;GO:0010033;GO:0043231;GO:0052689;GO:0012505;GO:0043207;GO:0003824;GO:0043229;GO:0009723;GO:0016787;GO:0046677;GO:0044464;GO:0016829;GO:1901700;GO:0003674;GO:0008150;GO:0044424;GO:0009611;GO:0016840;GO:0014070;GO:0005783;GO:0044444;GO:0016843;GO:0042493;GO:0009753;GO:0001101;GO:0008152;GO:0051704;GO:0009986;GO:…	-	PF20067;PF03088	4JGSD	J	sp|Q9SD04|SSL7_ARATH Protein STRICTOSIDINE SYNTHASE-LIKE 7 OS=Arabidopsis thaliana OX=3702 GN=SSL7 PE=2 SV=1	KAE8010719.1 hypothetical protein FH972_007062 [Carpinus fangiana]
TRINITY_DN159_c2_g1	3083.9	2319.36	1535.84	921.15	61.3267	2594	GO:0043227;GO:0051716;GO:0005634;GO:0006950;GO:0043933;GO:0044085;GO:0042221;GO:0034622;GO:0006986;GO:0009611;GO:0070417;GO:0033554;GO:0009409;GO:0009987;GO:0044424;GO:0009628;GO:0022607;GO:0008150;GO:0009408;GO:0050896;GO:0005623;GO:0003674;GO:0005488;GO:0044464;GO:0005515;GO:0009266;GO:0005737;GO:0043229;GO:0034605;GO:0043226;GO:0005575;GO:0016043;GO:0043231;GO:0065003;GO:0010033;GO:0051131;GO:…	K09553	PF13414;PF13432;PF07719;PF17830;PF00515	4JNQG	O	sp|Q9LNB6|HSOP1_ARATH Hsp70-Hsp90 organizing protein 1 OS=Arabidopsis thaliana OX=3702 GN=HOP1 PE=2 SV=1	KAE8055979.1 hypothetical protein FH972_012782 [Carpinus fangiana]
TRINITY_DN3539_c0_g2	0.57	0.386667	0.05	0.646667	3.17	2547	GO:0022857;GO:0008509;GO:0015562;GO:0005575;GO:0016020;GO:0022804;GO:0006810;GO:0015893;GO:0071944;GO:0035445;GO:0007154;GO:0071496;GO:0098771;GO:0015075;GO:0046713;GO:0034220;GO:0015297;GO:0010036;GO:0031669;GO:0009987;GO:0009605;GO:0050801;GO:0006885;GO:0042221;GO:0031226;GO:0019725;GO:0051453;GO:0098656;GO:0005623;GO:0055080;GO:0044425;GO:0050896;GO:0065007;GO:0015103;GO:0099516;GO:0006811;GO:…	-	PF00955	3GDS1	P	sp|Q9XI23|BOR4_ARATH Boron transporter 4 OS=Arabidopsis thaliana OX=3702 GN=BOR4 PE=2 SV=1	KAE7997383.1 hypothetical protein FH972_002024 [Carpinus fangiana]
TRINITY_DN664_c1_g1	12.07	20.1533	56.6933	40.0067	97.8433	2704	GO:0003676;GO:0044238;GO:1903506;GO:0010556;GO:0008152;GO:0031323;GO:0010468;GO:0050794;GO:0046483;GO:0006139;GO:0043226;GO:0005575;GO:0016070;GO:0019222;GO:0019219;GO:0044271;GO:0050789;GO:0010200;GO:0005623;GO:0097659;GO:0005488;GO:1901362;GO:0006355;GO:0065007;GO:0009889;GO:0003677;GO:0051252;GO:2000112;GO:0050896;GO:0140110;GO:0032774;GO:0090304;GO:0005634;GO:0044249;GO:0044212;GO:0043227;GO:…	-	PF10533;PF03106	3G9MR	K	sp|Q9STX0|WRKY7_ARATH Probable WRKY transcription factor 7 OS=Arabidopsis thaliana OX=3702 GN=WRKY7 PE=1 SV=1	KAE7999641.1 hypothetical protein FH972_004048 [Carpinus fangiana]
TRINITY_DN22605_c1_g1	2.46	27.0867	10.6	34.7667	2.66	369	-	K11292	-	3GPU9	S	sp|P0C2F6|RNHX1_ARATH Putative ribonuclease H protein At1g65750 OS=Arabidopsis thaliana OX=3702 GN=At1g65750 PE=3 SV=1	KAG2723320.1 hypothetical protein I3760_02G165000 [Carya illinoinensis]
TRINITY_DN9401_c0_g1	3.45	5.6	15.8533	10.35	31.2333	2532	GO:1901576;GO:0017076;GO:0009116;GO:0044464;GO:0006807;GO:0006213;GO:0035639;GO:0051716;GO:0090407;GO:0006796;GO:0055086;GO:0018130;GO:0044237;GO:0044424;GO:0019206;GO:1901363;GO:0034654;GO:0097367;GO:0009058;GO:1901360;GO:0036094;GO:0046872;GO:0009059;GO:1901135;GO:0006725;GO:0016301;GO:1901362;GO:0005488;GO:0009416;GO:0044281;GO:0006793;GO:0006974;GO:0016740;GO:0009266;GO:0090304;GO:0004797;GO:…	K00857	-	3GBIB	F	sp|O81263|KITH_ORYSJ Thymidine kinase OS=Oryza sativa subsp. japonica OX=39947 GN=TK PE=2 SV=2	KAE7995261.1 hypothetical protein FH972_000080 [Carpinus fangiana]
TRINITY_DN4675_c0_g1	3.36667	8.25667	5.72333	9.89667	12.09	4093	GO:0005622;GO:0044428;GO:0046872;GO:0007275;GO:0031974;GO:0043231;GO:0043229;GO:0012505;GO:0031224;GO:0043233;GO:0003674;GO:0008150;GO:0043169;GO:0035556;GO:0044464;GO:0032501;GO:0005783;GO:0044444;GO:0051716;GO:0007165;GO:0044424;GO:0031981;GO:0005829;GO:0043167;GO:0005509;GO:0005575;GO:0043226;GO:0044446;GO:0050794;GO:0005737;GO:0016020;GO:0007154;GO:0050789;GO:0005623;GO:0032502;GO:0005488;GO:…	-	PF08372;PF00168	4JFIY	S	sp|Q60EW9|FTIP7_ORYSJ FT-interacting protein 7 OS=Oryza sativa subsp. japonica OX=39947 GN=FTIP7 PE=1 SV=1	KAE8056146.1 hypothetical protein FH972_012939 [Carpinus fangiana]
TRINITY_DN14634_c0_g1	5.75333	4.93333	7.81667	16.5333	20.2633	3744	GO:0043169;GO:0005515;GO:0090305;GO:0003674;GO:2001141;GO:0034641;GO:0004540;GO:0043170;GO:0008150;GO:0009892;GO:0006351;GO:0051171;GO:0080090;GO:1901361;GO:0048519;GO:0005622;GO:0071704;GO:1901575;GO:0097159;GO:0043231;GO:0090501;GO:0003824;GO:0043621;GO:0016071;GO:0032774;GO:0004535;GO:0006355;GO:0044270;GO:0005623;GO:2000112;GO:0019439;GO:0010605;GO:0065007;GO:0034645;GO:0006401;GO:0019438;GO:…	K12603	PF03372	3GFKB	K	sp|A8MS41|CCR4D_ARATH Carbon catabolite repressor protein 4 homolog 4 OS=Arabidopsis thaliana OX=3702 GN=CCR4-4 PE=1 SV=1	XP_023891979.1 carbon catabolite repressor protein 4 homolog 4-like [Quercus suber] >XP_023891980.1 carbon catabolite repressor protein 4 homolog 4-like [Quercus suber]
TRINITY_DN2794_c1_g1	3.74	8.60667	3.01	11.3967	1.93	3217	-	-	-	381SG	S	-	KAF5442537.1 hypothetical protein F2P56_035184 [Juglans regia]
TRINITY_DN11431_c4_g1	0.463333	1.27667	1.75667	3.07333	0.273333	639	-	-	-	-	-	-	-
TRINITY_DN4717_c0_g2	91.3567	88.8133	52.5767	10.79	50.67	1630	-	-	PF00379	-	-	sp|P83354|CU14A_LIMPO Cuticle protein 14 isoform a OS=Limulus polyphemus OX=6850 PE=1 SV=1	XP_030536424.1 adult-specific rigid cuticular protein 15.5-like [Rhodamnia argentea]
TRINITY_DN16192_c0_g1	2.58	1.51667	3.43333	1.64333	1.06333	1205	GO:0005618;GO:0005575;GO:0030312;GO:0048046;GO:0046914;GO:0071944;GO:0030145;GO:0045735;GO:0005488;GO:0005623;GO:0003674;GO:0044464;GO:0005576;GO:0046872;GO:0043169;GO:0043167	-	PF00190	3G9IV	S	sp|Q652P9|GL93_ORYSJ Germin-like protein 9-3 OS=Oryza sativa subsp. japonica OX=39947 GN=Os09g0568700 PE=2 SV=1	KAF8396394.1 hypothetical protein HHK36_018011 [Tetracentron sinense]
TRINITY_DN3601_c1_g1	0.0833333	4.02	0.136667	1.1	0	1036	-	-	-	-	-	-	KAG6733581.1 hypothetical protein I3842_01G232100 [Carya illinoinensis]
TRINITY_DN6240_c0_g2	0.833333	0.793333	2.25667	1.25333	3.42	2372	-	K18195	-	3GJA1	S	-	KAG5545901.1 hypothetical protein RHGRI_018157 [Rhododendron griersonianum]
TRINITY_DN26758_c0_g1	0.916667	1.40667	1.24	1.14	0.453333	5982	GO:0043229;GO:0017111;GO:0031326;GO:0019866;GO:0044429;GO:0043492;GO:0065008;GO:0019538;GO:0031224;GO:0071840;GO:0051179;GO:0044434;GO:0005740;GO:0065009;GO:0006777;GO:0019720;GO:1901363;GO:0055082;GO:0010288;GO:0044267;GO:0009058;GO:0097367;GO:1901360;GO:0055076;GO:0048878;GO:0036094;GO:0007275;GO:0005743;GO:0031090;GO:0006807;GO:1901566;GO:0035639;GO:0032501;GO:0051188;GO:0042592;GO:0090407;GO:…	K05663	PF00005;PF00664	3GDDY	U	sp|H2LNR5|ABCB7_ORYLA Iron-sulfur clusters transporter ABCB7, mitochondrial OS=Oryzias latipes OX=8090 GN=abcb7 PE=1 SV=2	XP_030529748.1 ATP-binding cassette sub-family B member 7, mitochondrial-like [Rhodamnia argentea]
TRINITY_DN2614_c0_g2	7.86	8.06333	46.1367	14.7233	21.54	668	-	-	PF07714;PF08276	4JS1G	T	sp|O81832|Y4729_ARATH G-type lectin S-receptor-like serine/threonine-protein kinase At4g27290 OS=Arabidopsis thaliana OX=3702 GN=At4g27290 PE=3 SV=4	XP_023879884.1 G-type lectin S-receptor-like serine/threonine-protein kinase At4g27290 isoform X1 [Quercus suber]
TRINITY_DN9370_c0_g1	20.5833	32.5767	24.0267	82.0433	89.3367	2631	GO:0044444;GO:0005886;GO:0044424;GO:0005875;GO:0005623;GO:0044430;GO:0005856;GO:0044422;GO:0044464;GO:0043226;GO:0005575;GO:0044446;GO:0016020;GO:0043229;GO:0015630;GO:0005737;GO:0071944;GO:0032991;GO:0005829;GO:0043232;GO:0005622;GO:0043228	-	PF00612;PF13178	4JE0F	S	sp|Q8L4D8|IQD31_ARATH Protein IQ-DOMAIN 31 OS=Arabidopsis thaliana OX=3702 GN=IQD31 PE=1 SV=1	KAF3974307.1 hypothetical protein CMV_002353 [Castanea mollissima]
TRINITY_DN1254_c1_g1	4.65667	4.65333	11.9567	9.44333	6.55667	2464	-	-	PF07814	3GGIV	D	sp|Q65Z40|WAPL_MOUSE Wings apart-like protein homolog OS=Mus musculus OX=10090 GN=Wapl PE=1 SV=2	XP_024540360.1 wings apart-like protein homolog isoform X1 [Selaginella moellendorffii]
TRINITY_DN1102_c0_g2	1.47333	6.38	0.65	3.78	0.88	1360	-	-	-	-	-	-	-
TRINITY_DN12247_c0_g1	0.123333	0.53	0.876667	1.31667	3.06667	1308	-	K10734	PF05916	4JKI5	S	sp|Q0UPV4|PSF3_PHANO DNA replication complex GINS protein PSF3 OS=Phaeosphaeria nodorum (strain SN15 / ATCC MYA-4574 / FGSC 10173) OX=321614 GN=PSF3 PE=3 SV=1	KAG2723897.1 hypothetical protein I3760_02G192400 [Carya illinoinensis] >KAG6728760.1 hypothetical protein I3842_02G189500 [Carya illinoinensis]
TRINITY_DN4697_c1_g1	1.47333	1.89333	0.62	5.83333	2.79333	3276	-	-	-	-	-	-	-
TRINITY_DN12367_c0_g1	1.91333	3.73333	12.0933	9.68667	18.7367	1013	GO:0009605;GO:0009987;GO:0043412;GO:0140096;GO:0006950;GO:0044260;GO:0016021;GO:0016740;GO:0006793;GO:0016773;GO:0005623;GO:0005911;GO:0009607;GO:0005488;GO:0065007;GO:0036211;GO:0050896;GO:0044425;GO:0055044;GO:0016301;GO:0009861;GO:0071944;GO:0048583;GO:0050789;GO:0030554;GO:0005575;GO:1901564;GO:0032559;GO:0030054;GO:0016020;GO:0043167;GO:0008152;GO:0051704;GO:0004674;GO:0016310;GO:0045088;GO:…	-	-	4JHKM	T	sp|C0LGN2|Y3148_ARATH Probable leucine-rich repeat receptor-like serine/threonine-protein kinase At3g14840 OS=Arabidopsis thaliana OX=3702 GN=LRR-RLK PE=1 SV=1	KAB1216419.1 hypothetical protein CJ030_MR4G029197 [Morella rubra]
TRINITY_DN5337_c0_g2	1.65667	3.99333	7.15667	12.3133	0.226667	389	-	-	-	-	-	-	-
TRINITY_DN8608_c3_g1	1.18333	0.113333	0.156667	0.196667	0.616667	823	-	-	PF13920	4JD9S	O	sp|Q0WS06|APD1_ARATH E3 ubiquitin-protein ligase APD1 OS=Arabidopsis thaliana OX=3702 GN=APD1 PE=2 SV=1	KAE7999675.1 hypothetical protein FH972_004081 [Carpinus fangiana]
TRINITY_DN3607_c1_g1	0.506667	1.37	2.21333	2.84667	2.94333	2757	GO:1901360;GO:1900865;GO:0005622;GO:1901363;GO:0071704;GO:0006725;GO:0003824;GO:0043229;GO:0043231;GO:0097159;GO:0090305;GO:0044464;GO:0016787;GO:0008150;GO:0043170;GO:0034641;GO:0003674;GO:0009507;GO:0044237;GO:0044424;GO:0010467;GO:0006807;GO:0044444;GO:0004519;GO:0008152;GO:0006397;GO:0044238;GO:0003676;GO:0009451;GO:0009536;GO:0016070;GO:0004518;GO:0005737;GO:0043226;GO:0005575;GO:0006139;GO:…	-	PF01535;PF13041	4JK7W	S	sp|Q0WNP3|PP319_ARATH Pentatricopeptide repeat-containing protein At4g18520, chloroplastic OS=Arabidopsis thaliana OX=3702 GN=PCMP-A2 PE=1 SV=1	KAE8077369.1 hypothetical protein FH972_015940 [Carpinus fangiana]
TRINITY_DN70424_c0_g1	0.243333	0.433333	0.423333	0.186667	0.0733333	2865	GO:0004536;GO:0051307;GO:0043226;GO:0006139;GO:0005575;GO:0098813;GO:0032991;GO:0006310;GO:0022414;GO:0036297;GO:0033683;GO:0140013;GO:0006281;GO:0006979;GO:0061982;GO:0000110;GO:0051321;GO:0090304;GO:0009987;GO:0009628;GO:0006259;GO:0003677;GO:0005488;GO:0006974;GO:0000014;GO:0044422;GO:0043229;GO:0000280;GO:0006725;GO:0071840;GO:0006296;GO:0044428;GO:1901363;GO:1901360;GO:0051716;GO:0006807;GO:…	K10848	PF02732	3GDIN	L	sp|Q9QYM7|XPF_CRIGR DNA repair endonuclease XPF OS=Cricetulus griseus OX=10029 GN=ERCC4 PE=2 SV=3	XP_030541712.1 DNA repair endonuclease XPF-like [Rhodamnia argentea]
TRINITY_DN25989_c0_g1	1.62333	1.07333	1.99	3.11333	15.8833	370	GO:0048366;GO:0046872;GO:0007275;GO:0043167;GO:0008152;GO:0048731;GO:0090693;GO:0016682;GO:0016491;GO:0016679;GO:0003824;GO:0043169;GO:0048367;GO:0008150;GO:0032502;GO:0099402;GO:0005488;GO:0003674;GO:0007568;GO:0010150;GO:0048856;GO:0055114;GO:0048827;GO:0032501	-	PF14226	4JT1Z	Q	sp|Q39224|SRG1_ARATH Protein SRG1 OS=Arabidopsis thaliana OX=3702 GN=SRG1 PE=2 SV=1	KAE7996315.1 hypothetical protein FH972_001047 [Carpinus fangiana]
TRINITY_DN16307_c0_g1	4.18	4.71333	0.523333	4.17667	0	420	-	-	-	-	-	-	-
TRINITY_DN13438_c0_g1	5	7.29	16.7733	13.9333	41.5367	1110	-	-	-	-	-	sp|O82275|TAX1_ARATH Signaling peptide TAXIMIN 1 OS=Arabidopsis thaliana OX=3702 GN=TAX1 PE=2 SV=2	XP_004487171.1 uncharacterized protein LOC101504632 [Cicer arietinum]
TRINITY_DN52827_c2_g1	0	0	0	0.03	0.646667	986	-	-	-	-	-	-	QHR86648.1 hypothetical protein Q903MT_gene651 [Picea sitchensis]
TRINITY_DN2481_c3_g1	43.0533	61.1133	63.01	78.88	190.15	1050	GO:1901700;GO:0033993;GO:0043233;GO:0060255;GO:0044464;GO:0009269;GO:0032501;GO:0071103;GO:0044424;GO:0009791;GO:0031981;GO:0010228;GO:1901363;GO:0009414;GO:0048443;GO:0003690;GO:0043467;GO:0044428;GO:0007275;GO:0046872;GO:0010154;GO:0043228;GO:0043229;GO:0071840;GO:0031326;GO:0097305;GO:0005488;GO:0070013;GO:0009889;GO:0003677;GO:0051252;GO:0009266;GO:0044422;GO:0010035;GO:0003006;GO:0009987;GO:…	-	PF00098;PF00313	4JP4P	J	sp|P27484|GRP2_NICSY Glycine-rich protein 2 OS=Nicotiana sylvestris OX=4096 GN=GRP-2 PE=2 SV=1	KAE8008729.1 hypothetical protein FH972_005217 [Carpinus fangiana]
TRINITY_DN55818_c0_g2	1.68333	2.35333	2.87	1.81667	0.436667	3505	GO:0002446;GO:0044237;GO:0044424;GO:0031410;GO:0048046;GO:0032501;GO:0030312;GO:0015923;GO:0002376;GO:0031090;GO:0006807;GO:0002274;GO:0002283;GO:0044433;GO:0098805;GO:0016787;GO:0003008;GO:0044464;GO:0043233;GO:0099503;GO:0002366;GO:0001775;GO:0051179;GO:0019538;GO:0006955;GO:0002263;GO:1901135;GO:0030246;GO:0043229;GO:0005618;GO:0046872;GO:0044267;GO:0006464;GO:0036230;GO:0043202;GO:0009311;GO:…	K01191	PF07748;PF09261;PF01074;PF17677	3G8X5	G	sp|O46432|MA2B1_FELCA Lysosomal alpha-mannosidase OS=Felis catus OX=9685 GN=MAN2B1 PE=2 SV=1	XP_030526878.1 lysosomal alpha-mannosidase-like [Rhodamnia argentea]
TRINITY_DN58405_c0_g1	0	0	3.19333	0.643333	0.146667	435	-	-	-	-	-	-	-
TRINITY_DN73693_c1_g1	0.0733333	0	0	0	1.14333	579	-	-	-	-	-	-	-
TRINITY_DN2574_c4_g1	1.98667	4.60333	3.38667	3.00667	0.00333333	5895	-	-	PF00078	3G9IZ	L	sp|P08548|LIN1_NYCCO LINE-1 reverse transcriptase homolog OS=Nycticebus coucang OX=9470 PE=4 SV=1	XP_018816058.1 uncharacterized protein LOC108987582 [Juglans regia] >KAF5465302.1 hypothetical protein F2P56_015322 [Juglans regia]
TRINITY_DN16217_c0_g1	0.433333	0.29	0.333333	0.183333	0.08	2099	-	-	-	-	-	-	-
TRINITY_DN1651_c1_g1	12.4667	12.18	17.16	15.4833	41.4	1698	-	-	-	4JQTI	S	-	XP_041019041.1 uncharacterized protein LOC121260982 isoform X2 [Juglans microcarpa x Juglans regia]
TRINITY_DN130572_c0_g1	3.43667	4.61	4.39667	2.11	1.08667	1069	-	-	PF14813	-	-	-	-
TRINITY_DN7012_c3_g1	0.36	3.62333	1.36	1.91667	0.123333	2160	-	-	-	4JQCT	S	-	KAG6660255.1 hypothetical protein CIPAW_03G092700 [Carya illinoinensis]
TRINITY_DN5422_c2_g1	4.81667	1.39667	3.27	2.61333	1.13	1091	-	-	-	-	-	-	-
TRINITY_DN95395_c0_g1	1.93	4.26667	0.196667	1.22333	0.383333	571	-	-	-	-	-	-	-
TRINITY_DN17382_c1_g1	0.32	1.05	8.40667	3.01333	0.336667	1251	-	-	-	-	-	-	-
TRINITY_DN12703_c1_g1	1.57	1.62667	1.7	3.30333	5.29	1325	-	K13379	PF03214	3GAX4	S	sp|P80607|RGP1_MAIZE Probable UDP-arabinopyranose mutase 1 OS=Zea mays OX=4577 GN=UPTG PE=1 SV=2	XP_035549976.1 probable UDP-arabinopyranose mutase 2 isoform X1 [Juglans regia]
TRINITY_DN43660_c0_g1	2.03667	1.13	4.93	2.68667	19.64	1160	-	-	PF13302	4JRPW	J	sp|P05332|YP20_BACLI Uncharacterized N-acetyltransferase p20 OS=Bacillus licheniformis OX=1402 GN=p20 PE=4 SV=1	KAB1214308.1 putative N-acetyltransferase p20 [Morella rubra]
TRINITY_DN21381_c1_g1	1.61	0.84	2.11333	5.16333	1.03	784	-	-	-	-	-	-	-
TRINITY_DN16277_c0_g1	9.05	16.6567	7.92333	19.3167	1.36	668	-	-	-	-	-	-	-
TRINITY_DN23212_c0_g1	0.47	1.54	1.07333	1.95667	0.526667	1629	-	-	-	-	-	-	-
TRINITY_DN348_c1_g1	20.2833	73.83	29.09	75.03	106.273	2566	-	K15102	-	3GEGJ	C	sp|Q9FMU6|MPCP3_ARATH Mitochondrial phosphate carrier protein 3, mitochondrial OS=Arabidopsis thaliana OX=3702 GN=MPT3 PE=1 SV=1	RVX17905.1 Mitochondrial phosphate carrier protein 3, mitochondrial [Vitis vinifera]
TRINITY_DN108338_c0_g1	2.16333	3.29	1.99	1.98	0.56	2191	GO:0098805;GO:0044433;GO:0044422;GO:0031982;GO:0015833;GO:0044464;GO:0005488;GO:0005623;GO:0003674;GO:0008150;GO:0044424;GO:0015031;GO:0035091;GO:0031410;GO:0043168;GO:0044444;GO:0098588;GO:0043227;GO:0051234;GO:0005543;GO:0031090;GO:0071702;GO:0043167;GO:0044440;GO:0005829;GO:0005622;GO:0042886;GO:0008289;GO:0071705;GO:0008104;GO:0051179;GO:0097708;GO:0005768;GO:0045184;GO:0010008;GO:0005575;GO:…	-	PF00787;PF18116	3HY8Q	U	sp|Q5RID7|SNX17_DANRE Sorting nexin-17 OS=Danio rerio OX=7955 GN=snx17 PE=2 SV=1	-
TRINITY_DN2978_c0_g2	10.3733	7.34	21.65	9.53667	7.46	2144	GO:0052043;GO:0004629;GO:0044403;GO:0044248;GO:0005576;GO:0006793;GO:0044419;GO:0009987;GO:0052188;GO:0016311;GO:0004620;GO:0046434;GO:0008152;GO:0051704;GO:0051701;GO:0044238;GO:0016298;GO:0003993;GO:0016791;GO:0042578;GO:0051817;GO:0009405;GO:0016788;GO:0009056;GO:0005575;GO:0016787;GO:0008081;GO:0006644;GO:0044255;GO:0003674;GO:0008150;GO:0044237;GO:0009395;GO:0019637;GO:0006796;GO:0016042;GO:…	K01114	PF04185	4JIY0	M	sp|Q8H965|NPC6_ARATH Non-specific phospholipase C6 OS=Arabidopsis thaliana OX=3702 GN=NPC6 PE=2 SV=1	KAE8123862.1 hypothetical protein FH972_018783 [Carpinus fangiana]
TRINITY_DN7350_c0_g2	20.57	22.5733	9.03	1.48	1.71333	358	-	-	-	-	-	-	-
TRINITY_DN25132_c0_g1	2.14	2.47667	6.55333	15.5633	9.44333	762	-	-	PF13855;PF00560	3G8IW	T	-	XP_030935204.1 MDIS1-interacting receptor like kinase 2-like [Quercus lobata]
TRINITY_DN541_c0_g1	6.00333	15.21	10.8267	22.4867	12.8	3118	GO:0043231;GO:0098827;GO:0044446;GO:0005575;GO:0043226;GO:0016020;GO:0012505;GO:0005737;GO:0043229;GO:0071944;GO:0031224;GO:0005622;GO:0042175;GO:0044432;GO:0044444;GO:0005783;GO:0043227;GO:0005886;GO:0044424;GO:0031984;GO:0005623;GO:0005789;GO:0044425;GO:0016021;GO:0044422;GO:0044464	-	-	4JGSP	U	sp|Q9LVU1|VAP21_ARATH Vesicle-associated protein 2-1 OS=Arabidopsis thaliana OX=3702 GN=PVA21 PE=1 SV=1	KAG2676303.1 hypothetical protein I3760_12G046800 [Carya illinoinensis]
TRINITY_DN114599_c0_g1	0.12	0.23	0.0533333	0.343333	0.646667	1020	-	-	-	-	-	-	-
TRINITY_DN103456_c0_g1	0.753333	1.77667	0.256667	0.106667	0.136667	1231	-	-	PF00151	-	-	sp|P06857|LIPR1_CANLF Inactive pancreatic lipase-related protein 1 OS=Canis lupus familiaris OX=9615 GN=PNLIPRP1 PE=1 SV=2	-
TRINITY_DN51976_c0_g1	14.4167	3.54667	7.76333	6.52667	3.75	454	GO:0046983;GO:0008150;GO:0003674;GO:0010088;GO:0005488;GO:0032502;GO:0042802;GO:0042803;GO:0005515;GO:0043621;GO:0048856;GO:0009888;GO:0010087	-	-	4JKJA	S	sp|Q9SS87|SEOB_ARATH Protein SIEVE ELEMENT OCCLUSION B OS=Arabidopsis thaliana OX=3702 GN=SEOB PE=1 SV=1	KAG6656571.1 hypothetical protein CIPAW_04G030800 [Carya illinoinensis]
TRINITY_DN4619_c0_g1	3.89	13.97	7.76667	14.33	7.96	960	-	-	-	3GEIT	E	sp|Q681Y3|Y1099_ARATH Putative transferase At1g60990, chloroplastic OS=Arabidopsis thaliana OX=3702 GN=At1g60990 PE=1 SV=1	XP_030955221.1 putative transferase At1g60990, chloroplastic [Quercus lobata] >XP_030955222.1 putative transferase At1g60990, chloroplastic [Quercus lobata]
TRINITY_DN512_c0_g1	2.7	2.7	6.61667	5.90333	5.68	5764	-	-	PF09324;PF16206	3GB0W	S	sp|Q7Z3U7|MON2_HUMAN Protein MON2 homolog OS=Homo sapiens OX=9606 GN=MON2 PE=1 SV=3	KAE8010084.1 hypothetical protein FH972_006478 [Carpinus fangiana]
TRINITY_DN92650_c0_g1	1.06667	1.76	1.38667	0.96	0.396667	3727	-	K14544	PF17407;PF17404;PF03813;PF17406;PF17403;PF17405	3KT6M	J	sp|Q5M7P5|NOL6_XENTR Nucleolar protein 6 OS=Xenopus tropicalis OX=8364 GN=nol6 PE=2 SV=1	PKA50392.1 hypothetical protein AXF42_Ash013481 [Apostasia shenzhenica]
TRINITY_DN19966_c0_g1	1.8	0.983333	2.16667	5.22	0.02	1136	-	-	-	-	-	-	-
TRINITY_DN6992_c0_g1	3.33	3.74667	20.4033	12.8267	24.14	3077	GO:0006950;GO:0043227;GO:0009605;GO:0009628;GO:0009987;GO:0070417;GO:0006457;GO:0042221;GO:0005911;GO:0009607;GO:0005488;GO:0005623;GO:0050896;GO:0055044;GO:0071310;GO:0009266;GO:0043226;GO:0005575;GO:0030054;GO:0016020;GO:0005737;GO:0071944;GO:0005783;GO:0044444;GO:0051716;GO:0005886;GO:0044424;GO:0033554;GO:0009409;GO:0006986;GO:0070887;GO:0003674;GO:0009408;GO:0008150;GO:0035967;GO:0005515;GO:…	-	-	3GDH9	S	sp|Q9LVA0|BAG7_ARATH BAG family molecular chaperone regulator 7 OS=Arabidopsis thaliana OX=3702 GN=BAG7 PE=1 SV=1	KAE8022380.1 hypothetical protein FH972_008182 [Carpinus fangiana]
TRINITY_DN13308_c0_g1	0.593333	1.89333	0	1.10667	0.0133333	3246	-	-	-	3GQYG	S	-	XP_040996136.1 uncharacterized protein LOC121242323 [Juglans microcarpa x Juglans regia]
TRINITY_DN12114_c0_g1	1.64667	0.856667	3.65667	2.51	1.87333	2996	GO:0003674;GO:0005623;GO:0030659;GO:0044425;GO:0016740;GO:0016021;GO:0044433;GO:0044422;GO:0012506;GO:0044464;GO:0031982;GO:0140096;GO:0044444;GO:0031090;GO:0016746;GO:0043227;GO:0005886;GO:0044424;GO:0031410;GO:0016417;GO:0019706;GO:0005622;GO:0016409;GO:0044446;GO:0005575;GO:0043226;GO:0016747;GO:0005737;GO:0043229;GO:0003824;GO:0016020;GO:0019707;GO:0071944;GO:0097708;GO:0031224	K20027	PF01529	4JETH	S	sp|Q9C533|ZDHC1_ARATH Probable protein S-acyltransferase 22 OS=Arabidopsis thaliana OX=3702 GN=PAT22 PE=2 SV=2	KAE8023190.1 hypothetical protein FH972_008922 [Carpinus fangiana]
TRINITY_DN135464_c0_g1	15.88	21.6167	15.7833	11.39	1.32	1056	-	-	PF00089	380Z5	O	sp|P21902|PCE_TACTR Proclotting enzyme OS=Tachypleus tridentatus OX=6853 PE=1 SV=1	XP_030536894.1 proclotting enzyme-like [Rhodamnia argentea]
TRINITY_DN18493_c2_g1	4.05333	2.77333	3.12333	2.09333	0.57	623	-	-	-	-	-	-	-
TRINITY_DN63874_c0_g2	2.28	3.6	4.49333	2.87333	0.17	465	-	K06689	-	37N8C	O	sp|P35133|UBC10_ARATH Ubiquitin-conjugating enzyme E2 10 OS=Arabidopsis thaliana OX=3702 GN=UBC10 PE=1 SV=1	KAF3631723.1 putative arabinogalactan peptide 20-like [Capsicum annuum]
TRINITY_DN105745_c0_g2	0.403333	0.746667	2.67	0.16	0.503333	819	-	-	PF18052;PF00931	3GF32	T	sp|Q9LRR4|R13L1_ARATH Putative disease resistance RPP13-like protein 1 OS=Arabidopsis thaliana OX=3702 GN=RPPL1 PE=3 SV=1	KAB1226311.1 putative disease resistance RPP13-like protein 1 [Morella rubra]
TRINITY_DN26198_c0_g1	0.116667	0.226667	1.61333	1.32	0.24	1273	-	-	-	-	-	-	-
TRINITY_DN636_c0_g1	21.66	101.467	53.88	138.333	39.9467	7112	GO:0043169;GO:0044464;GO:1901576;GO:0060255;GO:0003674;GO:2001141;GO:0034641;GO:0008150;GO:0043170;GO:0044424;GO:0044237;GO:0018130;GO:0006351;GO:0051171;GO:0080090;GO:0010467;GO:0006807;GO:0046872;GO:1901360;GO:0009058;GO:0034654;GO:1901363;GO:0005622;GO:0006725;GO:0071704;GO:0031326;GO:0097159;GO:0043231;GO:0009059;GO:0043229;GO:0032774;GO:0006355;GO:0005488;GO:1901362;GO:0097659;GO:0005623;GO:…	-	PF01388	4JRCZ	K	sp|Q6NQ79|ARID4_ARATH AT-rich interactive domain-containing protein 4 OS=Arabidopsis thaliana OX=3702 GN=ARID4 PE=1 SV=1	KAE7998978.1 hypothetical protein FH972_003467 [Carpinus fangiana]
TRINITY_DN28816_c0_g2	0.136667	0.48	0.24	0.323333	0	1270	GO:0044267;GO:0009058;GO:0043604;GO:0051707;GO:0010608;GO:0043043;GO:1901363;GO:0005622;GO:0019538;GO:0010033;GO:0031326;GO:0071704;GO:0009059;GO:0043229;GO:0043207;GO:0043231;GO:0097159;GO:0044464;GO:0034641;GO:0006417;GO:0008150;GO:0043170;GO:1901700;GO:0003674;GO:0033993;GO:1901576;GO:0060255;GO:0051171;GO:0006518;GO:0043603;GO:0044424;GO:0044237;GO:1901566;GO:0006807;GO:0001101;GO:0010467;GO:…	-	-	4JD75	J	-	-
TRINITY_DN1161_c3_g1	2.45667	2.64	7.38	2.37667	0.31	1106	-	-	-	-	-	-	-
TRINITY_DN23432_c0_g1	5.28333	2.48667	7.17333	1.85333	0.87	2338	GO:0071704;GO:0016709;GO:1901575;GO:0016125;GO:0097159;GO:0043290;GO:0003824;GO:0043436;GO:0046164;GO:0005506;GO:0006629;GO:1901616;GO:0044282;GO:0009687;GO:0055114;GO:0016042;GO:0043169;GO:0004497;GO:0008300;GO:0003674;GO:0044255;GO:0008202;GO:0008150;GO:0046906;GO:0008152;GO:0016054;GO:0019752;GO:0044238;GO:0006720;GO:0042446;GO:0048856;GO:0016021;GO:0016107;GO:0016131;GO:0032502;GO:0065007;GO:…	K09843	PF00067	3GFFA	Q	sp|A9QNE7|ABAH1_SOLLC Abscisic acid 8'-hydroxylase CYP707A1 OS=Solanum lycopersicum OX=4081 GN=CYP707A1 PE=2 SV=1	KAE8100685.1 hypothetical protein FH972_018556 [Carpinus fangiana]
TRINITY_DN57319_c0_g1	0.453333	0.686667	0.0566667	0.396667	0.0166667	1420	-	-	-	-	-	-	-
TRINITY_DN16680_c1_g1	1.99667	0.953333	2.59333	3.94333	1.41	1494	-	-	-	-	-	-	-
TRINITY_DN19784_c0_g1	8.90667	6.83667	7.99667	19.2233	15.82	978	GO:0006896;GO:0044422;GO:0048284;GO:0006906;GO:0016482;GO:0005488;GO:0051649;GO:0034613;GO:0007034;GO:0009987;GO:0030134;GO:0044432;GO:0030133;GO:0071705;GO:1903530;GO:0006892;GO:0048193;GO:0008104;GO:0005484;GO:0032991;GO:0048583;GO:0050789;GO:0098827;GO:0005575;GO:0043226;GO:0005737;GO:0048280;GO:0006810;GO:0016020;GO:0005794;GO:0050776;GO:0044433;GO:0012506;GO:0098805;GO:0044464;GO:0030659;GO:…	K08496	-	4JEG2	U	sp|Q9SJL6|MEM11_ARATH Membrin-11 OS=Arabidopsis thaliana OX=3702 GN=MEMB11 PE=1 SV=1	XP_041004284.1 membrin-11-like [Juglans microcarpa x Juglans regia]
TRINITY_DN455_c2_g1	11.1733	17.5567	29.3367	37.5367	44.0767	1017	-	K02866	PF00252	3GA33	J	sp|Q9SPB3|RL10_VITRI 60S ribosomal protein L10 OS=Vitis riparia OX=96939 GN=RPL10 PE=2 SV=1	KCW50320.1 hypothetical protein EUGRSUZ_J00099 [Eucalyptus grandis]
TRINITY_DN715_c0_g1	3.38333	1.75333	5.27333	7.34667	7.19333	4136	-	-	-	-	-	-	KAE8077710.1 hypothetical protein FH972_016246 [Carpinus fangiana] >KAE8077711.1 hypothetical protein FH972_016246 [Carpinus fangiana]
TRINITY_DN65372_c0_g1	0.2	1.23333	0.246667	0.31	0.0766667	1633	-	-	-	-	-	-	-
TRINITY_DN31664_c0_g1	0.23	0.796667	0.813333	1.18333	7.86333	515	GO:0000166;GO:0016310;GO:0032553;GO:0044238;GO:2000377;GO:0031323;GO:0051704;GO:0004674;GO:0008152;GO:0043167;GO:0010942;GO:1901564;GO:0019222;GO:0016020;GO:0032559;GO:0050794;GO:0005575;GO:0030554;GO:0050789;GO:0009893;GO:0071944;GO:0010726;GO:0065007;GO:0036211;GO:0016301;GO:0044425;GO:0050896;GO:0005623;GO:0005488;GO:0009607;GO:0006793;GO:0016773;GO:0016740;GO:0016021;GO:0044260;GO:0140096;GO:…	-	PF00139	4JI67	T	sp|Q39529|LEC2_CLAKE Agglutinin-2 OS=Cladrastis kentukea OX=38412 PE=1 SV=1	KAE8008292.1 hypothetical protein FH972_004814 [Carpinus fangiana]
TRINITY_DN30802_c0_g1	0.996667	0.376667	1.74667	2.57333	2.19	2980	GO:0043170;GO:0008150;GO:0003674;GO:0017076;GO:0032555;GO:0035639;GO:0006807;GO:0043168;GO:0008144;GO:0006468;GO:0006796;GO:0044237;GO:1901363;GO:0016772;GO:0005524;GO:0006464;GO:0097367;GO:1901265;GO:0044267;GO:0036094;GO:0003824;GO:0097159;GO:0019538;GO:0031224;GO:0004672;GO:0071704;GO:0016301;GO:0044425;GO:0036211;GO:0005488;GO:0016773;GO:0006793;GO:0016740;GO:0016021;GO:0044260;GO:0140096;GO:…	-	PF00560;PF00069;PF08263	3HZ3U	T	sp|C0LGS3|Y4372_ARATH Probable LRR receptor-like serine/threonine-protein kinase At4g37250 OS=Arabidopsis thaliana OX=3702 GN=At4g37250 PE=1 SV=1	KAE7999654.1 hypothetical protein FH972_004060 [Carpinus fangiana]
TRINITY_DN9853_c0_g1	0.706667	0.93	0.92	0.44	0.106667	2441	GO:0044237;GO:0005819;GO:0044424;GO:1990904;GO:0031981;GO:0006807;GO:0010467;GO:0071011;GO:0045839;GO:0045786;GO:0044464;GO:0033043;GO:2001251;GO:0043233;GO:1901987;GO:0033048;GO:0044430;GO:0005856;GO:0045841;GO:0010948;GO:0000278;GO:0051129;GO:0006725;GO:0051179;GO:0033044;GO:0034501;GO:2000816;GO:0010564;GO:0043229;GO:0043228;GO:1901360;GO:0051128;GO:0051983;GO:0044428;GO:0009987;GO:1902100;GO:…	K13109	PF07807;PF07808	3HP65	T	sp|Q9Z1M8|RED_MOUSE Protein Red OS=Mus musculus OX=10090 GN=Ik PE=1 SV=2	XP_021996580.1 suppressor of mec-8 and unc-52 protein homolog 2 [Helianthus annuus] >KAF5776258.1 putative protein RED [Helianthus annuus]
TRINITY_DN28445_c1_g1	0.173333	1.24	0.3	0.56	0	1129	-	-	-	-	-	-	-
TRINITY_DN3464_c0_g3	3.52667	25.2333	0	24.1467	2.31333	306	-	-	-	-	-	-	-
TRINITY_DN277_c0_g1	13.7767	16.0233	28.23	29.2767	31.8	1905	GO:0008152;GO:0043167;GO:0004674;GO:0038023;GO:0016310;GO:0032553;GO:0007178;GO:0044238;GO:0060089;GO:0000166;GO:0071944;GO:0007154;GO:0030554;GO:0050789;GO:0050794;GO:0005575;GO:1901564;GO:0016020;GO:0032559;GO:0023052;GO:0016740;GO:0016021;GO:0006793;GO:0016773;GO:0005623;GO:0005488;GO:0036211;GO:0065007;GO:0044425;GO:0016301;GO:0050896;GO:0009987;GO:0043412;GO:0140096;GO:0004888;GO:0044260;GO:…	-	-	4JM12	T	sp|Q9LFP7|PBL34_ARATH Serine/threonine-protein kinase PBL34 OS=Arabidopsis thaliana OX=3702 GN=PBL34 PE=1 SV=1	KAE7998925.1 hypothetical protein FH972_003418 [Carpinus fangiana]
TRINITY_DN42369_c1_g1	0.506667	1.18667	0.54	1.38	0.0266667	1794	-	-	-	-	-	-	-
TRINITY_DN133583_c0_g1	2.4	3.36	4.24333	1.84667	0.926667	1112	GO:0009165;GO:0009987;GO:0006163;GO:0044249;GO:0006793;GO:0044281;GO:0044422;GO:0016740;GO:0016301;GO:1901362;GO:0005488;GO:0046914;GO:0030554;GO:0044271;GO:1901564;GO:0005737;GO:0032559;GO:0006753;GO:0016020;GO:0006139;GO:0043226;GO:0005575;GO:0043167;GO:0016310;GO:0032553;GO:0006796;GO:0055086;GO:0018130;GO:0044237;GO:0044424;GO:0031090;GO:0006807;GO:0035639;GO:0090407;GO:0044464;GO:0005507;GO:…	K00939	PF05191;PF00406	3HY6E	F	sp|Q9WTP7|KAD3_MOUSE GTP:AMP phosphotransferase AK3, mitochondrial OS=Mus musculus OX=10090 GN=Ak3 PE=1 SV=3	EOY00855.1 Adenylate kinase 1 isoform 1 [Theobroma cacao]
TRINITY_DN73170_c0_g2	0	0	0	0.776667	0.0766667	761	-	-	-	-	-	-	-
TRINITY_DN10359_c0_g1	2.27667	0.633333	6.83667	2.59667	14.3067	547	GO:0050794;GO:0009415;GO:0097306;GO:0048731;GO:0044238;GO:0061458;GO:0019438;GO:0009725;GO:0009605;GO:0009719;GO:0065007;GO:0044706;GO:0042435;GO:0071215;GO:0071229;GO:0032502;GO:0023014;GO:0010120;GO:0006935;GO:0097159;GO:0010033;GO:1901701;GO:0009404;GO:0048518;GO:1901265;GO:0004707;GO:0007165;GO:0042493;GO:0009856;GO:0043168;GO:0070887;GO:0033554;GO:0009409;GO:0010243;GO:1901698;GO:0034641;GO:…	K20536	-	4JNTC	T	sp|Q39023|MPK3_ARATH Mitogen-activated protein kinase 3 OS=Arabidopsis thaliana OX=3702 GN=MPK3 PE=1 SV=2	KAF3961901.1 hypothetical protein CMV_013526 [Castanea mollissima]
TRINITY_DN36785_c0_g1	0.09	3.66333	1.82667	4.25333	0.69	532	-	-	-	3GQ79	L	-	XP_038978496.1 uncharacterized protein LOC120108837 [Phoenix dactylifera]
TRINITY_DN9965_c1_g1	0	0.276667	0.0633333	0.936667	0	898	-	-	-	-	-	-	-
TRINITY_DN1301_c0_g1	27.5833	39.4433	42.6667	28.4767	15.33	5576	-	K18469	PF00566	4JRD4	U	sp|Q92609|TBCD5_HUMAN TBC1 domain family member 5 OS=Homo sapiens OX=9606 GN=TBC1D5 PE=1 SV=1	KAE8056701.1 hypothetical protein FH972_013447 [Carpinus fangiana]
TRINITY_DN8523_c1_g2	0.723333	0.313333	0.91	0.936667	0.533333	1789	-	-	PF00201	4JSQH	CG	sp|A0A193AU77|GGT24_PUNGR Gallate 1-beta-glucosyltransferase 84A24 OS=Punica granatum OX=22663 GN=UGT84A24 PE=1 SV=1	KAB1208450.1 Limonoid UDP-glucosyltransferase [Morella rubra]
TRINITY_DN90244_c0_g1	0.996667	0.886667	0.35	0.57	0.07	1059	-	-	-	-	-	-	-
TRINITY_DN94218_c0_g1	7725.14	3379.72	5944.26	2168.13	10.1267	420	-	K13993	-	3GIA6	O	sp|Q9ZW31|HS17B_ARATH 17.6 kDa class I heat shock protein 2 OS=Arabidopsis thaliana OX=3702 GN=HSP17.6B PE=2 SV=1	KAE8039182.1 hypothetical protein FH972_011620 [Carpinus fangiana]
TRINITY_DN137028_c0_g1	0.0733333	0	0.666667	1.00667	1.53333	579	-	-	PF14009	4JPP2	S	-	KAE7999848.1 hypothetical protein FH972_004240 [Carpinus fangiana]
TRINITY_DN619_c0_g3	4.83	5.79	6.70333	12.1333	31.6633	3154	-	-	PF00069	4JJ4N	T	sp|Q9C5H5|M3K5G_ARATH Mitogen-activated protein kinase kinase kinase 5 OS=Arabidopsis thaliana OX=3702 GN=MAPKKK5 PE=1 SV=1	XP_040996626.1 mitogen-activated protein kinase kinase kinase 5-like [Juglans microcarpa x Juglans regia]
TRINITY_DN6693_c3_g1	1.88667	1.57	1.18333	1.4	0.156667	593	-	K11292	-	KOG1075	E	-	XP_028061851.1 uncharacterized protein LOC114265286 [Camellia sinensis]
TRINITY_DN30198_c7_g2	0.336667	2.81667	0.93	3.03	0.373333	1777	-	-	-	4JSM9	L	-	KAF5461248.1 hypothetical protein F2P56_021060 [Juglans regia]
TRINITY_DN11043_c0_g1	1.63	0.973333	0.606667	0.98	6.11333	1384	-	-	PF00892	3GCQM	S	sp|Q9FL41|WTR38_ARATH WAT1-related protein At5g07050 OS=Arabidopsis thaliana OX=3702 GN=At5g07050 PE=2 SV=1	XP_023905916.1 WAT1-related protein At5g07050-like isoform X1 [Quercus suber]
TRINITY_DN1307_c0_g1	2.19	4.53	21.0333	20.4667	23.8233	4278	-	K15200	-	4JM2M	L	-	KAE7997429.1 hypothetical protein FH972_002067 [Carpinus fangiana]
TRINITY_DN11743_c0_g2	0.146667	0.78	0.103333	1.18	0.0833333	2758	-	-	-	37R1Q	O	-	-
TRINITY_DN113212_c0_g1	0.22	1.44667	0.56	1.90667	0.253333	1443	-	-	-	44NQ9	S	-	KAG6652178.1 hypothetical protein CIPAW_06G165800 [Carya illinoinensis]
TRINITY_DN8045_c0_g1	1.77	0.703333	3.64333	1.29	2.63	1373	-	K13457	PF00931	3GEUD	T	sp|Q9STE7|R13L3_ARATH Putative disease resistance RPP13-like protein 3 OS=Arabidopsis thaliana OX=3702 GN=RPP13L3 PE=3 SV=1	KAE8057414.1 hypothetical protein FH972_014109 [Carpinus fangiana]
TRINITY_DN30541_c0_g1	6.31667	10.6367	9.08333	11.93	1.54333	493	-	-	-	-	-	-	-
TRINITY_DN45628_c0_g1	8.36667	2.16333	5.39333	2.72	1.88333	576	-	-	-	-	-	-	-
TRINITY_DN11377_c1_g2	0.623333	5.50333	0.816667	3.27667	0.12	463	-	-	-	-	-	-	-
TRINITY_DN44124_c0_g1	3.05333	2.11	2.78333	1.62	2.01667	1195	GO:0044248;GO:0016160;GO:0050896;GO:0005623;GO:0042221;GO:0005976;GO:0016798;GO:0009628;GO:0005982;GO:0009987;GO:0044260;GO:0009057;GO:0043227;GO:0006950;GO:0010035;GO:0005634;GO:0044264;GO:0008152;GO:0000272;GO:0102229;GO:0005975;GO:0006073;GO:0044238;GO:0005829;GO:0009415;GO:0016161;GO:0009536;GO:0005737;GO:0009056;GO:0043226;GO:0005575;GO:0044464;GO:0016787;GO:0008150;GO:0043170;GO:0003674;GO:…	K01177	-	44BH4	G	sp|O23553|BAM3_ARATH Beta-amylase 3, chloroplastic OS=Arabidopsis thaliana OX=3702 GN=BAM3 PE=1 SV=3	KAG5406649.1 hypothetical protein IGI04_012768 [Brassica rapa subsp. trilocularis] >RID72654.1 hypothetical protein BRARA_C04537 [Brassica rapa] >VDC82902.1 unnamed protein product [Brassica rapa]
TRINITY_DN64591_c0_g1	1.10667	2.5	0.803333	1.57667	10.0733	424	GO:0036094;GO:0016772;GO:0006464;GO:0005524;GO:0044267;GO:1901265;GO:0097367;GO:1901363;GO:0048869;GO:0071840;GO:0071704;GO:0009506;GO:0031224;GO:0019538;GO:0010033;GO:0004672;GO:0097159;GO:0009826;GO:0003824;GO:0009741;GO:0044464;GO:0032555;GO:1901700;GO:0017076;GO:0003674;GO:0033993;GO:0008150;GO:0043170;GO:0000902;GO:0044237;GO:0006796;GO:0014070;GO:0043168;GO:0008144;GO:0006468;GO:0005886;GO:…	-	PF00069	4JHZI	T	sp|Q9LX66|HERK_ARATH Receptor-like protein kinase HERK 1 OS=Arabidopsis thaliana OX=3702 GN=HERK1 PE=1 SV=1	XP_002534744.1 receptor-like protein kinase HERK 1 [Ricinus communis] >EEF27639.1 kinase, putative [Ricinus communis]
TRINITY_DN13646_c0_g1	5.09	9.73667	13.4633	17.17	15.6167	2435	GO:0055085;GO:0005622;GO:0005740;GO:0005743;GO:0022857;GO:0043231;GO:0031975;GO:0044446;GO:0005575;GO:0043226;GO:0016020;GO:0006810;GO:0043229;GO:0005737;GO:0006839;GO:0051179;GO:0031224;GO:0044429;GO:0019866;GO:0031967;GO:0003674;GO:0005623;GO:0044425;GO:0008150;GO:0044422;GO:0016021;GO:0044464;GO:0005215;GO:0044444;GO:0005739;GO:0043227;GO:0031090;GO:0051234;GO:0031966;GO:0044424	K15103	PF00153	3HP1M	C	sp|B0G143|UCPB_DICDI Mitochondrial substrate carrier family protein ucpB OS=Dictyostelium discoideum OX=44689 GN=ucpB PE=3 SV=1	KAE8009622.1 hypothetical protein FH972_006050 [Carpinus fangiana]
TRINITY_DN66947_c0_g1	0.213333	0	1.13667	0.12	1.74333	498	-	-	-	-	-	-	-
TRINITY_DN7393_c1_g1	0.106667	1.38667	4.03667	3.88667	1.60667	1012	-	-	-	3GP46	S	-	KAG6725969.1 hypothetical protein I3842_02G057200 [Carya illinoinensis]
TRINITY_DN10476_c0_g1	35.6633	29.4	33.51	37.74	62.0833	2254	-	K04382	-	4JGCH	T	sp|Q07100|PP2A3_ARATH Serine/threonine-protein phosphatase PP2A-3 catalytic subunit OS=Arabidopsis thaliana OX=3702 GN=PP2A3 PE=1 SV=2	KAF2603095.1 hypothetical protein F2Q70_00028752 [Brassica cretica]
TRINITY_DN7484_c0_g1	16.0133	3.06333	17.7233	11.57	12.3167	944	GO:0010556;GO:0022618;GO:0009737;GO:0044238;GO:0003676;GO:0010468;GO:0071826;GO:0022613;GO:0008152;GO:0016043;GO:0019843;GO:0046483;GO:0050794;GO:0009658;GO:0019219;GO:0050896;GO:2000112;GO:0065007;GO:0006355;GO:0032502;GO:0005623;GO:0032774;GO:0044260;GO:0043227;GO:0006950;GO:0003723;GO:0008380;GO:0019438;GO:0034622;GO:0009725;GO:0009719;GO:0034645;GO:0042255;GO:0005622;GO:0006996;GO:0043231;GO:…	K15032	-	3GAEE	K	sp|F4JVI3|MTEF5_ARATH Transcription termination factor MTERF5, chloroplastic OS=Arabidopsis thaliana OX=3702 GN=MTERF5 PE=1 SV=1	KAF5457368.1 hypothetical protein F2P56_021473 [Juglans regia]
TRINITY_DN83948_c0_g1	2.59333	0.53	4.11	4.15	4.73	685	-	-	-	-	-	-	-
TRINITY_DN2562_c0_g1	7.47	29.3933	17.0167	33.1167	33.1233	4458	GO:0005634;GO:0043231;GO:0005575;GO:0043226;GO:0043227;GO:0006810;GO:0051168;GO:0043229;GO:0051234;GO:0051179;GO:0044424;GO:0051649;GO:0046907;GO:0005623;GO:0005622;GO:0006913;GO:0051641;GO:0008150;GO:0044464;GO:0051169	-	PF05670;PF11923;PF05833;PF00098	4JMQJ	K	sp|Q8CCP0|NEMF_MOUSE Nuclear export mediator factor Nemf OS=Mus musculus OX=10090 GN=Nemf PE=1 SV=2	KAE8077088.1 hypothetical protein FH972_015689 [Carpinus fangiana]
TRINITY_DN56615_c0_g1	1.65667	10.56	0	6.59	0.403333	407	-	-	-	-	-	-	-
TRINITY_DN117397_c0_g1	3.82667	1.50333	0.78	0.61	0	646	-	-	-	-	-	-	-
TRINITY_DN4572_c1_g1	0.546667	0.403333	1.22333	2.35	0.133333	595	-	-	-	3GQ7A	S	-	XP_030958992.1 uncharacterized protein LOC115980941 [Quercus lobata]
TRINITY_DN3724_c1_g1	7.15333	9.09	4.17333	7.37333	0.0666667	621	-	-	-	4JQTD	S	-	-
TRINITY_DN5628_c0_g1	19.2567	52.92	46.8533	66.5833	54.9	4198	GO:0050794;GO:0120035;GO:0009898;GO:0051056;GO:0030234;GO:0071944;GO:0007154;GO:0048731;GO:0005829;GO:0071241;GO:0010976;GO:0030154;GO:0048856;GO:0031344;GO:0009966;GO:1902532;GO:0044093;GO:0005096;GO:0005623;GO:0050793;GO:0031235;GO:0032502;GO:0065007;GO:0030695;GO:0044425;GO:0050896;GO:0023052;GO:0010648;GO:0050790;GO:0098772;GO:0010038;GO:0051239;GO:0031346;GO:0050767;GO:0048518;GO:0005622;GO:…	-	PF00168	4JKJK	S	sp|A0JJX5|SYT4_ARATH Synaptotagmin-4 OS=Arabidopsis thaliana OX=3702 GN=SYT4 PE=2 SV=1	KAE8124923.1 hypothetical protein FH972_019762 [Carpinus fangiana]
TRINITY_DN16118_c1_g1	0.766667	1.92333	0.69	2.46	1.56	1128	-	-	-	-	-	-	-
TRINITY_DN1556_c0_g1	121.437	59.5733	92.9133	46.2533	23.29	2332	GO:0043169;GO:0016787;GO:0044464;GO:0003674;GO:0043233;GO:0006378;GO:0008150;GO:0043170;GO:0034641;GO:0044237;GO:0044424;GO:0031981;GO:0006807;GO:0010467;GO:0031124;GO:0046872;GO:0031974;GO:1901360;GO:0005622;GO:1901363;GO:0044428;GO:0031123;GO:0071704;GO:0044451;GO:0006725;GO:0097159;GO:0043231;GO:0043229;GO:0003824;GO:0044422;GO:0016071;GO:0005623;GO:0005488;GO:0070013;GO:0006396;GO:0003729;GO:…	K14397	-	3GCVQ	A	sp|Q94AF0|CFIS1_ARATH Pre-mRNA cleavage factor Im 25 kDa subunit 1 OS=Arabidopsis thaliana OX=3702 GN=CFIS1 PE=1 SV=1	KAG2718048.1 hypothetical protein I3760_03G202800 [Carya illinoinensis] >KAG6723259.1 hypothetical protein I3842_03G200100 [Carya illinoinensis]
TRINITY_DN9100_c2_g1	0.256667	0.223333	2.95667	1.51333	3.87333	877	-	-	-	-	-	-	-
TRINITY_DN81653_c0_g1	7.1	15.4667	3.72667	18.9533	1.52667	459	-	K11292	-	3GMBG	S	-	KAG2671254.1 hypothetical protein I3760_14G124900 [Carya illinoinensis]
TRINITY_DN18996_c0_g1	0.326667	1.04333	1.25667	0.503333	0.133333	2779	GO:0005783;GO:0044444;GO:0033554;GO:0031984;GO:1901698;GO:0044257;GO:0010243;GO:0005789;GO:0008150;GO:0043170;GO:0006508;GO:0003674;GO:0004842;GO:0008270;GO:0043169;GO:0005515;GO:0012505;GO:0003824;GO:0043231;GO:0019941;GO:1901575;GO:0010033;GO:0051603;GO:0071704;GO:0002020;GO:0006511;GO:0005622;GO:1901565;GO:0042175;GO:0070936;GO:0044260;GO:0043227;GO:0009057;GO:0006950;GO:0050896;GO:0044425;GO:…	K10661	-	3HWE3	A	sp|A0JN69|MARH3_BOVIN E3 ubiquitin-protein ligase MARCHF3 OS=Bos taurus OX=9913 GN=MARCHF3 PE=2 SV=1	KAB8556600.1 hypothetical protein FH972_025637 [Carpinus fangiana]
TRINITY_DN35606_c0_g1	0.463333	1.04	0.603333	3.18	0.38	839	-	-	-	-	-	-	-
TRINITY_DN83756_c0_g2	0.63	1.30333	0.98	0.74	0.376667	3327	-	K11293	PF00400;PF07569;PF09453	34GNA	B	sp|O42611|HIRA_TAKRU Protein HIRA OS=Takifugu rubripes OX=31033 GN=hira PE=2 SV=1	XP_030540613.1 protein HIRA-like [Rhodamnia argentea]
TRINITY_DN13865_c0_g1	1.37	2.71333	1.82	1.46	0.83	2539	GO:0048518;GO:0071704;GO:0043231;GO:0097159;GO:0070034;GO:0006364;GO:0048519;GO:0005622;GO:0034660;GO:0051054;GO:0051347;GO:0009892;GO:0044085;GO:0051171;GO:0043933;GO:0080090;GO:0032204;GO:0001522;GO:0031325;GO:0003674;GO:0034641;GO:0043170;GO:0008150;GO:0022607;GO:2000278;GO:0019219;GO:0009893;GO:0009451;GO:1902369;GO:0016043;GO:0046483;GO:0050794;GO:2000573;GO:0032206;GO:0022613;GO:0008152;GO:…	K14763	PF00335	3HVZW	S	sp|Q3SYV5|TSN33_BOVIN Tetraspanin-33 OS=Bos taurus OX=9913 GN=TSPAN33 PE=1 SV=1	XP_030546006.1 H/ACA ribonucleoprotein complex non-core subunit NAF1-like [Rhodamnia argentea]
TRINITY_DN7658_c0_g1	3.33667	2.92	4.35	4.78667	9.17667	3315	GO:0071944;GO:0098655;GO:0009126;GO:0044769;GO:0045261;GO:0015405;GO:0015075;GO:0044238;GO:0045259;GO:0042626;GO:0044435;GO:0009605;GO:0019438;GO:0009201;GO:0046390;GO:0010287;GO:0006811;GO:0015985;GO:0017144;GO:1901293;GO:0009535;GO:0044425;GO:0009259;GO:0015672;GO:0097159;GO:0022890;GO:0055035;GO:0042623;GO:1902600;GO:1901265;GO:0033178;GO:0055085;GO:0009123;GO:0042651;GO:0019637;GO:0009409;GO:…	K02112	PF02874;PF00006	3I24X	C	sp|Q09G39|ATPB_PLAOC ATP synthase subunit beta, chloroplastic OS=Platanus occidentalis OX=4403 GN=atpB PE=3 SV=1	YP_009341784.1 ATP synthase CF1 beta subunit [Castanopsis concinna] >ALN96501.1 ATP synthase CF1 beta subunit [Castanopsis concinna]
TRINITY_DN37854_c0_g1	0.0466667	0	0.08	0.256667	1.18333	800	-	-	-	4JQ08	U	-	KAE7997826.1 hypothetical protein FH972_002427 [Carpinus fangiana]
TRINITY_DN63_c3_g1	70.6133	51.8667	92.25	48.6067	128.163	2443	GO:0030554;GO:0032446;GO:1901564;GO:0019899;GO:0032559;GO:0009056;GO:0008152;GO:0043167;GO:0019787;GO:0000166;GO:0032553;GO:0044238;GO:0043412;GO:0009987;GO:0030163;GO:0009057;GO:0044260;GO:0140096;GO:0016740;GO:0044248;GO:0036211;GO:0005488;GO:0051603;GO:1901575;GO:0019941;GO:0019538;GO:0043632;GO:0071704;GO:0031625;GO:0003824;GO:0044265;GO:0097159;GO:0097367;GO:0044267;GO:1901265;GO:0006464;GO:…	-	PF00179	4JFV8	O	sp|P35133|UBC10_ARATH Ubiquitin-conjugating enzyme E2 10 OS=Arabidopsis thaliana OX=3702 GN=UBC10 PE=1 SV=1	GFY83435.1 ubiquitin-conjugating enzyme 10 [Actinidia rufa]
TRINITY_DN48369_c0_g2	0.123333	0.17	0.326667	0.206667	1.11333	1310	GO:0044237;GO:0044424;GO:0044282;GO:0008144;GO:0044444;GO:0055114;GO:0043168;GO:0048037;GO:0016899;GO:0042182;GO:0035639;GO:0005739;GO:0005515;GO:0016898;GO:0032555;GO:0044464;GO:0003674;GO:0017076;GO:0042802;GO:0016616;GO:0008150;GO:0071704;GO:0016491;GO:1901575;GO:0043231;GO:0097159;GO:0004457;GO:0043229;GO:0003824;GO:0008720;GO:0036094;GO:0097367;GO:0019154;GO:1901265;GO:0005524;GO:0005622;GO:…	-	-	44G0T	C	-	-
TRINITY_DN204_c3_g2	20.2367	32.6033	31.9533	25.8467	12.14	1575	GO:0019222;GO:0016070;GO:0050794;GO:0046483;GO:0043226;GO:0006139;GO:0005575;GO:0044271;GO:0050789;GO:0019219;GO:1903506;GO:0010556;GO:0009624;GO:0003676;GO:0044238;GO:0010468;GO:0051704;GO:0031323;GO:0008152;GO:0043227;GO:0044260;GO:0005634;GO:0044249;GO:0090304;GO:0043565;GO:0042221;GO:0019438;GO:0009987;GO:0034645;GO:0009719;GO:0009725;GO:0009605;GO:2000112;GO:0050896;GO:0065007;GO:0009889;GO:…	-	PF03106	4JDVX	K	sp|O22900|WRK23_ARATH WRKY transcription factor 23 OS=Arabidopsis thaliana OX=3702 GN=WRKY23 PE=2 SV=1	KAE8009319.1 hypothetical protein FH972_005763 [Carpinus fangiana]
TRINITY_DN25829_c0_g1	1.35667	4.56667	1.31667	2.32667	0.346667	691	-	-	-	-	-	-	KAE8099798.1 hypothetical protein FH972_017751 [Carpinus fangiana]
TRINITY_DN124986_c0_g1	0	0	0.646667	0.256667	2.14333	752	-	-	-	-	-	-	-
TRINITY_DN7529_c0_g1	28.6033	38.1933	88.6733	80.3467	133.85	2752	GO:0031410;GO:0031984;GO:0031902;GO:0015031;GO:0044424;GO:0051234;GO:0031090;GO:0000139;GO:0033365;GO:0044444;GO:0030135;GO:0044464;GO:0044433;GO:0005794;GO:0012506;GO:0098805;GO:0043169;GO:0008150;GO:0030659;GO:0072666;GO:0003674;GO:0031224;GO:0072665;GO:0044431;GO:0051179;GO:0005768;GO:0006605;GO:0072594;GO:0043229;GO:0012505;GO:0006623;GO:0030136;GO:0043231;GO:0005770;GO:0044440;GO:0046872;GO:…	-	PF02225	4JKC8	T	sp|P93484|VSR1_PEA Vacuolar-sorting receptor 1 OS=Pisum sativum OX=3888 GN=BP80 PE=1 SV=1	KAE8008086.1 hypothetical protein FH972_004633 [Carpinus fangiana]
TRINITY_DN103421_c0_g1	0.536667	0.32	1.88333	3.75333	2.91333	534	GO:0006869;GO:0003674;GO:0008150;GO:0046677;GO:0006820;GO:0032555;GO:0005215;GO:0043168;GO:0008144;GO:0042493;GO:0005886;GO:0009753;GO:0051234;GO:0001101;GO:0016817;GO:0014070;GO:0055085;GO:0005524;GO:1901265;GO:0097159;GO:0046865;GO:0030001;GO:0042623;GO:0003824;GO:0043207;GO:0006952;GO:0010033;GO:0009607;GO:0005623;GO:0050896;GO:0044425;GO:0006811;GO:0016021;GO:0006855;GO:0006950;GO:0009725;GO:…	-	-	3GB0P	Q	sp|H6WS93|PDR1_PETAX Pleiotropic drug resistance protein 1 OS=Petunia axillaris OX=33119 GN=PDR1 PE=2 SV=1	KAE7997396.1 hypothetical protein FH972_002037 [Carpinus fangiana]
TRINITY_DN67999_c0_g1	0	0.293333	0.176667	1.03	0	2599	GO:0009058;GO:1901360;GO:0042364;GO:0005622;GO:0042727;GO:0071704;GO:0044434;GO:0003824;GO:0043229;GO:0006767;GO:0043231;GO:0044464;GO:0005515;GO:0016787;GO:0042726;GO:0008150;GO:0009570;GO:0034641;GO:1901576;GO:0003674;GO:0006796;GO:0009231;GO:0018130;GO:0009507;GO:0044237;GO:0044424;GO:0006807;GO:1901566;GO:0006766;GO:0090711;GO:0044444;GO:0008152;GO:0042578;GO:0006771;GO:0044435;GO:0016791;GO:…	-	-	3HTIF	S	sp|Q84VZ1|FHY1C_ARATH Flavin mononucleotide hydrolase 1, chloroplatic OS=Arabidopsis thaliana OX=3702 GN=FHY1 PE=1 SV=1	PKA66131.1 hypothetical protein AXF42_Ash018421 [Apostasia shenzhenica]
TRINITY_DN173_c4_g1	2.28	0.423333	4.84333	3.46333	7.44667	1179	GO:0031224;GO:0016709;GO:0016491;GO:0044434;GO:0071704;GO:0012505;GO:0043229;GO:0003824;GO:0016125;GO:0043231;GO:0008610;GO:0005506;GO:1901360;GO:0009793;GO:0009058;GO:0046872;GO:0010154;GO:0007275;GO:0042175;GO:0009941;GO:0006629;GO:0005622;GO:0009790;GO:0009791;GO:0009507;GO:0006694;GO:0031984;GO:0044424;GO:1901615;GO:0044237;GO:0000254;GO:0055114;GO:0044444;GO:0005783;GO:0032501;GO:0004497;GO:…	K14424	-	4JJF2	I	sp|Q8VWZ8|SMO22_ARATH Methylsterol monooxygenase 2-2 OS=Arabidopsis thaliana OX=3702 GN=SMO2-2 PE=2 SV=1	KAG2670072.1 hypothetical protein I3760_14G066900 [Carya illinoinensis]
TRINITY_DN16159_c0_g2	0.04	0.0333333	0.246667	1.53667	0	848	-	-	-	-	-	-	-
TRINITY_DN17047_c0_g1	4.44	7.03	8.60333	14.3133	17.2767	3369	GO:0003677;GO:0051252;GO:0009889;GO:1901362;GO:0009416;GO:0005488;GO:0097659;GO:0140110;GO:0044249;GO:0090304;GO:0009628;GO:0009987;GO:1903506;GO:0031323;GO:0019222;GO:0016070;GO:0043226;GO:0005575;GO:0006139;GO:0048580;GO:0050789;GO:2000243;GO:0044271;GO:0051240;GO:0060255;GO:1901576;GO:0044464;GO:0010467;GO:0006807;GO:0018130;GO:0048582;GO:0044424;GO:0044237;GO:0040008;GO:1901363;GO:1901360;GO:…	-	PF00010	4JNPJ	K	sp|Q9CAA9|BH049_ARATH Transcription factor bHLH49 OS=Arabidopsis thaliana OX=3702 GN=BHLH49 PE=1 SV=1	KAE8023079.1 hypothetical protein FH972_008828 [Carpinus fangiana] >KAE8023080.1 hypothetical protein FH972_008828 [Carpinus fangiana] >KAE8023081.1 hypothetical protein FH972_008828 [Carpinus fangiana] >KAE8023082.1 hypothetical protein FH972_008828 [Carpinus fangiana] >KAE8023083.1 hypothetical protein FH972_008828 [Carpinus fangiana]
TRINITY_DN3506_c0_g1	0.863333	2.96667	6.27667	7.86333	6.20333	1324	-	-	PF00560;PF08263	3GFHV	T	sp|Q9LP24|Y1571_ARATH Probable leucine-rich repeat receptor-like protein kinase At1g35710 OS=Arabidopsis thaliana OX=3702 GN=At1g35710 PE=1 SV=1	XP_030970540.1 MDIS1-interacting receptor like kinase 2-like [Quercus lobata]
TRINITY_DN55992_c0_g1	0.653333	0.45	0	0.283333	0.0166667	1308	GO:0031901;GO:0044422;GO:0001558;GO:0022604;GO:0055088;GO:0009663;GO:0005911;GO:0044462;GO:0009888;GO:0015871;GO:0097218;GO:0009987;GO:0090603;GO:0010087;GO:0003006;GO:0048366;GO:0008519;GO:0071705;GO:0003002;GO:0022414;GO:0010065;GO:0043232;GO:0048608;GO:0050789;GO:0010067;GO:0044426;GO:0008104;GO:0051510;GO:0005737;GO:0006810;GO:0016020;GO:0022622;GO:0043226;GO:0005575;GO:0022603;GO:0022857;GO:…	K15377	PF04515	37JCY	I	sp|Q8WWI5|CTL1_HUMAN Choline transporter-like protein 1 OS=Homo sapiens OX=9606 GN=SLC44A1 PE=1 SV=1	CAA2962128.1 Hypothetical predicted protein [Olea europaea subsp. europaea]
TRINITY_DN28054_c0_g1	0.836667	0.73	4.48333	3.17	1.83667	697	GO:0010033;GO:0000160;GO:0043229;GO:0043231;GO:0071368;GO:0032870;GO:0005622;GO:0070887;GO:0044424;GO:0051716;GO:0007165;GO:0044444;GO:0035556;GO:0044464;GO:0005515;GO:0008150;GO:0003674;GO:0007154;GO:0050789;GO:0009755;GO:0009735;GO:0005737;GO:0043424;GO:0019899;GO:0050794;GO:0043226;GO:0005575;GO:0019900;GO:0005829;GO:0042221;GO:0009719;GO:0009987;GO:0009725;GO:0019901;GO:0043227;GO:0005634;GO:…	K14490	PF01627	3GJ4A	T	sp|Q6F303|PHP5_ORYSJ Pseudo histidine-containing phosphotransfer protein 5 OS=Oryza sativa subsp. japonica OX=39947 GN=PHP5 PE=2 SV=1	XP_030948661.1 histidine-containing phosphotransfer protein 4-like [Quercus lobata]
TRINITY_DN5559_c0_g1	3.32	7.27	12.2833	18.6767	19.5533	2223	GO:0043227;GO:0044260;GO:0048856;GO:0005634;GO:0006950;GO:0016435;GO:0048507;GO:0050896;GO:0032502;GO:0005623;GO:0016741;GO:0036265;GO:0009653;GO:0044446;GO:0046483;GO:0090696;GO:0009451;GO:0044238;GO:0048731;GO:0008757;GO:0022613;GO:0008152;GO:0010078;GO:0044444;GO:0010073;GO:0044085;GO:0034641;GO:1990110;GO:0008150;GO:0043170;GO:0099402;GO:0070476;GO:0003674;GO:0005730;GO:0019827;GO:0010015;GO:…	K19306	PF12589	3GDN3	Q	sp|Q9LVD0|RID2_ARATH 18S rRNA (guanine-N(7))-methyltransferase RID2 OS=Arabidopsis thaliana OX=3702 GN=RID2 PE=1 SV=1	KAE8009028.1 hypothetical protein FH972_005486 [Carpinus fangiana]
TRINITY_DN133578_c0_g1	1.19667	1.74667	1.25	1.28667	0.396667	3460	-	K00710	PF00535;PF00652;PF02709	-	-	sp|Q8MV48|GALT7_DROME N-acetylgalactosaminyltransferase 7 OS=Drosophila melanogaster OX=7227 GN=Pgant7 PE=1 SV=2	XP_030511868.1 N-acetylgalactosaminyltransferase 7-like [Rhodamnia argentea]
TRINITY_DN77494_c0_g1	0.286667	0.566667	0.49	2.80667	0.01	2094	-	-	-	-	-	-	CAB4281096.1 unnamed protein product [Prunus armeniaca] >CAB4311507.1 unnamed protein product [Prunus armeniaca]
TRINITY_DN3351_c0_g1	98.7867	31.36	41.9733	45.9867	144.697	3550	GO:0031975;GO:0010114;GO:0005575;GO:0043226;GO:0046165;GO:0016020;GO:0005737;GO:0009536;GO:0050789;GO:0031967;GO:1902644;GO:0009639;GO:0052662;GO:0006721;GO:0044550;GO:0009688;GO:0043167;GO:0016106;GO:0044249;GO:0010035;GO:0016117;GO:0072330;GO:0009628;GO:0009526;GO:0009987;GO:0044436;GO:0016123;GO:0042221;GO:0009416;GO:0005488;GO:0016705;GO:0071310;GO:0009266;GO:0042170;GO:0044422;GO:0044281;GO:…	K09838	PF01494	4JJH9	C	sp|O81360|ABA2_PRUAR Zeaxanthin epoxidase, chloroplastic OS=Prunus armeniaca OX=36596 PE=2 SV=1	ATE80670.1 epoxidase [Betula platyphylla]
TRINITY_DN14945_c1_g1	0.476667	2.14	0.34	1.51	0.14	1870	-	-	-	-	-	-	-
TRINITY_DN105850_c0_g2	0.503333	0.456667	1.38667	0.743333	0.15	1339	-	-	-	4JW6B	T	sp|Q9LFR3|GASAE_ARATH Gibberellin-regulated protein 14 OS=Arabidopsis thaliana OX=3702 GN=GASA14 PE=1 SV=1	KAE8021588.1 hypothetical protein FH972_007464 [Carpinus fangiana]
TRINITY_DN8068_c0_g1	1.6	2.88333	4.82667	10.0167	11.9133	4631	GO:0000323;GO:0044089;GO:0050789;GO:0005737;GO:0030029;GO:0032989;GO:0043226;GO:0043067;GO:0030030;GO:1990761;GO:0007281;GO:0005488;GO:0005911;GO:1901215;GO:0007015;GO:0042221;GO:0009888;GO:0030426;GO:0048477;GO:0090723;GO:0003006;GO:0007409;GO:0044877;GO:0032984;GO:0007298;GO:0006464;GO:0044267;GO:0150034;GO:0048870;GO:0019953;GO:0048869;GO:0051128;GO:0019538;GO:0030424;GO:0044463;GO:0006474;GO:…	K17973	PF09797	4JJ45	Z	sp|F4KEY9|NAA25_ARATH N-terminal acetyltransferase B complex auxiliary subunit NAA25 OS=Arabidopsis thaliana OX=3702 GN=NAA25 PE=2 SV=1	KAE8039358.1 hypothetical protein FH972_011778 [Carpinus fangiana]
TRINITY_DN21709_c0_g1	6.37333	6.25333	7.62333	10.7333	16.1967	1978	GO:0005774;GO:0044444;GO:0005783;GO:0031090;GO:0009733;GO:0051234;GO:0005739;GO:0044424;GO:0031984;GO:0008150;GO:0005789;GO:0098805;GO:0044464;GO:0043231;GO:0043229;GO:0012505;GO:0051179;GO:0010033;GO:0031224;GO:0065008;GO:0005773;GO:0005622;GO:0042175;GO:0060918;GO:0098588;GO:0009914;GO:0043227;GO:0009719;GO:0009605;GO:0009628;GO:0009725;GO:0042221;GO:0005623;GO:0065007;GO:0044425;GO:0050896;GO:…	-	PF12697	4JI4Z	S	sp|Q9FZ33|AXR4_ARATH Protein AUXIN RESPONSE 4 OS=Arabidopsis thaliana OX=3702 GN=AXR4 PE=1 SV=1	KAE8010203.1 hypothetical protein FH972_006593 [Carpinus fangiana]
TRINITY_DN43072_c0_g1	3.86333	12.3733	2.37	11.7467	3.01667	394	GO:0043233;GO:0017076;GO:0034470;GO:0044464;GO:0016787;GO:0000054;GO:0006807;GO:0010467;GO:0035639;GO:0032501;GO:0031981;GO:0009791;GO:0043021;GO:0016072;GO:0044237;GO:0023051;GO:0044424;GO:0044428;GO:0046907;GO:0015030;GO:1901363;GO:0040008;GO:0097367;GO:0051169;GO:0051656;GO:0043228;GO:0046626;GO:1901360;GO:0007275;GO:0010154;GO:0036094;GO:0043229;GO:0051168;GO:0071166;GO:0017111;GO:0065008;GO:…	K14539	-	4JM6V	S	sp|Q9SJF1|LSG12_ARATH GTPase LSG1-2 OS=Arabidopsis thaliana OX=3702 GN=LSG1-2 PE=1 SV=1	KAE8037607.1 hypothetical protein FH972_010182 [Carpinus fangiana]
TRINITY_DN8988_c0_g1	1.84667	0	2.29667	3.13333	12.0567	509	GO:0140096;GO:0006807;GO:0030163;GO:0005886;GO:0009057;GO:0003674;GO:0005623;GO:0004175;GO:0006508;GO:0008150;GO:0043170;GO:0044425;GO:0016787;GO:0044464;GO:0070011;GO:0005575;GO:0009056;GO:0003824;GO:1901564;GO:0016020;GO:0004190;GO:0071704;GO:0071944;GO:1901575;GO:0019538;GO:0031224;GO:0008233;GO:0031225;GO:0044238;GO:0008152;GO:1901565;GO:0070001	-	PF14543	3HSQS	O	sp|Q8VYV9|APF1_ARATH Aspartyl protease family protein 1 OS=Arabidopsis thaliana OX=3702 GN=APF1 PE=2 SV=1	KAE8010674.1 hypothetical protein FH972_007022 [Carpinus fangiana]
TRINITY_DN3357_c0_g1	1.97333	2.05333	12.1167	8.76667	14.1333	3087	-	-	PF10269	3GGB4	O	-	KAE8100772.1 hypothetical protein FH972_018632 [Carpinus fangiana]
TRINITY_DN6045_c0_g1	179.737	235.987	76.4133	127.18	128.953	5134	GO:0009987;GO:0016053;GO:0043227;GO:0072350;GO:0044249;GO:0044281;GO:0009532;GO:0044422;GO:0004055;GO:0005488;GO:0005623;GO:0044283;GO:0030554;GO:0044271;GO:0071941;GO:0009536;GO:0032559;GO:1901564;GO:0005737;GO:0005575;GO:0043226;GO:0044446;GO:0019752;GO:0046394;GO:0043167;GO:0008152;GO:0000166;GO:0006520;GO:0044435;GO:0044238;GO:0032553;GO:0009507;GO:1901607;GO:0044424;GO:0008652;GO:0043603;GO:…	K01940	PF00764	4JEKX	E	sp|Q9SZX3|ASSY_ARATH Argininosuccinate synthase, chloroplastic OS=Arabidopsis thaliana OX=3702 GN=At4g24830 PE=1 SV=3	KAE9467550.1 hypothetical protein C3L33_00547, partial [Rhododendron williamsianum]
TRINITY_DN10041_c0_g1	11.44	9.97333	9.9	4.21333	5.98	1853	-	K02183	PF13499	3GCAR	T	sp|D2DGW3|TNNC_TYRPU Troponin C OS=Tyrophagus putrescentiae OX=59818 PE=1 SV=1	XP_030549327.1 troponin C [Rhodamnia argentea] >XP_030552289.1 troponin C [Rhodamnia argentea]
TRINITY_DN1935_c0_g1	24.19	42.8233	17.3567	29.8833	21.4333	9008	GO:0044238;GO:1903506;GO:0010556;GO:0008152;GO:0010468;GO:0031323;GO:0046483;GO:0050794;GO:0044446;GO:0043226;GO:0006139;GO:0005575;GO:0016020;GO:0019222;GO:0016070;GO:0019219;GO:0044271;GO:0050789;GO:0032991;GO:0070013;GO:1901362;GO:0006355;GO:0009698;GO:0005623;GO:0097659;GO:2000112;GO:0065007;GO:0009889;GO:0051252;GO:0044422;GO:0032774;GO:0005634;GO:0044249;GO:0090304;GO:0005654;GO:0043227;GO:…	-	PF20431;PF13041;PF01535;PF13812	3G7M6	S	sp|Q9LUG9|MD33A_ARATH Mediator of RNA polymerase II transcription subunit 33A OS=Arabidopsis thaliana OX=3702 GN=MED33A PE=1 SV=1	KAE8009679.1 hypothetical protein FH972_006103 [Carpinus fangiana]
TRINITY_DN46279_c1_g1	1.43	3.05	6.51667	7.26667	0.156667	427	-	-	-	-	-	-	-
TRINITY_DN84421_c0_g2	3.76333	0.756667	1.24	0.29	0	563	-	-	-	-	-	-	-
TRINITY_DN67_c0_g2	17.84	45.8267	22.9733	32.2467	31.1033	4522	GO:0006869;GO:0003674;GO:0005488;GO:0008289;GO:0008150;GO:0071702;GO:0010876;GO:0051234;GO:0006810;GO:0033036;GO:0051179	K20456	PF15413;PF01237	4JD0D	T	sp|Q8L751|ORP1C_ARATH Oxysterol-binding protein-related protein 1C OS=Arabidopsis thaliana OX=3702 GN=ORP1C PE=2 SV=1	KAE8077406.1 hypothetical protein FH972_015973 [Carpinus fangiana]
TRINITY_DN55944_c0_g1	3.06667	2.90667	2.84667	1.78	0.786667	1612	GO:0070727;GO:0098791;GO:0045184;GO:0008104;GO:0097708;GO:0005575;GO:0043226;GO:0044446;GO:0098827;GO:0005737;GO:0033036;GO:0006810;GO:0016020;GO:0044432;GO:0071702;GO:0030133;GO:0042886;GO:0006886;GO:0071705;GO:0051641;GO:0098588;GO:0043227;GO:0044422;GO:0016021;GO:0015833;GO:0031982;GO:0005623;GO:0051649;GO:0034613;GO:0044425;GO:0051179;GO:0044431;GO:0005793;GO:0031224;GO:0043231;GO:0043229;GO:…	K20352	PF01105	3GBVN	U	sp|B4GMC3|TMEDE_DROPE Transmembrane emp24 domain-containing protein eca OS=Drosophila persimilis OX=7234 GN=eca PE=3 SV=1	XP_023875469.1 uncharacterized membrane protein C16E9.09c-like [Quercus suber]
TRINITY_DN18053_c0_g1	6.71333	25.09	8.39667	24.6467	74.5333	464	-	K13420	-	2QQ9G	KLT	sp|Q1MX30|XA21_ORYSI Receptor kinase-like protein Xa21 OS=Oryza sativa subsp. indica OX=39946 GN=XA21 PE=1 SV=1	KAG2700826.1 hypothetical protein I3760_06G015700 [Carya illinoinensis]
TRINITY_DN128963_c0_g1	2.14667	2.58333	3.96333	1.54667	0.313333	1009	-	-	PF00775	-	-	-	XP_023871048.1 uncharacterized protein LOC111983618 [Quercus suber]
TRINITY_DN16702_c0_g1	2.78333	2.46333	3.55	1.06333	0.796667	814	GO:0001522;GO:0034470;GO:0003674;GO:0006399;GO:0043170;GO:0008150;GO:0034641;GO:0016072;GO:0044237;GO:0044085;GO:0006807;GO:0010467;GO:0006364;GO:0008033;GO:1901360;GO:1901363;GO:0000455;GO:0034660;GO:0071704;GO:0071840;GO:0006725;GO:0016853;GO:0000154;GO:0097159;GO:0003824;GO:0031119;GO:0009982;GO:0005488;GO:0006396;GO:0009987;GO:0043412;GO:0016866;GO:0090304;GO:0031118;GO:0003723;GO:0008152;GO:…	-	-	3GAUH	A	sp|Q0DST9|PUS5_ORYSJ RNA pseudouridine synthase 5 OS=Oryza sativa subsp. japonica OX=39947 GN=Os03g0288500 PE=2 SV=2	KAG4143197.1 hypothetical protein ERO13_D06G176900v2 [Gossypium hirsutum]
TRINITY_DN2146_c1_g1	2.52	11.54	6.53667	9.17333	0.65	642	-	-	-	-	-	-	-
TRINITY_DN7498_c0_g1	18.4867	42.9567	19.9667	40.9933	22.3833	1609	GO:0006351;GO:0051171;GO:0031060;GO:0007165;GO:0080090;GO:0051570;GO:0043169;GO:0034641;GO:0043170;GO:0008150;GO:0099402;GO:0031325;GO:2001141;GO:0003674;GO:0006952;GO:0003700;GO:0048518;GO:0071704;GO:0048468;GO:0043207;GO:0006996;GO:0048831;GO:0051574;GO:0097159;GO:0043231;GO:0051239;GO:0070827;GO:0051094;GO:0005622;GO:0043565;GO:0019438;GO:0032268;GO:0009605;GO:0034645;GO:0044260;GO:0043227;GO:…	-	-	3G8ME	S	-	KAE8125454.1 hypothetical protein FH972_020260 [Carpinus fangiana]
TRINITY_DN9319_c0_g1	4.43	15.5733	15.5667	23.8633	30.2767	2053	GO:0097159;GO:0043229;GO:0009059;GO:0009506;GO:0071704;GO:0019538;GO:0005622;GO:1901363;GO:0043043;GO:0005198;GO:0043604;GO:0009058;GO:0044267;GO:0043228;GO:0006412;GO:0044444;GO:0010467;GO:0006807;GO:1901566;GO:0044237;GO:0044424;GO:1990904;GO:0043603;GO:0003735;GO:0006518;GO:1901576;GO:0015934;GO:0003674;GO:0008150;GO:0044391;GO:0043170;GO:0034641;GO:0044464;GO:0005575;GO:0043226;GO:0044446;GO:…	K02872	-	3HX4D	J	sp|Q9FKC0|R13A4_ARATH 60S ribosomal protein L13a-4 OS=Arabidopsis thaliana OX=3702 GN=RPL13AD PE=2 SV=1	PIA36020.1 hypothetical protein AQUCO_03400131v1 [Aquilegia coerulea]
TRINITY_DN2037_c2_g1	25.4133	16.0567	74.55	37.53	113.817	1051	-	-	-	-	-	-	KAG2675141.1 hypothetical protein I3760_13G171500 [Carya illinoinensis] >KAG6632637.1 hypothetical protein CIPAW_13G173100 [Carya illinoinensis] >KAG6683028.1 hypothetical protein I3842_13G172200 [Carya illinoinensis]
TRINITY_DN23534_c0_g2	7.94	3.86333	1.25	1.61333	1.87	540	-	-	PF12796	4JMRW	L	-	KAG2684379.1 hypothetical protein I3760_10G074200 [Carya illinoinensis]
TRINITY_DN23007_c0_g2	0.273333	1.34333	0.316667	1.32667	0.18	2426	GO:0097159;GO:0003676;GO:1901363;GO:0005488;GO:0003723;GO:0003674	-	-	3GGB2	A	-	XP_018838360.1 uncharacterized protein LOC109004299 [Juglans regia] >KAF5462212.1 hypothetical protein F2P56_018238 [Juglans regia]
TRINITY_DN40680_c0_g1	0.46	2.26	0.453333	1.52667	0.173333	769	-	K14489	-	KOG0017	L	-	EXC31539.1 putative galacturonosyltransferase 3 [Morus notabilis]
TRINITY_DN39652_c0_g1	5.39	1.94	6.40333	5.26	11.5567	559	GO:0044424;GO:0044237;GO:0032501;GO:0031090;GO:0005794;GO:0044464;GO:0048364;GO:0010054;GO:1901576;GO:0000278;GO:0071840;GO:0031224;GO:0010053;GO:0042546;GO:0051301;GO:0009059;GO:0043229;GO:0007275;GO:0009058;GO:0009832;GO:0048869;GO:0009987;GO:0005976;GO:0080147;GO:0009888;GO:0044249;GO:0030244;GO:0060560;GO:0048764;GO:0016740;GO:0044422;GO:0009833;GO:0071554;GO:0045229;GO:0016759;GO:0048588;GO:…	-	PF03552	4JG06	G	sp|Q339N5|CSLH1_ORYSJ Cellulose synthase-like protein H1 OS=Oryza sativa subsp. japonica OX=39947 GN=CSLH1 PE=2 SV=2	KAE8075655.1 hypothetical protein FH972_014349 [Carpinus fangiana]
TRINITY_DN10925_c0_g1	0.686667	0.676667	0.783333	0.576667	0.18	3243	GO:1902532;GO:0009966;GO:0016311;GO:0042326;GO:0032268;GO:0005634;GO:0004725;GO:0006950;GO:0043227;GO:0044260;GO:0099080;GO:0035335;GO:0051338;GO:0023052;GO:0050790;GO:0010648;GO:0043086;GO:0005623;GO:0005874;GO:0050896;GO:0065007;GO:0032269;GO:0010605;GO:0071944;GO:0099512;GO:1990264;GO:0007154;GO:0050794;GO:0044446;GO:0016788;GO:0015630;GO:0031348;GO:0008152;GO:0005815;GO:0044238;GO:0031399;GO:…	K18038	PF00102	4JIJ8	T	sp|Q15262|PTPRK_HUMAN Receptor-type tyrosine-protein phosphatase kappa OS=Homo sapiens OX=9606 GN=PTPRK PE=1 SV=2	XP_030552722.1 receptor-type tyrosine-protein phosphatase kappa-like [Rhodamnia argentea]
TRINITY_DN37591_c0_g1	0.33	0.17	0.646667	0.793333	0.653333	1737	GO:0008422;GO:0044425;GO:0050896;GO:0008150;GO:0005488;GO:0015926;GO:0005623;GO:0003674;GO:0044464;GO:0016787;GO:0005886;GO:0030247;GO:0006950;GO:0046658;GO:0044459;GO:0031226;GO:0016798;GO:0005975;GO:0031225;GO:0044238;GO:0004553;GO:0008152;GO:0016020;GO:0003824;GO:0030246;GO:0005575;GO:0001871;GO:0006952;GO:0042973;GO:0031224;GO:0071944;GO:0071704	K19891	PF00332;PF07983	3GABE	G	sp|Q9C7U5|E132_ARATH Glucan endo-1,3-beta-glucosidase 2 OS=Arabidopsis thaliana OX=3702 GN=At1g66250 PE=2 SV=2	XP_035550635.1 glucan endo-1,3-beta-glucosidase 2-like [Juglans regia] >XP_035550636.1 glucan endo-1,3-beta-glucosidase 2-like [Juglans regia] >KAF5457533.1 hypothetical protein F2P56_021630 [Juglans regia]
TRINITY_DN54282_c0_g1	0	0.38	0	1.89333	0.0433333	724	-	K00863	PF02734	34HF0	G	sp|O13902|DAK1_SCHPO Dihydroxyacetone kinase 1 OS=Schizosaccharomyces pombe (strain 972 / ATCC 24843) OX=284812 GN=dak1 PE=3 SV=1	KAB8360712.1 hypothetical protein FH972_024448 [Carpinus fangiana]
TRINITY_DN31326_c1_g1	1.63	2.73667	1.18333	2.33333	0.376667	2705	-	K18669	PF00069	34GP2	T	sp|Q9NR20|DYRK4_HUMAN Dual specificity tyrosine-phosphorylation-regulated kinase 4 OS=Homo sapiens OX=9606 GN=DYRK4 PE=1 SV=2	XP_013902109.1 dual-specificity tyrosine-(Y)-phosphorylation regulated kinase [Monoraphidium neglectum] >KIZ03090.1 dual-specificity tyrosine-(Y)-phosphorylation regulated kinase [Monoraphidium neglectum]
TRINITY_DN36684_c0_g1	0.5	0.786667	1.6	1.67333	2.39667	3101	-	-	PF14432;PF20431;PF13041;PF01535	3GGSG	S	sp|Q9LN01|PPR21_ARATH Pentatricopeptide repeat-containing protein At1g08070, chloroplastic OS=Arabidopsis thaliana OX=3702 GN=PCMP-H12 PE=2 SV=1	KAE8124318.1 hypothetical protein FH972_019216 [Carpinus fangiana]
TRINITY_DN155_c0_g1	8.49333	13.46	13.7333	8.31667	3.16	1686	GO:0034613;GO:0005623;GO:0005488;GO:0051649;GO:0015833;GO:0003924;GO:0019001;GO:0043227;GO:0001882;GO:0005634;GO:0032549;GO:0051640;GO:0016462;GO:0071705;GO:0051641;GO:0071426;GO:0000166;GO:0032561;GO:0042886;GO:0006886;GO:0032553;GO:0050657;GO:0016818;GO:0032550;GO:0043167;GO:0022613;GO:0031503;GO:0071702;GO:0006403;GO:0005737;GO:0006810;GO:0033036;GO:0051236;GO:0043226;GO:0005575;GO:0005525;GO:…	K07936	PF00071	4JSBC	U	sp|Q9VZ23|RAN_DROME GTP-binding nuclear protein Ran OS=Drosophila melanogaster OX=7227 GN=Ran PE=1 SV=1	XP_009350962.1 PREDICTED: GTP-binding nuclear protein Ran [Pyrus x bretschneideri] >XP_011555647.1 GTP-binding nuclear protein Ran [Plutella xylostella] >CAD7478502.1 unnamed protein product [Plutella xylostella]
TRINITY_DN3154_c0_g2	1.18333	0.933333	4.26667	3.22667	2.56	747	GO:0016740;GO:0008152;GO:0035251;GO:0080043;GO:0044464;GO:0005622;GO:0003674;GO:0008194;GO:0005623;GO:0016758;GO:0008150;GO:0016757;GO:0044424;GO:0080044;GO:0043226;GO:0005575;GO:0043231;GO:0046527;GO:0043229;GO:0003824;GO:0043227	K13496	-	3G9KU	CG	sp|Q9ZQ98|U73C2_ARATH UDP-glycosyltransferase 73C2 OS=Arabidopsis thaliana OX=3702 GN=UGT73C2 PE=3 SV=1	XP_023872335.1 UDP-glycosyltransferase 73C6-like [Quercus suber]
TRINITY_DN5013_c1_g1	0.686667	0.88	0.483333	0.463333	0.263333	7912	-	-	PF00621;PF00169;PF18385	-	-	sp|P91621|SIF1_DROME Protein still life, isoform SIF type 1 OS=Drosophila melanogaster OX=7227 GN=sif PE=2 SV=2	XP_023899534.1 uncharacterized protein LOC112011395 [Quercus suber]
TRINITY_DN5436_c2_g1	0.41	0.303333	4.06333	1.39667	4.78667	554	-	-	-	-	-	-	KAE8038241.1 hypothetical protein FH972_010771 [Carpinus fangiana]
TRINITY_DN130072_c0_g1	9.41333	13.9533	12.8233	8.08667	2.01333	750	-	-	-	-	-	-	-
TRINITY_DN1260_c8_g1	1.14	6.80333	4.86333	9.64	0.943333	887	-	-	-	-	-	-	-
TRINITY_DN6424_c1_g1	2.42667	4.67667	4.31333	5.05667	6.35333	920	-	-	PF14009	4JQ9S	S	-	KAE8056694.1 hypothetical protein FH972_013442 [Carpinus fangiana]
TRINITY_DN5830_c0_g1	40.5667	25.67	101.247	18.2933	35.0867	2627	GO:0055083;GO:0005215;GO:0016021;GO:0055062;GO:0008150;GO:0065007;GO:0044425;GO:0003674;GO:0050801;GO:0051234;GO:0008643;GO:0042592;GO:0072505;GO:0072506;GO:0048878;GO:0071702;GO:0098771;GO:0055085;GO:0065008;GO:0055081;GO:0031224;GO:0051179;GO:0016020;GO:0006810;GO:0005575;GO:0022857	K13783	PF07690	4JIB4	G	sp|Q9C5L3|GLPT1_ARATH Putative glycerol-3-phosphate transporter 1 OS=Arabidopsis thaliana OX=3702 GN=At3g47420 PE=2 SV=1	KAE8022366.1 hypothetical protein FH972_008169 [Carpinus fangiana]
TRINITY_DN1027_c6_g1	4.61	22.8133	12.1933	23.8133	13.4033	1246	GO:0034641;GO:0043170;GO:0008150;GO:0006275;GO:0003674;GO:0060255;GO:1901576;GO:0044464;GO:0006807;GO:0080090;GO:0051171;GO:0044424;GO:0044237;GO:0065009;GO:1901363;GO:0005622;GO:1901360;GO:0009058;GO:0009059;GO:0043229;GO:0097159;GO:0043231;GO:0098772;GO:0031326;GO:0006725;GO:0071704;GO:2000112;GO:0065007;GO:0009889;GO:0003677;GO:0005488;GO:0005623;GO:0050790;GO:0051052;GO:0043227;GO:0044260;GO:…	K04802	PF00705;PF02747	3GD0W	L	sp|O82797|PCNA_TOBAC Proliferating cell nuclear antigen OS=Nicotiana tabacum OX=4097 GN=PCNA PE=2 SV=1	KAE8039200.1 hypothetical protein FH972_011630 [Carpinus fangiana]
TRINITY_DN74951_c0_g1	1.57333	1.01	0.0466667	0.563333	0.02	1167	-	-	-	-	-	-	-
TRINITY_DN12575_c1_g1	1.82333	4.58667	2.07333	6.81667	0.0166667	1297	-	-	-	-	-	-	-
TRINITY_DN5114_c2_g1	90.44	69.36	70.1167	65.4567	61.8667	3559	-	-	-	-	-	-	XP_041010963.1 uncharacterized protein LOC121254848 [Juglans microcarpa x Juglans regia]
TRINITY_DN46845_c0_g2	0.0233333	0.21	0	0.873333	0.21	1208	-	-	-	-	-	-	-
TRINITY_DN2776_c0_g1	4.38	8.21667	12.29	15.9767	15.98	4362	GO:0008150;GO:0003674;GO:0044464;GO:0005215;GO:0005794;GO:0000139;GO:0051234;GO:0031090;GO:0044444;GO:0015031;GO:0031984;GO:0044424;GO:0017119;GO:0016192;GO:0005622;GO:0006891;GO:0012505;GO:0043229;GO:0006996;GO:0043231;GO:0044431;GO:0051179;GO:0071840;GO:0005488;GO:0005623;GO:0015833;GO:0044422;GO:0043227;GO:0044877;GO:0005795;GO:0098588;GO:0009987;GO:0007030;GO:0071705;GO:0010256;GO:0005829;GO:…	K20289	-	4JDJ9	U	sp|F4JRR1|COG2_ARATH Conserved oligomeric Golgi complex subunit 2 OS=Arabidopsis thaliana OX=3702 GN=COG2 PE=1 SV=1	KAE8123920.1 hypothetical protein FH972_018837 [Carpinus fangiana]
TRINITY_DN66991_c0_g1	6.52333	4.87	39.2633	12.14	29.8933	465	-	-	-	4JRR9	T	-	XP_035539957.1 disease resistance protein RPV1-like [Juglans regia]
TRINITY_DN108515_c0_g1	0.913333	1.11333	0.91	0.66	0.583333	6097	-	-	PF07679;PF00041	34J4X	S	sp|O97394|SDK_DROME Protein sidekick OS=Drosophila melanogaster OX=7227 GN=sdk PE=1 SV=2	XP_024540548.1 fibronectin type-III domain-containing protein 3a isoform X1 [Selaginella moellendorffii]
TRINITY_DN47431_c1_g1	2.46667	3.89	4.19	7.49333	17.7067	2683	GO:0009059;GO:0043229;GO:0031326;GO:0048638;GO:0048509;GO:0006725;GO:0098727;GO:0009414;GO:0040008;GO:1901363;GO:0009058;GO:0034654;GO:1901360;GO:2000026;GO:0007275;GO:0010467;GO:0006807;GO:0051716;GO:0032501;GO:0090056;GO:0018130;GO:0044237;GO:0044424;GO:0023051;GO:0060255;GO:1901576;GO:1901700;GO:0010492;GO:0048364;GO:0044464;GO:0016070;GO:0080036;GO:0019222;GO:0006139;GO:0010075;GO:0022622;GO:…	K14491	PF00249;PF00072	3G7F9	K	sp|P62598|ARR12_ARATH Two-component response regulator ARR12 OS=Arabidopsis thaliana OX=3702 GN=ARR12 PE=2 SV=2	KAE8056297.1 hypothetical protein FH972_013081 [Carpinus fangiana]
TRINITY_DN5325_c0_g2	0.903333	1.13	2.99667	1.64333	1.53333	1607	-	-	PF16719	4JP20	S	-	KAE8075502.1 hypothetical protein FH972_014213 [Carpinus fangiana]
TRINITY_DN3029_c1_g1	10.6967	15.48	23.7233	9.5	18.66	2233	GO:0010467;GO:0006807;GO:0080090;GO:0051171;GO:0018130;GO:0006351;GO:0044237;GO:0044424;GO:0008150;GO:0043170;GO:0034641;GO:0060255;GO:1901576;GO:0003674;GO:2001141;GO:0003680;GO:0044464;GO:0043229;GO:0009059;GO:0097159;GO:0043231;GO:0031326;GO:0003700;GO:0071704;GO:0006725;GO:0003690;GO:0005622;GO:1901363;GO:0009058;GO:0034654;GO:1901360;GO:0044260;GO:0043227;GO:0090304;GO:0044249;GO:0005634;GO:…	-	-	4JKPI	K	sp|Q9LTA2|AHL17_ARATH AT-hook motif nuclear-localized protein 17 OS=Arabidopsis thaliana OX=3702 GN=AHL17 PE=2 SV=1	KAE8056958.1 hypothetical protein FH972_013688 [Carpinus fangiana]
TRINITY_DN96783_c0_g1	0.823333	1.27667	1.60333	0.966667	0.4	1193	-	-	PF16021	-	-	sp|Q5RBV4|APC13_PONAB Anaphase-promoting complex subunit 13 OS=Pongo abelii OX=9601 GN=ANAPC13 PE=3 SV=1	-
TRINITY_DN16250_c0_g3	0.03	0.896667	0	4.62333	0	1024	-	-	-	-	-	-	-
TRINITY_DN78467_c1_g1	0.923333	0.99	2.39667	4.50667	2.02333	804	-	-	-	-	-	-	-
TRINITY_DN6994_c0_g1	44.8633	40.84	81.7467	65	105.117	2229	GO:0097367;GO:0006904;GO:0036094;GO:1901363;GO:0017157;GO:0017111;GO:0051179;GO:0009723;GO:0043229;GO:0044464;GO:0098805;GO:0016787;GO:0005794;GO:0017076;GO:0044424;GO:0035639;GO:0051716;GO:0031090;GO:0016818;GO:0032550;GO:0140056;GO:0043167;GO:0032561;GO:0016462;GO:0071705;GO:0009873;GO:0032553;GO:0050789;GO:0008104;GO:1903530;GO:0009755;GO:0016020;GO:0006810;GO:0005737;GO:0005525;GO:0043226;GO:…	K07901	-	3G7UH	U	sp|P28186|RAE1C_ARATH Ras-related protein RABE1c OS=Arabidopsis thaliana OX=3702 GN=RABE1C PE=1 SV=1	KAF8402849.1 hypothetical protein HHK36_010940 [Tetracentron sinense]
TRINITY_DN10735_c1_g1	12.0967	16.0867	21.1667	22.02	37.8433	2263	GO:0070013;GO:0005681;GO:0005488;GO:0005623;GO:0006396;GO:0051252;GO:0097525;GO:1900363;GO:0065007;GO:0016071;GO:0044422;GO:0017069;GO:0003723;GO:0005634;GO:0120114;GO:0005654;GO:0090304;GO:0043227;GO:0044877;GO:0009987;GO:0035613;GO:0008380;GO:0030619;GO:0005829;GO:0044238;GO:0003676;GO:0043232;GO:0006397;GO:1990446;GO:0035614;GO:0008152;GO:0031440;GO:0010468;GO:0031323;GO:0043226;GO:0005575;GO:…	K11091	PF00076	3GEPH	A	sp|Q39244|RU1A_ARATH U1 small nuclear ribonucleoprotein A OS=Arabidopsis thaliana OX=3702 GN=U1A PE=1 SV=1	KAE8009464.1 hypothetical protein FH972_005901 [Carpinus fangiana]
TRINITY_DN135264_c0_g1	4.60667	6.51667	7.92667	4.77667	0.7	1113	-	-	-	-	-	-	-
TRINITY_DN52152_c0_g1	0	0.0433333	0.283333	0.19	1.35333	1584	-	-	PF00201	3GFGJ	CG	sp|Q9C768|U76B1_ARATH UDP-glycosyltransferase 76B1 OS=Arabidopsis thaliana OX=3702 GN=UGT76B1 PE=2 SV=1	KAF3956639.1 hypothetical protein CMV_018252 [Castanea mollissima]
TRINITY_DN45306_c0_g1	1.90667	4.14333	6.16333	3.35333	25.8233	543	GO:0044464;GO:0016021;GO:0044425;GO:0008150;GO:0032502;GO:0005623;GO:0031224;GO:0010073;GO:0009888;GO:0071944;GO:0048507;GO:0016020;GO:0005886;GO:0048856;GO:0005575;GO:0032501	-	-	4JS40	T	-	KAF2291848.1 hypothetical protein GH714_035838 [Hevea brasiliensis]
TRINITY_DN8148_c0_g2	1.97333	3.01667	2.73667	1.97667	0.656667	1795	-	-	-	-	-	sp|Q6DIB5|MEG10_MOUSE Multiple epidermal growth factor-like domains protein 10 OS=Mus musculus OX=10090 GN=Megf10 PE=1 SV=1	-
TRINITY_DN953_c0_g2	0	25.1733	18.5867	10.4267	0	329	-	-	-	-	-	-	-
TRINITY_DN6589_c1_g1	115.993	58.9467	0	50.96	0	496	-	-	-	-	-	-	-
TRINITY_DN9375_c0_g1	74.4	39.52	99.3467	80.0333	180.937	1244	-	-	-	3GJID	S	sp|Q9LUV2|POP3_ARATH Stress-response A/B barrel domain-containing protein HS1 OS=Arabidopsis thaliana OX=3702 GN=HS1 PE=1 SV=1	KAE8077094.1 hypothetical protein FH972_015695 [Carpinus fangiana]
TRINITY_DN44620_c0_g2	0.863333	2.13333	2.33333	1.25	0.29	4604	GO:0022402;GO:0005770;GO:0044440;GO:1903047;GO:0005769;GO:0005773;GO:0005622;GO:0019221;GO:0005768;GO:0044431;GO:0010033;GO:0043231;GO:0012505;GO:0000281;GO:0043169;GO:1902410;GO:0035556;GO:0003674;GO:0005764;GO:0022607;GO:0008150;GO:0098562;GO:0033554;GO:0044085;GO:0031902;GO:0097193;GO:0070887;GO:0031984;GO:0044444;GO:0005774;GO:0097190;GO:0007165;GO:0012501;GO:0010009;GO:0072331;GO:0097708;GO:…	K20306	PF08626	2S2GM	S	sp|Q9VIL0|BRUN_DROME Protein brunelleschi OS=Drosophila melanogaster OX=7227 GN=brun PE=1 SV=2	XP_024360781.1 trafficking protein particle complex II-specific subunit 120 homolog [Physcomitrium patens] >PNR31094.1 hypothetical protein PHYPA_027410 [Physcomitrium patens]
TRINITY_DN42915_c1_g1	4.99667	10.3133	2.59	7.26333	0	352	-	-	PF13966	3GQYB	S	-	XP_035544456.1 uncharacterized protein LOC108983424 isoform X3 [Juglans regia]
TRINITY_DN10407_c2_g1	4.09	5.78333	12.75	8.24	3.05333	561	-	-	-	-	-	-	-
TRINITY_DN5827_c0_g1	7.66333	3.89	20.03	7.12667	20.7133	1979	-	-	PF03909	4JFHS	S	sp|Q80Y55|BSDC1_MOUSE BSD domain-containing protein 1 OS=Mus musculus OX=10090 GN=Bsdc1 PE=1 SV=1	KAE8009661.1 hypothetical protein FH972_006085 [Carpinus fangiana]
TRINITY_DN7851_c0_g1	47.1467	16.42	165.007	68.6367	346.453	583	GO:0006950;GO:0044444;GO:0030312;GO:0043227;GO:0036293;GO:0005615;GO:0044424;GO:0044421;GO:0009628;GO:0040007;GO:0048046;GO:0070482;GO:0005623;GO:0050896;GO:0009505;GO:0008150;GO:0005794;GO:0044464;GO:0005576;GO:0043231;GO:0001666;GO:0043226;GO:0005575;GO:0005618;GO:0012505;GO:0043229;GO:0005737;GO:0071944;GO:0005622	-	PF04674	4JRTZ	L	sp|O82161|PHI1_TOBAC Protein PHOSPHATE-INDUCED 1 OS=Nicotiana tabacum OX=4097 GN=PHI-1 PE=2 SV=1	KAE8056923.1 hypothetical protein FH972_013655 [Carpinus fangiana]
TRINITY_DN25954_c1_g1	5.31333	0.906667	8.33667	3.89	8.95333	380	-	-	-	3GF32	T	-	KAG2668831.1 hypothetical protein I3760_14G008400 [Carya illinoinensis]
TRINITY_DN16357_c0_g1	0.393333	1.29667	1.72667	1.35667	0.33	1642	GO:0008104;GO:0042327;GO:0007346;GO:0017038;GO:0050789;GO:0043226;GO:0019222;GO:0001934;GO:0031323;GO:0007169;GO:0010562;GO:0071375;GO:0023057;GO:0042221;GO:0044877;GO:0009891;GO:0043067;GO:0005488;GO:0051649;GO:0010557;GO:0034613;GO:0071310;GO:1903508;GO:0031401;GO:0071417;GO:0051781;GO:0065008;GO:0001932;GO:0043568;GO:0031326;GO:0010564;GO:0010647;GO:0043229;GO:0007166;GO:0046907;GO:0051128;GO:…	K11797	-	3HXEQ	S	-	KAE8076702.1 hypothetical protein FH972_015336 [Carpinus fangiana]
TRINITY_DN8994_c0_g1	0.286667	1.99667	3.94667	1.09	8.15667	1978	GO:0032555;GO:0044464;GO:0008150;GO:0098542;GO:0009626;GO:0003674;GO:0017076;GO:0044459;GO:0033554;GO:0045087;GO:0044424;GO:0002376;GO:0005886;GO:0035639;GO:0019897;GO:0051716;GO:0007165;GO:0008144;GO:0043168;GO:0097367;GO:1901265;GO:0005524;GO:0051707;GO:0009814;GO:0036094;GO:0005622;GO:1901363;GO:0006952;GO:0043207;GO:0043531;GO:0012505;GO:0006955;GO:0097159;GO:0023052;GO:0065007;GO:0044425;GO:…	K13457	PF00931	4JSY4	T	sp|Q39214|RPM1_ARATH Disease resistance protein RPM1 OS=Arabidopsis thaliana OX=3702 GN=RPM1 PE=1 SV=1	KAE8009781.1 hypothetical protein FH972_006197 [Carpinus fangiana]
TRINITY_DN7857_c0_g1	7.96667	5.19667	19.6167	7.52333	7.46	3095	GO:0008152;GO:0019787;GO:0044238;GO:0009755;GO:0071396;GO:0032446;GO:0071944;GO:0048583;GO:0007154;GO:0050789;GO:0005575;GO:0050794;GO:1901564;GO:0016020;GO:0016740;GO:0023052;GO:0005623;GO:0071495;GO:0061659;GO:0071310;GO:0065007;GO:0036211;GO:0050896;GO:0009966;GO:0009725;GO:0009719;GO:0009987;GO:0009742;GO:0043412;GO:0042221;GO:0061630;GO:0071367;GO:0140096;GO:0044260;GO:0048545;GO:0044267;GO:…	-	PF04564	4JI1P	G	sp|Q058P4|PUB30_ARATH U-box domain-containing protein 30 OS=Arabidopsis thaliana OX=3702 GN=PUB30 PE=1 SV=1	KAE8057031.1 hypothetical protein FH972_013753 [Carpinus fangiana]
TRINITY_DN42875_c0_g2	0.666667	2.51333	3.41667	3.31	14.3467	585	-	-	-	-	-	-	KAG6626545.1 hypothetical protein CIPAW_15G056400 [Carya illinoinensis] >KAG6674674.1 hypothetical protein I3842_15G055000 [Carya illinoinensis]
TRINITY_DN55884_c0_g1	0.0266667	0.273333	0.233333	0.8	0.2	1192	-	-	-	-	-	-	-
TRINITY_DN5821_c0_g1	0.76	1.05333	2.63667	2.51	7.31333	1242	-	K08505	-	3GJ46	K	sp|Q8VXX9|BETL1_ARATH Bet1-like protein At4g14600 OS=Arabidopsis thaliana OX=3702 GN=At4g14600 PE=2 SV=1	KAG6666666.1 hypothetical protein CIPAW_01G047900 [Carya illinoinensis]
TRINITY_DN14384_c0_g1	1.07333	2.23	0.673333	0.883333	0.05	1046	-	-	-	-	-	-	-
TRINITY_DN28729_c0_g1	1.24667	2.15	1.96333	1.34667	0.62	3264	GO:0005623;GO:0005488;GO:0051649;GO:0044425;GO:0044422;GO:0003924;GO:0019001;GO:0015833;GO:0001882;GO:0098588;GO:0043227;GO:0032549;GO:0042886;GO:0032553;GO:0071705;GO:0016462;GO:0051641;GO:0032561;GO:0000166;GO:0043167;GO:0044432;GO:0071702;GO:0016818;GO:0032550;GO:0098827;GO:0044446;GO:0005575;GO:0043226;GO:0005525;GO:0005737;GO:0033036;GO:0016020;GO:0006810;GO:0045184;GO:0098791;GO:0071944;GO:…	K07874	PF00071	3GAR8	U	sp|P63321|RALA_MOUSE Ras-related protein Ral-A OS=Mus musculus OX=10090 GN=Rala PE=1 SV=1	XP_030552702.1 ras-related protein Ral-A-like [Rhodamnia argentea]
TRINITY_DN106416_c0_g1	0.313333	0.64	0.63	0.133333	0.183333	1660	-	-	-	-	-	-	-
TRINITY_DN2020_c2_g1	0	5.72667	2.62	2.78333	12.9533	331	-	-	-	-	-	-	-
TRINITY_DN51726_c0_g3	0.596667	0.153333	1.31	0.723333	2.38667	562	-	-	-	3GCY2	S	sp|V9M2S5|RPV1_VITRO Disease resistance protein RPV1 OS=Vitis rotundifolia OX=103349 GN=RPV1 PE=1 SV=1	KAE8037649.1 hypothetical protein FH972_010222 [Carpinus fangiana]
TRINITY_DN12193_c1_g1	0.19	0	0.3	0.296667	2.24	770	-	-	-	-	-	-	-
TRINITY_DN719_c2_g1	94.1967	36.6767	266.337	26.9633	6.89333	3957	GO:0009909;GO:0008152;GO:0010468;GO:0044238;GO:0009737;GO:0003676;GO:0010556;GO:0019219;GO:0007154;GO:0046483;GO:0050794;GO:0023052;GO:0032774;GO:2000241;GO:0006355;GO:0032502;GO:0050793;GO:0005623;GO:0050896;GO:2000112;GO:0065007;GO:0009725;GO:0009719;GO:0034645;GO:0019438;GO:0006950;GO:0005634;GO:0044260;GO:0043227;GO:0048856;GO:0005622;GO:0032870;GO:0071704;GO:0010033;GO:0003700;GO:0043231;GO:…	-	-	4JFHG	K	sp|F4KGY6|RVE1_ARATH Protein REVEILLE 1 OS=Arabidopsis thaliana OX=3702 GN=RVE1 PE=1 SV=1	XP_030953217.1 protein REVEILLE 1 [Quercus lobata]
TRINITY_DN459_c0_g1	12.3267	22.9967	36.0233	37.1367	62.04	2402	GO:0071704;GO:0043231;GO:0097159;GO:0043436;GO:0003824;GO:0005622;GO:1901607;GO:0009507;GO:0043168;GO:0044444;GO:0019842;GO:0008144;GO:0005739;GO:0006732;GO:0006545;GO:0009070;GO:1901605;GO:0009069;GO:0003674;GO:0034641;GO:0008150;GO:0006730;GO:0006563;GO:0044283;GO:0046483;GO:0044446;GO:0016741;GO:0008152;GO:0019752;GO:0046394;GO:0044238;GO:0006520;GO:0044435;GO:0016053;GO:0046653;GO:0043227;GO:…	K00600	PF00464	3GE0F	E	sp|Q94JQ3|GLYP3_ARATH Serine hydroxymethyltransferase 3, chloroplastic OS=Arabidopsis thaliana OX=3702 GN=SHM3 PE=1 SV=2	KAE8099998.1 hypothetical protein FH972_017937 [Carpinus fangiana]
TRINITY_DN350_c0_g1	8.14333	11.6867	13.4	6.91	4.46667	1402	-	K12881	PF00076	4JNP7	A	sp|Q9JJW6|ALRF2_MOUSE Aly/REF export factor 2 OS=Mus musculus OX=10090 GN=Alyref2 PE=1 SV=1	XP_023876208.1 THO complex subunit 4A [Quercus suber]
TRINITY_DN17091_c0_g1	11.5067	9.35667	17.5033	6.21333	10.6433	1600	GO:0048767;GO:0032501;GO:0009409;GO:0044424;GO:0008150;GO:0003674;GO:0099402;GO:0010054;GO:0044464;GO:0048364;GO:0048765;GO:0010015;GO:0043169;GO:0043229;GO:0048468;GO:0043231;GO:0010053;GO:1905392;GO:0048869;GO:0005622;GO:0048469;GO:0046872;GO:0007275;GO:0048856;GO:0048764;GO:0021700;GO:0043227;GO:0030154;GO:0060560;GO:0005634;GO:0006950;GO:0080147;GO:0009888;GO:0040007;GO:0009987;GO:0009628;GO:…	-	PF13499	4JQH4	T	sp|Q0DJV6|CML18_ORYSJ Probable calcium-binding protein CML18 OS=Oryza sativa subsp. japonica OX=39947 GN=CML18 PE=2 SV=1	KAE7997037.1 hypothetical protein FH972_001707 [Carpinus fangiana]
TRINITY_DN52792_c0_g1	5.5	8.05667	21.8067	21.1067	19.8233	843	GO:0010154;GO:0036094;GO:0007275;GO:0097367;GO:0009793;GO:1901265;GO:0043228;GO:1901363;GO:0005622;GO:0009790;GO:0009524;GO:0017111;GO:0043231;GO:0097159;GO:0001883;GO:0051301;GO:0043229;GO:0003824;GO:0016787;GO:0044464;GO:0032555;GO:0048316;GO:0003674;GO:0017076;GO:0044430;GO:0005856;GO:0008150;GO:0044424;GO:0005819;GO:0099513;GO:0009791;GO:0043168;GO:0044444;GO:0032501;GO:0035639;GO:0016817;GO:…	K06883	-	3GCKE	L	sp|Q8W586|QQT2_ARATH GPN-loop GTPase QQT2 OS=Arabidopsis thaliana OX=3702 GN=QQT2 PE=1 SV=1	PPR91277.1 hypothetical protein GOBAR_AA29413 [Gossypium barbadense]
TRINITY_DN23940_c0_g1	5.06667	1.02	3.31333	2.03	1.17667	585	-	-	PF00011	4JUVB	O	sp|D9UBX6|RTM2B_ARATH Inactive protein RESTRICTED TEV MOVEMENT 2 OS=Arabidopsis thaliana OX=3702 GN=RTM2 PE=3 SV=1	KAE8099720.1 hypothetical protein FH972_017677 [Carpinus fangiana]
TRINITY_DN34_c0_g2	1.27667	2.20667	4.40667	2.06333	2.47	903	GO:0019538;GO:1901575;GO:0051603;GO:1990019;GO:0071840;GO:0071704;GO:0000326;GO:0044265;GO:0003824;GO:0043229;GO:0006996;GO:0043231;GO:0044267;GO:1901565;GO:0045735;GO:0005773;GO:0005622;GO:0008233;GO:0044424;GO:0044257;GO:0044237;GO:0010467;GO:0006807;GO:0008234;GO:0044444;GO:0044464;GO:0051604;GO:0016787;GO:0000322;GO:0000325;GO:0008150;GO:0043170;GO:0006624;GO:0006508;GO:0003674;GO:1901564;GO:…	K01369	PF01650	4JJ35	O	sp|P49042|VPE_RICCO Vacuolar-processing enzyme OS=Ricinus communis OX=3988 PE=1 SV=1	KAE8055977.1 hypothetical protein FH972_012780 [Carpinus fangiana]
TRINITY_DN20633_c1_g1	0.15	0.04	0.423333	0.47	0.82	2170	-	K07195	PF03081	3G8SS	U	sp|Q9LZD3|E70A1_ARATH Exocyst complex component EXO70A1 OS=Arabidopsis thaliana OX=3702 GN=EXO70A1 PE=1 SV=1	KAE8125191.1 hypothetical protein FH972_020024 [Carpinus fangiana]
TRINITY_DN5843_c0_g1	0.643333	2.95	3.40667	8.42	11.72	2441	GO:0031300;GO:0051130;GO:1901576;GO:0060255;GO:0044464;GO:0033043;GO:0006644;GO:0016831;GO:1901566;GO:0031090;GO:0006807;GO:0010467;GO:0090407;GO:0010954;GO:0010822;GO:0006796;GO:0044424;GO:0044237;GO:0010604;GO:0006650;GO:0005740;GO:0097164;GO:0051128;GO:0008610;GO:0051173;GO:0009058;GO:0048522;GO:0005743;GO:0004609;GO:0030162;GO:0043229;GO:0031224;GO:0019538;GO:1903317;GO:0044429;GO:0031304;GO:…	K01613	PF02666	4JJ0F	I	sp|Q84V22|PSD1_ARATH Phosphatidylserine decarboxylase proenzyme 1, mitochondrial OS=Arabidopsis thaliana OX=3702 GN=PSD1 PE=2 SV=1	KAE8076864.1 hypothetical protein FH972_015488 [Carpinus fangiana]
TRINITY_DN1252_c1_g1	71.0833	145.483	111.77	212.86	233.797	2001	-	-	PF00201	4JRBN	CG	sp|F8WLS6|UGT6_CATRO 7-deoxyloganetin glucosyltransferase OS=Catharanthus roseus OX=4058 GN=UGT85A23 PE=1 SV=1	KAF3958481.1 hypothetical protein CMV_016621 [Castanea mollissima]
TRINITY_DN92149_c0_g1	0.95	1.86	0.403333	1.09667	0.02	1320	GO:0018126;GO:0043167;GO:0031323;GO:0005575;GO:0043226;GO:1901564;GO:0005737;GO:0019222;GO:1903530;GO:0032991;GO:0046914;GO:0051213;GO:0043177;GO:0050789;GO:0016705;GO:0019797;GO:0005488;GO:0032963;GO:0036211;GO:0048523;GO:0050662;GO:0051172;GO:0140096;GO:0044877;GO:0009987;GO:0019511;GO:0006457;GO:0043412;GO:0031324;GO:0051246;GO:0036094;GO:0007275;GO:0046872;GO:0031647;GO:0090087;GO:0044267;GO:…	-	PF13640	4JH3Q	S	sp|Q6PK18|OGFD3_HUMAN 2-oxoglutarate and iron-dependent oxygenase domain-containing protein 3 OS=Homo sapiens OX=9606 GN=OGFOD3 PE=1 SV=2	-
TRINITY_DN594_c13_g1	6.35667	1.09667	15.1367	7.19333	50.19	339	GO:0048856;GO:0016020;GO:0005886;GO:0032501;GO:0005575;GO:0009888;GO:0031224;GO:0010073;GO:0048507;GO:0071944;GO:0008150;GO:0044425;GO:0005623;GO:0032502;GO:0044464;GO:0016021	-	-	4JS3G	T	-	KAG6700404.1 hypothetical protein I3842_08G110900 [Carya illinoinensis]
TRINITY_DN2337_c7_g2	0.963333	2.59333	2.27667	2.04	10.6033	1006	GO:0044464;GO:0016021;GO:0044425;GO:0008150;GO:0032502;GO:0005623;GO:0031224;GO:0010073;GO:0009888;GO:0071944;GO:0048507;GO:0016020;GO:0005886;GO:0048856;GO:0032501;GO:0005575	-	PF00560;PF13855	4JS3G	T	sp|Q9SVN2|RLP47_ARATH Receptor-like protein 47 OS=Arabidopsis thaliana OX=3702 GN=RLP47 PE=3 SV=2	XP_023893409.1 receptor-like protein 9DC3 [Quercus suber]
TRINITY_DN23622_c0_g1	0.263333	0.06	0.143333	0.276667	1.66	1275	-	-	-	-	-	-	-
TRINITY_DN58441_c0_g1	0.883333	0.453333	4.21333	2.69	1.84333	505	-	-	-	3GRGH	S	-	KAG2729847.1 hypothetical protein I3760_01G267900 [Carya illinoinensis]
TRINITY_DN52949_c0_g1	0.696667	0.53	2.29	2.49	2.30333	1561	-	-	PF13456	-	-	-	-
TRINITY_DN295_c0_g1	1.51	1.16667	5.65	2.32333	26.4733	3158	-	K20222	-	3HZBJ	UY	-	KAF2596469.1 hypothetical protein F2Q68_00007550 [Brassica cretica]
TRINITY_DN1052_c2_g1	0.14	0.193333	0.0966667	0.243333	0.82	891	-	-	PF00249	3GD1H	K	sp|A3AWH5|MOF1_ORYSJ Myb family transcription factor MOF1 OS=Oryza sativa subsp. japonica OX=39947 GN=MOF1 PE=1 SV=1	KAE8076438.1 hypothetical protein FH972_015090 [Carpinus fangiana]
TRINITY_DN26893_c1_g1	14.7533	9.45333	3.17667	11.16	1.67667	374	-	-	-	-	-	-	-
TRINITY_DN49105_c0_g1	0.6	6.76333	1.26333	5.91667	0	382	-	-	-	-	-	-	-
TRINITY_DN124298_c0_g1	0	11.3467	0	6.4	0	334	-	-	-	-	-	-	KAE8727569.1 hypothetical protein F3Y22_tig00005459pilonHSYRG00292 [Hibiscus syriacus]
TRINITY_DN1396_c0_g1	12.9367	9.89	18.9967	19.6733	37.6233	2647	GO:0016740;GO:0044248;GO:0005488;GO:0036211;GO:0061659;GO:0009987;GO:0043412;GO:1901990;GO:0140096;GO:0030163;GO:0043167;GO:0032553;GO:0010498;GO:0010965;GO:0030554;GO:0007346;GO:0000209;GO:0050789;GO:0005575;GO:0043226;GO:0009056;GO:0005737;GO:1901564;GO:0007088;GO:0032559;GO:0044464;GO:0033043;GO:0017076;GO:1901987;GO:0044237;GO:0044424;GO:0016567;GO:0070647;GO:0006807;GO:0035639;GO:0036094;GO:…	K06688	PF00179	4JED9	O	sp|Q54XS6|UBE2C_DICDI Probable ubiquitin-conjugating enzyme E2 C OS=Dictyostelium discoideum OX=44689 GN=ube2c PE=3 SV=1	XP_008233338.1 PREDICTED: ubiquitin-conjugating enzyme E2 20-like [Prunus mume]
TRINITY_DN16627_c0_g1	0.9	1.11	0.493333	0.5	0	1073	-	-	-	44UX8	S	-	-
TRINITY_DN80152_c0_g1	49.1433	62.2	33.7767	20.4333	14.4267	400	-	-	-	-	-	-	-
TRINITY_DN2333_c2_g1	31.0067	27.2767	37.0033	13.1533	39.5133	1361	-	-	-	3GIVN	S	-	KAE7997262.1 hypothetical protein FH972_001910 [Carpinus fangiana]
TRINITY_DN13562_c0_g1	2.01667	2.99	1.94	1.11333	4.42333	672	-	-	-	-	-	-	-
TRINITY_DN146_c3_g1	5.70333	0.393333	1.97667	0.343333	0.0733333	1748	-	-	PF13966	KOG1075	E	-	XP_023874415.1 uncharacterized protein LOC111986954 [Quercus suber]
TRINITY_DN22034_c0_g1	0	0.32	0.953333	6.19667	0.733333	435	GO:0071944;GO:0042254;GO:0044271;GO:0032991;GO:0016043;GO:0005840;GO:0044446;GO:0005575;GO:0043226;GO:0016020;GO:0005737;GO:1901564;GO:0022613;GO:0008152;GO:0043167;GO:0071826;GO:0044238;GO:0005829;GO:0043232;GO:0022618;GO:0022627;GO:0034645;GO:0009987;GO:0042274;GO:0034622;GO:0015935;GO:0044249;GO:0044260;GO:0070925;GO:0044422;GO:0044445;GO:0005488;GO:0005623;GO:0022626;GO:0071840;GO:0071704;GO:…	K02978	-	44TZ1	J	sp|O74330|RS27_SCHPO 40S ribosomal protein S27 OS=Schizosaccharomyces pombe (strain 972 / ATCC 24843) OX=284812 GN=rps27 PE=3 SV=1	XP_004228542.1 40S ribosomal protein S27-2 isoform X1 [Solanum lycopersicum] >XP_015061526.1 40S ribosomal protein S27-2 [Solanum pennellii] >XP_015061535.1 40S ribosomal protein S27-2 isoform X1 [Solanum pennellii] >XP_016537407.1 PREDICTED: 40S ribosomal protein S27-2 [Capsicum annuum] >XP_019069426.1 40S ribosomal protein S27-2 isoform X2 [Solanum lycopersicum] >XP_027767825.1 40S ribosomal pr…
TRINITY_DN2220_c1_g1	1.67667	0.256667	2.61333	0.0833333	0	799	-	-	-	-	-	-	-
TRINITY_DN2066_c2_g1	239.61	547.607	225.413	312.187	146.367	2724	GO:0005634;GO:0044260;GO:0043227;GO:0034645;GO:0019438;GO:0006355;GO:0005623;GO:0050896;GO:2000112;GO:0044425;GO:0065007;GO:0016021;GO:0032774;GO:0050794;GO:0046483;GO:1902680;GO:0009893;GO:0019219;GO:0044238;GO:0003676;GO:0010556;GO:0009962;GO:0008152;GO:0010468;GO:0009644;GO:0080090;GO:0006351;GO:0051171;GO:0031325;GO:0003674;GO:2001141;GO:0034641;GO:0008150;GO:0043170;GO:0043231;GO:0097159;GO:…	-	PF02365	4JPDQ	K	sp|Q84K00|NAC78_ARATH NAC domain-containing protein 78 OS=Arabidopsis thaliana OX=3702 GN=NAC078 PE=2 SV=2	KAE8100552.1 hypothetical protein FH972_018439 [Carpinus fangiana]
TRINITY_DN10901_c0_g1	6.85667	12.7233	11.5367	17.27	22.41	2065	GO:0043232;GO:0032553;GO:0016462;GO:0043167;GO:0016818;GO:0006139;GO:0005575;GO:0043226;GO:0005737;GO:0016070;GO:0070035;GO:0032559;GO:0042254;GO:0030554;GO:0070013;GO:0005488;GO:0006396;GO:0044422;GO:0008186;GO:0090304;GO:0009987;GO:0008026;GO:0048229;GO:0016887;GO:1901363;GO:0044428;GO:0007275;GO:0036094;GO:0097367;GO:0043228;GO:1901360;GO:0043229;GO:0071840;GO:0006725;GO:0017111;GO:0017076;GO:…	K14778	PF00270;PF00271	3HS9Z	A	sp|Q9SA27|RH36_ARATH DEAD-box ATP-dependent RNA helicase 36 OS=Arabidopsis thaliana OX=3702 GN=RH36 PE=2 SV=1	KAE8008332.1 hypothetical protein FH972_004853 [Carpinus fangiana]
TRINITY_DN1412_c3_g1	99.76	169.713	36	50.58	250.87	1715	-	K03671	-	4JU5K	O	sp|Q38879|TRXH2_ARATH Thioredoxin H2 OS=Arabidopsis thaliana OX=3702 GN=TRX2 PE=1 SV=2	KAB1220726.1 Thioredoxin H2 [Morella rubra]
TRINITY_DN35488_c0_g1	4.78667	0	3.84	1.58333	0	414	GO:0009653;GO:0033036;GO:0015711;GO:0008509;GO:0009986;GO:0071944;GO:0042626;GO:0015245;GO:0000166;GO:0000003;GO:0048731;GO:0015075;GO:0061458;GO:0042803;GO:0009737;GO:0034220;GO:0071702;GO:0015405;GO:0048856;GO:0048827;GO:1903825;GO:0006950;GO:0048598;GO:0009719;GO:0009725;GO:0044425;GO:0050896;GO:0005623;GO:0032502;GO:0048825;GO:0016021;GO:0006811;GO:0048367;GO:0003824;GO:0042623;GO:0097159;GO:…	-	-	4JS83	Q	sp|H9BZ66|ABCG1_PETHY ABC transporter G family member 1 OS=Petunia hybrida OX=4102 GN=ABCG1 PE=2 SV=1	-
TRINITY_DN17907_c0_g1	2.75	2.57333	0.7	3.86667	0.08	786	-	-	-	-	-	-	-
TRINITY_DN51924_c1_g1	0.07	0.616667	0.463333	1.04333	4.03667	1336	-	-	-	-	-	-	-
TRINITY_DN218_c3_g1	43.5133	862.62	21.5467	467.943	8.32333	1361	-	-	-	-	-	-	-
TRINITY_DN6311_c2_g1	1318	4318.4	566.087	2366.49	279.573	1400	GO:0043227;GO:0043229;GO:0005737;GO:0005634;GO:0043231;GO:0005622;GO:0005623;GO:0043226;GO:0005575;GO:0044464;GO:0044424	K08770	PF00240	3IEYZ	O	sp|P0CG85|UBI1P_NICSY Polyubiquitin OS=Nicotiana sylvestris OX=4096 GN=UBI11 PE=2 SV=1	KAG6503569.1 hypothetical protein ZIOFF_035885 [Zingiber officinale]
TRINITY_DN15072_c0_g1	3.25667	2.90667	4.04667	4.33	1.17333	1337	-	-	-	-	-	-	-
TRINITY_DN16208_c2_g1	0.26	7.58	1.87333	4.76	1.11333	516	GO:0035639;GO:0006807;GO:0048444;GO:0010467;GO:0032501;GO:0009791;GO:0031981;GO:0044424;GO:0010604;GO:0044237;GO:0004386;GO:0010093;GO:0017076;GO:0060255;GO:0043233;GO:0044464;GO:0140098;GO:0006402;GO:0016787;GO:0043229;GO:0000288;GO:0044265;GO:0048449;GO:0017111;GO:0006725;GO:0016607;GO:0044451;GO:0044428;GO:0000291;GO:1901363;GO:1901360;GO:0097367;GO:0036094;GO:0007275;GO:0090697;GO:0003006;GO:…	-	PF00078	44MYU	A	sp|O00370|LORF2_HUMAN LINE-1 retrotransposable element ORF2 protein OS=Homo sapiens OX=9606 PE=1 SV=1	KAF5473789.1 hypothetical protein F2P56_005747 [Juglans regia]
TRINITY_DN3478_c2_g1	0.483333	2.12333	1.60333	3.61333	0.436667	914	GO:0006082;GO:0008168;GO:0003824;GO:0043436;GO:0071704;GO:0005622;GO:0006555;GO:0046872;GO:0044272;GO:0009058;GO:0006807;GO:1901566;GO:0033477;GO:0044237;GO:0008652;GO:0044424;GO:1901607;GO:0003674;GO:1901576;GO:0033528;GO:1901605;GO:0008150;GO:0006575;GO:0047150;GO:0043169;GO:0044464;GO:0008270;GO:0005575;GO:0032259;GO:0005737;GO:1901564;GO:0016741;GO:0008898;GO:0046914;GO:0044283;GO:0009067;GO:…	K00547	-	3GAMZ	E	sp|P56707|SMTA_ASTBI Selenocysteine methyltransferase OS=Astragalus bisulcatus OX=20406 GN=SMTA PE=1 SV=1	EOX94687.1 Homocysteine methyltransferase 2 isoform 1 [Theobroma cacao]
TRINITY_DN98597_c0_g1	1.07333	2.02	1.07333	1.12	0.28	1570	-	-	-	-	-	-	-
TRINITY_DN3591_c0_g1	2.14333	1.63	2.59	5.40667	9.20667	3844	GO:0031967;GO:0017038;GO:0008565;GO:0045184;GO:0017016;GO:0070727;GO:0008104;GO:0005737;GO:0008536;GO:0019899;GO:0033036;GO:0006810;GO:0044446;GO:0005575;GO:0043226;GO:0031975;GO:0031267;GO:0071702;GO:0044452;GO:0071705;GO:0051641;GO:0042886;GO:0006886;GO:0043232;GO:0005829;GO:0043227;GO:0005634;GO:0015833;GO:0044422;GO:0034613;GO:0006610;GO:0005623;GO:0070013;GO:0005488;GO:0051649;GO:0051179;GO:…	-	PF03810	3GA3R	UY	sp|Q9UI26|IPO11_HUMAN Importin-11 OS=Homo sapiens OX=9606 GN=IPO11 PE=1 SV=1	KAE8099171.1 hypothetical protein FH972_017175 [Carpinus fangiana]
TRINITY_DN13628_c0_g1	2.79667	0.876667	0.426667	1.74667	0.106667	2202	-	-	PF12044	-	-	sp|P40483|YIK8_YEAST Putative zinc metalloproteinase YIL108W OS=Saccharomyces cerevisiae (strain ATCC 204508 / S288c) OX=559292 GN=YIL108W PE=1 SV=1	XP_023901912.1 putative zinc metalloproteinase C607.06c [Quercus suber]
TRINITY_DN8523_c2_g1	0.446667	1.04	1.77667	1.07333	0.01	1794	-	-	-	-	-	-	-
TRINITY_DN40116_c0_g1	0.9	1.47333	1.01	0.486667	0.35	4235	-	K10592	PF00632	37K9G	O	sp|Q8CHG5|AREL1_MOUSE Apoptosis-resistant E3 ubiquitin protein ligase 1 OS=Mus musculus OX=10090 GN=Arel1 PE=1 SV=2	ONM32445.1 E3 ubiquitin-protein ligase UPL1 [Zea mays]
TRINITY_DN7902_c2_g3	0.783333	0.246667	0.76	0.23	0.156667	1539	-	-	-	3GJCT	O	-	-
TRINITY_DN130104_c0_g1	0.736667	1.29	1.3	0.58	0.286667	1848	-	-	PF13519;PF19435;PF20504	-	-	sp|Q5ZK21|INT14_CHICK Integrator complex subunit 14 OS=Gallus gallus OX=9031 GN=INTS14 PE=2 SV=1	XP_030549870.1 integrator complex subunit 14-like [Rhodamnia argentea]
TRINITY_DN6213_c1_g1	1.14	2.35333	3.15333	3.96333	0.646667	625	-	-	-	-	-	-	-
TRINITY_DN100296_c0_g1	0.0633333	0	0.13	1.59667	0.07	1036	GO:0022904;GO:0009150;GO:0044464;GO:0009161;GO:0009205;GO:0003674;GO:0034641;GO:0008150;GO:0044424;GO:0044237;GO:0019637;GO:0009144;GO:0009141;GO:0055086;GO:0006796;GO:0055114;GO:0044444;GO:0045333;GO:0005739;GO:0031090;GO:0006807;GO:0006119;GO:0009199;GO:0009117;GO:0015980;GO:1901360;GO:0072521;GO:0005622;GO:0005740;GO:0009123;GO:0006725;GO:0016491;GO:0050136;GO:0046034;GO:0009259;GO:0071704;GO:…	K03881	-	37KP8	C	sp|P03913|NU4M_ASPAM NADH-ubiquinone oxidoreductase chain 4 OS=Aspergillus amstelodami OX=5054 GN=ND4 PE=3 SV=1	KAF7846791.1 hypothetical protein BT93_L3734 [Corymbia citriodora subsp. variegata]
TRINITY_DN15023_c1_g1	0.453333	0.463333	0.373333	0.75	4.20667	425	-	-	-	3GH3U	S	sp|Q9SLI6|RLP8X_ARATH Putative receptor-like protein 8 OS=Arabidopsis thaliana OX=3702 GN=RLP8 PE=5 SV=2	KAG2703387.1 hypothetical protein I3760_06G134800 [Carya illinoinensis] >KAG6709462.1 hypothetical protein I3842_06G133400 [Carya illinoinensis]
TRINITY_DN100553_c0_g1	0	0	0	0	0.726667	856	-	-	-	-	-	-	-
TRINITY_DN35658_c0_g1	1.24667	1.83	1.61333	0.766667	0.87	1847	-	-	PF14111	3GK8S	S	-	XP_018839072.2 uncharacterized protein LOC109004822 [Juglans regia] >XP_035545946.1 uncharacterized protein LOC118348429 [Juglans regia] >XP_035549695.1 uncharacterized protein LOC118349400 [Juglans regia] >KAF5443011.1 hypothetical protein F2P56_035608 [Juglans regia]
TRINITY_DN4501_c0_g1	3.99333	30.57	17.4933	48.72	30.3333	4479	-	-	-	-	-	sp|Q9XI19|PTAC6_ARATH PLASTID TRANSCRIPTIONALLY ACTIVE protein 6, chloroplastic OS=Arabidopsis thaliana OX=3702 GN=PTAC6 PE=1 SV=1	KAE8100204.1 hypothetical protein FH972_018129 [Carpinus fangiana]
TRINITY_DN49000_c0_g1	1.39	1.74667	1.75	1.78	0.34	3814	GO:0016021;GO:0044422;GO:0005623;GO:0004175;GO:0005488;GO:0032502;GO:0044425;GO:0048507;GO:0009526;GO:0031966;GO:0009888;GO:0016887;GO:0140096;GO:0048856;GO:0043227;GO:0008237;GO:0008152;GO:0043167;GO:0016818;GO:0032553;GO:0044238;GO:0016462;GO:0044435;GO:0004222;GO:0000166;GO:0009536;GO:0031967;GO:0004176;GO:0030554;GO:0044446;GO:0070011;GO:0005575;GO:0043226;GO:0031975;GO:0005737;GO:1901564;GO:…	K08955	PF00004;PF17862;PF01434	4JE0K	O	sp|F3YDF1|YMEL1_DROME ATP-dependent zinc metalloprotease YME1L OS=Drosophila melanogaster OX=7227 GN=YME1L PE=2 SV=1	XP_030536380.1 ATP-dependent zinc metalloprotease YME1 homolog [Rhodamnia argentea]
TRINITY_DN5864_c0_g1	1.28	0.673333	3.83	1.83	15.2267	2212	GO:0019222;GO:0016070;GO:0043226;GO:0005575;GO:0006139;GO:0046483;GO:0050794;GO:0050789;GO:0044271;GO:0019219;GO:1903506;GO:0010556;GO:0044238;GO:0003676;GO:0010468;GO:0031323;GO:0008152;GO:0044260;GO:0043227;GO:0044249;GO:0005634;GO:0090304;GO:0019438;GO:0034645;GO:0009987;GO:2000112;GO:0051252;GO:0003677;GO:0065007;GO:0009889;GO:0006355;GO:1901362;GO:0005488;GO:0097659;GO:0005623;GO:0032774;GO:…	-	-	3GGXH	K	sp|Q9M290|NAC61_ARATH Putative NAC domain-containing protein 61 OS=Arabidopsis thaliana OX=3702 GN=NAC061 PE=3 SV=1	KAE8098590.1 hypothetical protein FH972_016642 [Carpinus fangiana]
TRINITY_DN72996_c0_g2	0.323333	0.556667	0.193333	0.0633333	0.01	2227	GO:0017111;GO:0051179;GO:0043229;GO:0051656;GO:0043228;GO:0097367;GO:0036094;GO:0003777;GO:0047496;GO:0046907;GO:1901363;GO:0031410;GO:0044424;GO:0072386;GO:0005875;GO:0005543;GO:0031090;GO:0035639;GO:0044464;GO:0044433;GO:0012506;GO:0016787;GO:0005856;GO:0044430;GO:0030659;GO:0017076;GO:0008017;GO:0032991;GO:1902936;GO:1990939;GO:0030554;GO:0072384;GO:0005737;GO:0032559;GO:0006810;GO:0016020;GO:…	K10394	PF00225;PF12423	KOG0245	Z	sp|D3YXS5|KIF28_MOUSE Kinesin-like protein KIF28P OS=Mus musculus OX=10090 GN=Kif28p PE=3 SV=1	KAB8356678.1 hypothetical protein FH972_024254 [Carpinus fangiana]
TRINITY_DN8541_c2_g1	9.33	12.34	17.8967	16.91	23.72	7103	GO:0018130;GO:0044424;GO:0044237;GO:0035639;GO:0043044;GO:0010467;GO:0006807;GO:0090691;GO:0032501;GO:0044464;GO:0016787;GO:0004386;GO:1901576;GO:0017076;GO:0060255;GO:0031326;GO:0017111;GO:0006725;GO:0071840;GO:0010199;GO:0043229;GO:0009059;GO:0080134;GO:1900034;GO:1901360;GO:0009058;GO:0048522;GO:0097367;GO:0034654;GO:0007275;GO:0036094;GO:1901363;GO:0016887;GO:0009987;GO:0040029;GO:0044249;GO:…	K11647	PF00176;PF08880;PF00271	3G9FJ	BK	sp|Q6EVK6|BRM_ARATH ATP-dependent helicase BRM OS=Arabidopsis thaliana OX=3702 GN=BRM PE=1 SV=1	KAE7999479.1 hypothetical protein FH972_003903 [Carpinus fangiana]
TRINITY_DN25018_c0_g1	0.536667	0.7	0.613333	0.343333	0.116667	3429	GO:0036094;GO:0097367;GO:1901265;GO:0005524;GO:1901360;GO:0005622;GO:1901363;GO:0044428;GO:0009506;GO:0071704;GO:0006725;GO:0017111;GO:0043231;GO:0097159;GO:0043229;GO:0003824;GO:0042623;GO:0016787;GO:0140098;GO:0032555;GO:0044464;GO:0003674;GO:0017076;GO:0043170;GO:0008150;GO:0034641;GO:0004386;GO:0044237;GO:1990904;GO:0044424;GO:0008144;GO:0044444;GO:0043168;GO:0006807;GO:0010467;GO:0016817;GO:…	K13117	PF00271;PF04408;PF07717	3GBW2	A	sp|Q9H5Z1|DHX35_HUMAN Probable ATP-dependent RNA helicase DHX35 OS=Homo sapiens OX=9606 GN=DHX35 PE=1 SV=2	XP_002972242.2 probable pre-mRNA-splicing factor ATP-dependent RNA helicase DEAH9 [Selaginella moellendorffii] >XP_002984156.2 probable pre-mRNA-splicing factor ATP-dependent RNA helicase DEAH9 [Selaginella moellendorffii]
TRINITY_DN4356_c0_g1	15.48	10.43	16.73	19.5567	27.38	1842	-	-	PF05903	3GDN9	S	sp|Q93VG8|PPDEX_ARATH DeSI-like protein At4g17486 OS=Arabidopsis thaliana OX=3702 GN=At4g17486 PE=2 SV=1	KAE8100541.1 hypothetical protein FH972_018431 [Carpinus fangiana] >KAE8100542.1 hypothetical protein FH972_018431 [Carpinus fangiana] >KAE8100543.1 hypothetical protein FH972_018431 [Carpinus fangiana]
TRINITY_DN2231_c1_g1	21.9267	39.56	72.83	31.91	48.4133	2327	GO:0052866;GO:0044455;GO:0008962;GO:0090278;GO:0005737;GO:0046888;GO:1901564;GO:0016020;GO:0046471;GO:0005575;GO:0043226;GO:0010817;GO:0031975;GO:0048583;GO:0031967;GO:0050789;GO:1903530;GO:0046883;GO:0034593;GO:0036211;GO:0048523;GO:0006793;GO:0008654;GO:0044422;GO:0140096;GO:0044249;GO:0043412;GO:0023057;GO:0106019;GO:0009987;GO:0005740;GO:0050709;GO:0009058;GO:0046676;GO:0044267;GO:0008610;GO:…	K14165	PF00782	3GH3G	V	sp|Q6NKR2|TPMT2_ARATH Phosphatidylglycerophosphate phosphatase PTPMT2 OS=Arabidopsis thaliana OX=3702 GN=PTPMT2 PE=1 SV=1	KAE7998629.1 hypothetical protein FH972_003155 [Carpinus fangiana]
TRINITY_DN52839_c3_g2	0	0.206667	0.8	0.153333	2.75667	575	GO:0016053;GO:0009987;GO:0072330;GO:0043227;GO:0044249;GO:0044281;GO:0031976;GO:0016702;GO:0044422;GO:1901568;GO:0009532;GO:0005623;GO:0005488;GO:0051213;GO:0031407;GO:0044283;GO:0010597;GO:0009536;GO:0005737;GO:0043226;GO:0005575;GO:0044446;GO:0046394;GO:0019752;GO:0043167;GO:0008152;GO:0044435;GO:0044238;GO:0031984;GO:0016701;GO:0009579;GO:0009507;GO:0009534;GO:0044237;GO:0044424;GO:0019372;GO:…	-	-	44Q4G	E	-	KAE8037062.1 hypothetical protein FH972_009687 [Carpinus fangiana]
TRINITY_DN43962_c0_g1	0	0.07	0.0666667	3.39667	0.163333	645	GO:1901700;GO:0016209;GO:0003674;GO:0098869;GO:0034644;GO:0072593;GO:0008150;GO:0000303;GO:0043169;GO:0046677;GO:0005507;GO:0044464;GO:0104004;GO:0008270;GO:0055114;GO:0044444;GO:0042493;GO:0051716;GO:0001101;GO:0044424;GO:0044421;GO:0071450;GO:0071214;GO:0044237;GO:0033554;GO:0070887;GO:0010224;GO:0071236;GO:0010193;GO:0005622;GO:0009411;GO:0005773;GO:0009636;GO:0009314;GO:0071451;GO:0046872;GO:…	K04565	-	4JPV3	P	sp|Q9Y8D9|SODC_ASPFU Superoxide dismutase [Cu-Zn] OS=Neosartorya fumigata (strain ATCC MYA-4609 / Af293 / CBS 101355 / FGSC A1100) OX=330879 GN=sodC PE=2 SV=3	XP_023915193.1 superoxide dismutase [Cu-Zn]-like [Quercus suber]
TRINITY_DN5213_c2_g1	39.6233	45.3867	66.4033	58.99	124.017	1706	GO:0008150;GO:0046906;GO:0003674;GO:0044464;GO:0005794;GO:0005515;GO:0044433;GO:0098805;GO:0031090;GO:0005886;GO:0005783;GO:0048037;GO:0044444;GO:0045926;GO:0031984;GO:0031410;GO:0009579;GO:0009507;GO:0009534;GO:0044424;GO:0008289;GO:0042651;GO:0051128;GO:0005622;GO:0040008;GO:0048519;GO:1901363;GO:0044440;GO:0043229;GO:0012505;GO:0005496;GO:0043231;GO:0097159;GO:0055035;GO:0020037;GO:0031224;GO:…	K17278	-	4JEGW	J	sp|Q9XFM6|MSBP1_ARATH Membrane steroid-binding protein 1 OS=Arabidopsis thaliana OX=3702 GN=MSBP1 PE=1 SV=2	KAE8022516.1 hypothetical protein FH972_008308 [Carpinus fangiana]
TRINITY_DN80744_c0_g1	0.396667	0.48	0.406667	0.296667	0.216667	6173	-	-	PF15636	34MTS	UY	sp|Q9VYN8|TENA_DROME Teneurin-a OS=Drosophila melanogaster OX=7227 GN=Ten-a PE=1 SV=2	-
TRINITY_DN66007_c0_g1	1.62333	2.82667	3.18333	1.06333	0.796667	3256	GO:0009987;GO:0070545;GO:0043227;GO:0005654;GO:0090304;GO:0005634;GO:0003723;GO:0030686;GO:0044422;GO:0065007;GO:0051252;GO:0006396;GO:0005623;GO:0005488;GO:0070013;GO:0032991;GO:0042254;GO:0050789;GO:0019219;GO:0000463;GO:0016070;GO:0019222;GO:0050794;GO:0044446;GO:0046483;GO:0043226;GO:0005575;GO:0006139;GO:0042273;GO:0090069;GO:0031323;GO:0010468;GO:0008152;GO:0022613;GO:0044452;GO:0000470;GO:…	K14843	PF16589;PF06732	3I68E	A	sp|P79741|PESC_DANRE Pescadillo OS=Danio rerio OX=7955 GN=pes PE=2 SV=2	XP_030529836.1 pescadillo homolog [Rhodamnia argentea]
TRINITY_DN5399_c0_g1	48.2667	18.1867	22.0833	23.1933	0.843333	4176	-	-	-	4JPMS	S	sp|Q8GWL1|HSA32_ARATH Protein HEAT-STRESS-ASSOCIATED 32 OS=Arabidopsis thaliana OX=3702 GN=HSA32 PE=2 SV=1	KAE8077888.1 hypothetical protein FH972_016406 [Carpinus fangiana]
TRINITY_DN66534_c0_g1	0.0633333	0.833333	0.196667	0.546667	0.286667	1313	-	-	-	-	-	-	RVW32682.1 Transposon TX1 uncharacterized 149 kDa protein [Vitis vinifera]
TRINITY_DN2237_c1_g1	25.3867	13.08	34.02	27.7833	45.59	456	-	-	-	-	-	-	-
TRINITY_DN7075_c0_g1	14.2567	1.53	5.17	0.923333	3.75333	590	-	-	-	4JRBN	CG	sp|Q9SK82|U85A1_ARATH UDP-glycosyltransferase 85A1 OS=Arabidopsis thaliana OX=3702 GN=UGT85A1 PE=2 SV=1	KAB1220550.1 UDP-glycosyltransferase 85A1 [Morella rubra]
TRINITY_DN99874_c0_g1	0.583333	0.863333	0.856667	0.52	0.193333	5811	GO:0044444;GO:0140096;GO:0006807;GO:0044424;GO:0004177;GO:0005623;GO:0003674;GO:0017171;GO:0008150;GO:0043170;GO:0006508;GO:0016787;GO:0044464;GO:0005575;GO:0070011;GO:0008236;GO:1901564;GO:0003824;GO:0005737;GO:0071704;GO:0019538;GO:0044238;GO:0005829;GO:0008233;GO:0005622;GO:0008152;GO:0008238	K01278	PF00930;PF00326	4JJGP	O	sp|Q8BVG4|DPP9_MOUSE Dipeptidyl peptidase 9 OS=Mus musculus OX=10090 GN=Dpp9 PE=1 SV=2	XP_030535233.1 dipeptidyl peptidase 9-like [Rhodamnia argentea]
TRINITY_DN135270_c0_g1	1.32	1.94667	3.00333	2.19333	0.556667	1321	GO:0044422;GO:0023052;GO:0005623;GO:0032502;GO:0009416;GO:0065007;GO:0000338;GO:0036211;GO:0050896;GO:0009605;GO:0009628;GO:0009987;GO:0009582;GO:0043412;GO:0034622;GO:0005634;GO:0009585;GO:0048856;GO:0044260;GO:0043227;GO:0008152;GO:0051606;GO:0044238;GO:0005829;GO:0009639;GO:0071482;GO:0032991;GO:0007154;GO:0050789;GO:0005575;GO:0043226;GO:0044446;GO:0050794;GO:0016043;GO:1901564;GO:0005737;GO:…	K12180	PF18392;PF01399	4JNDH	OT	sp|Q55BD5|CSN7_DICDI COP9 signalosome complex subunit 7 OS=Dictyostelium discoideum OX=44689 GN=csn7 PE=1 SV=1	KAG0568109.1 hypothetical protein KC19_7G186700 [Ceratodon purpureus]
TRINITY_DN3674_c0_g1	2.76333	5.46333	9.3	12.6067	4.45	1617	GO:0070201;GO:0031399;GO:0048731;GO:0044238;GO:0008152;GO:0018208;GO:0050794;GO:0016706;GO:0065007;GO:0010605;GO:0032269;GO:0005623;GO:0032502;GO:0048856;GO:0043227;GO:0044260;GO:0048029;GO:0061077;GO:0051046;GO:0032268;GO:0031406;GO:0005622;GO:0048519;GO:0005506;GO:0060348;GO:0018193;GO:0003824;GO:0048513;GO:0012505;GO:0031544;GO:0043231;GO:0032879;GO:0050821;GO:0071704;GO:0019798;GO:0043170;GO:…	-	-	4JH3Q	S	-	KAE8076414.1 hypothetical protein FH972_015069 [Carpinus fangiana]
TRINITY_DN83560_c0_g1	1.43	1.85	0.276667	0.25	0.506667	1479	-	-	-	-	-	-	-
TRINITY_DN76400_c0_g1	2.14	0.216667	2.37333	2.07	2.42667	1958	GO:0005507;GO:0043167;GO:0008152;GO:0043169;GO:0046872;GO:0005576;GO:0003674;GO:0005488;GO:0008150;GO:0016491;GO:0044421;GO:0046914;GO:0005575;GO:0055114;GO:0003824;GO:0005615	K19791	PF00394;PF07732;PF07731	4JMU3	Q	sp|P29162|ASOL_TOBAC L-ascorbate oxidase homolog OS=Nicotiana tabacum OX=4097 PE=2 SV=1	KAG2719888.1 hypothetical protein I3760_02G012200 [Carya illinoinensis]
TRINITY_DN37778_c0_g1	1.99333	0.763333	5.11333	3.25667	5.96667	1952	GO:0071702;GO:0005351;GO:0034220;GO:0015075;GO:0015077;GO:0098655;GO:0005402;GO:0022857;GO:0005575;GO:0006810;GO:0022804;GO:0016020;GO:0015295;GO:0006811;GO:0016021;GO:0015145;GO:0051119;GO:0046323;GO:0044425;GO:0098662;GO:0008324;GO:0008643;GO:1904659;GO:0015291;GO:0015294;GO:1902600;GO:0098660;GO:0055085;GO:0015749;GO:0015672;GO:0051179;GO:0008645;GO:0031224;GO:0022890;GO:0015149;GO:0005355;GO:…	K08145	PF00083	4JJWU	U	sp|Q3ECP7|ERDL5_ARATH Sugar transporter ERD6-like 5 OS=Arabidopsis thaliana OX=3702 GN=At1g54730 PE=2 SV=2	KAE8010141.1 hypothetical protein FH972_006531 [Carpinus fangiana]
TRINITY_DN22451_c0_g2	0.236667	0.63	0.383333	0.14	0	1165	-	-	-	-	-	-	-
TRINITY_DN79261_c0_g2	2.75667	0.783333	0	0.196667	0	426	-	-	-	-	-	-	-
TRINITY_DN129059_c0_g1	0.956667	2.35	1.57333	0.896667	0.436667	964	-	K12865	-	34N87	K	sp|A1YFA7|PQBP1_GORGO Polyglutamine-binding protein 1 OS=Gorilla gorilla gorilla OX=9595 GN=PQBP1 PE=3 SV=1	PRW45720.1 Polyglutamine-binding 1 [Chlorella sorokiniana]
TRINITY_DN37718_c0_g1	1.01667	5.26333	3.26	2.24	2.59	992	GO:0048518;GO:0071704;GO:0019941;GO:1901575;GO:0051603;GO:0043231;GO:1902751;GO:0070646;GO:1901565;GO:0045787;GO:0006511;GO:0005622;GO:0009314;GO:0044257;GO:0007602;GO:0044444;GO:0010017;GO:0007165;GO:0009581;GO:0043170;GO:0008150;GO:0006508;GO:0007154;GO:0050794;GO:0044446;GO:0090068;GO:0008152;GO:0051726;GO:0051606;GO:0044238;GO:0005829;GO:1901989;GO:0009605;GO:0005634;GO:0044260;GO:0043227;GO:…	-	-	3HT7H	OT	-	-
TRINITY_DN13216_c0_g1	1.3	1.75	1.17	1.15667	0.36	3688	-	-	PF07714;PF01064;PF00069	3HY2J	T	sp|P27041|AVR2B_XENLA Activin receptor type-2B OS=Xenopus laevis OX=8355 GN=acvr2b PE=2 SV=1	XP_030545755.1 activin receptor type-1-like [Rhodamnia argentea]
TRINITY_DN2705_c1_g1	2.05333	2.99333	1.96	0.78	0.633333	6576	-	-	PF07742	-	-	sp|P50616|TOB1_HUMAN Protein Tob1 OS=Homo sapiens OX=9606 GN=TOB1 PE=1 SV=1	-
TRINITY_DN15136_c0_g1	8.50667	8.72667	16.49	6.95333	13.39	4442	GO:0030437;GO:0031321;GO:0035091;GO:0098588;GO:0030154;GO:0043227;GO:0009057;GO:0007049;GO:0044260;GO:0048856;GO:0048646;GO:0015833;GO:0031982;GO:0005628;GO:0030435;GO:0032502;GO:0042763;GO:0005623;GO:0097708;GO:0045184;GO:0070727;GO:0044437;GO:0043162;GO:0042764;GO:0010008;GO:0016043;GO:0044446;GO:0033036;GO:0033565;GO:0009653;GO:0019787;GO:0071702;GO:0008152;GO:0006897;GO:0051704;GO:0120113;GO:…	-	PF01363	3G88U	TU	sp|O13821|VPS27_SCHPO Vacuolar protein sorting-associated protein 27 OS=Schizosaccharomyces pombe (strain 972 / ATCC 24843) OX=284812 GN=sst4 PE=3 SV=1	KAE7995496.1 hypothetical protein FH972_000280 [Carpinus fangiana]
TRINITY_DN70130_c0_g2	0.53	1.21667	1.41333	0.4	0.166667	1674	GO:0012505;GO:0003824;GO:0043231;GO:0006888;GO:0071704;GO:0016192;GO:0006629;GO:0046486;GO:0005622;GO:0051234;GO:0005783;GO:0044444;GO:0006664;GO:0033554;GO:0019637;GO:0034641;GO:0008150;GO:0043170;GO:0044255;GO:0003674;GO:0043169;GO:0046474;GO:0046483;GO:0046488;GO:0051641;GO:0044238;GO:0042158;GO:0008152;GO:0007049;GO:0044260;GO:0043227;GO:0006950;GO:0045017;GO:0034645;GO:0006506;GO:0050896;GO:…	-	PF00149	3G91N	L	sp|Q9VLR9|MPPE1_DROME Metallophosphoesterase 1 homolog OS=Drosophila melanogaster OX=7227 GN=PGAP5 PE=2 SV=4	KAG0560558.1 hypothetical protein KC19_10G189700 [Ceratodon purpureus] >KAG0604619.1 hypothetical protein M758_10G185000 [Ceratodon purpureus]
TRINITY_DN392_c2_g1	31.38	15.3833	23.01	16.7467	8.82667	2741	-	-	-	-	-	-	KAE8099662.1 hypothetical protein FH972_017623 [Carpinus fangiana] >KAE8099663.1 hypothetical protein FH972_017623 [Carpinus fangiana]
TRINITY_DN56365_c0_g1	0.15	0.16	0.2	0.606667	0	2291	-	-	-	3GYVM	S	-	KAF3954223.1 hypothetical protein CMV_020409 [Castanea mollissima]
TRINITY_DN2956_c0_g1	0.26	2.53333	1.74	8.69667	6.64667	3687	-	K15287	PF06027	4JTPU	EG	sp|Q8IXU6|S35F2_HUMAN Solute carrier family 35 member F2 OS=Homo sapiens OX=9606 GN=SLC35F2 PE=1 SV=1	KAE8098530.1 hypothetical protein FH972_016585 [Carpinus fangiana]
TRINITY_DN30713_c0_g1	1.9	8.76333	1.26667	9.48667	1.66333	1129	GO:0042221;GO:0010629;GO:0006259;GO:0040029;GO:0009987;GO:0070918;GO:0090304;GO:0051214;GO:0044403;GO:0051607;GO:0071310;GO:0006396;GO:0005488;GO:0009615;GO:0032991;GO:0030554;GO:0050789;GO:0035194;GO:0005737;GO:0016070;GO:0019222;GO:0032559;GO:0005575;GO:0006139;GO:0043226;GO:0051701;GO:0030422;GO:0016818;GO:0043167;GO:0016462;GO:0090502;GO:0032553;GO:0044237;GO:1990904;GO:0045087;GO:0044424;GO:…	K11592	-	4JEJS	A	sp|Q3EBC8|DCL2_ARATH Endoribonuclease Dicer homolog 2 OS=Arabidopsis thaliana OX=3702 GN=At3g03300 PE=1 SV=2	KAE8009826.1 hypothetical protein FH972_006237 [Carpinus fangiana]
TRINITY_DN5148_c0_g1	10.6667	9.12	24.5933	20.1233	17.5367	2926	GO:0019222;GO:0016020;GO:1901564;GO:0016070;GO:0046483;GO:0050794;GO:0005575;GO:0006139;GO:0044271;GO:0050789;GO:0046914;GO:0032446;GO:0019219;GO:0010556;GO:1903506;GO:0003676;GO:0044238;GO:0010468;GO:0031323;GO:0008152;GO:0043167;GO:0044260;GO:0044249;GO:0090304;GO:0019438;GO:0043412;GO:0009987;GO:0034645;GO:2000112;GO:0044425;GO:0036211;GO:0065007;GO:0009889;GO:0051252;GO:0003677;GO:1901362;GO:…	-	-	4JIK6	A	sp|F4JKK0|SUD1_ARATH Probable E3 ubiquitin ligase SUD1 OS=Arabidopsis thaliana OX=3702 GN=SUD1 PE=1 SV=1	KAE8076888.1 hypothetical protein FH972_015510 [Carpinus fangiana]
TRINITY_DN1878_c14_g1	0.156667	1.36	3.73	4.81	3.03	1631	GO:0005622;GO:0044238;GO:0003676;GO:1901363;GO:0004519;GO:1901360;GO:0008152;GO:0016070;GO:0004518;GO:0003824;GO:0043229;GO:0005575;GO:0043226;GO:0006139;GO:0016788;GO:0046483;GO:0043231;GO:0097159;GO:0009451;GO:0071704;GO:0006725;GO:0043170;GO:0008150;GO:0034641;GO:0003674;GO:0005623;GO:0005488;GO:0090305;GO:0044464;GO:0016787;GO:0006807;GO:0043227;GO:0090304;GO:0003723;GO:0043412;GO:0044237;GO:…	-	PF01535	3GH3B	S	sp|Q9C6R9|PPR66_ARATH Pentatricopeptide repeat-containing protein At1g31790 OS=Arabidopsis thaliana OX=3702 GN=PCMP-A1 PE=2 SV=1	KAE8055458.1 hypothetical protein FH972_012298 [Carpinus fangiana]
TRINITY_DN139_c0_g1	43.93	60.46	23.2433	7.54333	64.66	727	-	-	-	-	-	-	-
TRINITY_DN21904_c0_g1	40.4433	38.3167	53.3267	91.9967	128.023	2783	GO:0019538;GO:0071840;GO:0071704;GO:0044434;GO:0043229;GO:0006996;GO:0009059;GO:0043231;GO:0097159;GO:0009058;GO:0044267;GO:0043228;GO:0043604;GO:0043043;GO:0005198;GO:0009941;GO:0005622;GO:1901363;GO:0006518;GO:0003735;GO:0009507;GO:0044237;GO:0043603;GO:0044424;GO:1990904;GO:0006807;GO:0010467;GO:1901566;GO:0044444;GO:0006412;GO:0044464;GO:0009570;GO:0008150;GO:0043170;GO:0034641;GO:0003674;GO:…	K02895	-	3GEEB	J	sp|P11893|RK24_PEA 50S ribosomal protein L24, chloroplastic OS=Pisum sativum OX=3888 GN=RPL24 PE=2 SV=1	KAE8125681.1 hypothetical protein FH972_020459 [Carpinus fangiana]
TRINITY_DN56086_c0_g1	0	0.283333	0.106667	1.90333	0.83	851	-	K03283	PF10712	4JS5V	O	sp|P40918|HSP70_DAVTA Heat shock 70 kDa protein OS=Davidiella tassiana OX=29918 GN=HSP70 PE=1 SV=1	XP_023907019.1 heat shock 70 kDa protein [Quercus suber]
TRINITY_DN13674_c1_g1	0.77	0.253333	4.13	0.913333	4.73333	433	-	-	-	4JFD5	S	sp|Q40392|TMVRN_NICGU TMV resistance protein N OS=Nicotiana glutinosa OX=35889 GN=N PE=1 SV=1	XP_041016680.1 disease resistance protein Roq1-like [Juglans microcarpa x Juglans regia] >XP_041016681.1 disease resistance protein Roq1-like [Juglans microcarpa x Juglans regia]
TRINITY_DN24423_c0_g1	2.83667	4.23333	3.64667	1.94667	0.84	4669	GO:0016462;GO:0000166;GO:0032553;GO:0003676;GO:0005829;GO:0044238;GO:0016818;GO:0008152;GO:0043167;GO:0005737;GO:1901564;GO:0032559;GO:0044446;GO:0070011;GO:0008236;GO:0043226;GO:0009056;GO:0005575;GO:0016043;GO:0004176;GO:0030554;GO:0006515;GO:0004252;GO:0017171;GO:0003677;GO:0007005;GO:0005623;GO:0004175;GO:0070013;GO:0005488;GO:0044422;GO:0044248;GO:0030163;GO:0009057;GO:0043227;GO:0044260;GO:…	K08675	PF00004;PF02190;PF05362	4JDE9	O	sp|P36776|LONM_HUMAN Lon protease homolog, mitochondrial OS=Homo sapiens OX=9606 GN=LONP1 PE=1 SV=2	KAG2284075.1 hypothetical protein Bca52824_055295 [Brassica carinata]
TRINITY_DN52305_c0_g1	0.0933333	0.626667	0.313333	0.0733333	0.0333333	1431	GO:0051707;GO:0015291;GO:0005622;GO:0055085;GO:0031224;GO:0044431;GO:0051179;GO:0043229;GO:0043207;GO:0012505;GO:0043231;GO:0005215;GO:0006820;GO:0044464;GO:0005794;GO:0008150;GO:0003674;GO:0031984;GO:0044424;GO:0031090;GO:0051234;GO:0015318;GO:0005886;GO:0000139;GO:0044444;GO:0005315;GO:0051704;GO:0034220;GO:0009624;GO:0098791;GO:0009536;GO:0071944;GO:0005737;GO:0016020;GO:0022804;GO:0006810;GO:…	-	PF07690	4JH8H	G	sp|Q9V7S5|PICO_DROME Putative inorganic phosphate cotransporter OS=Drosophila melanogaster OX=7227 GN=Picot PE=2 SV=1	XP_009602673.1 probable anion transporter 4, chloroplastic isoform X1 [Nicotiana tomentosiformis]
TRINITY_DN8325_c0_g1	11.6667	10.3733	5.48667	6.16	2.12333	922	-	K08869	-	3HPKF	S	-	KAG2726600.1 hypothetical protein I3760_01G120900 [Carya illinoinensis] >KAG6731300.1 hypothetical protein I3842_01G123100 [Carya illinoinensis]
TRINITY_DN7097_c1_g1	0.75	0.84	0.446667	0.756667	0.49	4291	-	-	PF12736	-	-	-	-
TRINITY_DN13436_c0_g1	0.323333	0.486667	0.516667	0.0466667	0.233333	1964	-	-	-	3GC3M	O	sp|Q08C76|SSUH2_DANRE Protein SSUH2 homolog OS=Danio rerio OX=7955 GN=ssuh2 PE=2 SV=2	ABK24475.1 unknown [Picea sitchensis]
TRINITY_DN24967_c0_g1	0.953333	1.58	5.56	9.87333	18.7033	1734	-	K10744	PF09468	3GBX3	S	sp|Q5HZP1|RNH2B_XENLA Ribonuclease H2 subunit B OS=Xenopus laevis OX=8355 GN=rnaseh2b PE=2 SV=1	KAG2699828.1 hypothetical protein I3760_07G206900 [Carya illinoinensis] >KAG2699829.1 hypothetical protein I3760_07G206900 [Carya illinoinensis] >KAG2699830.1 hypothetical protein I3760_07G206900 [Carya illinoinensis]
TRINITY_DN5245_c0_g1	16.2867	33.48	77.7567	42.61	83.7867	2672	GO:0010468;GO:0008152;GO:0060089;GO:0010556;GO:0048731;GO:0044238;GO:0003676;GO:0007154;GO:0019219;GO:0009735;GO:0009653;GO:0050794;GO:0046483;GO:0010082;GO:2000241;GO:0032774;GO:0023052;GO:2000280;GO:0048367;GO:0065007;GO:0050896;GO:2000112;GO:0005623;GO:0032502;GO:0006355;GO:0050793;GO:0019438;GO:0080113;GO:0048507;GO:0009725;GO:0007568;GO:0034645;GO:0009719;GO:0048856;GO:0044260;GO:0043227;GO:…	-	PF00249	4JG3P	K	sp|Q9FX84|HHO6_ARATH Transcription factor HHO6 OS=Arabidopsis thaliana OX=3702 GN=HHO6 PE=2 SV=1	KAE8008969.1 hypothetical protein FH972_005427 [Carpinus fangiana]
TRINITY_DN119018_c0_g1	0.626667	1.27333	0.863333	0.48	0.283333	5192	-	-	PF00621	-	-	sp|Q6RFZ7|PKHG5_RAT Pleckstrin homology domain-containing family G member 5 OS=Rattus norvegicus OX=10116 GN=Plekhg5 PE=1 SV=1	XP_023886757.1 rho1 guanine nucleotide exchange factor 1-like [Quercus suber]
TRINITY_DN8900_c0_g1	1.92667	3.60667	7.52333	9.09667	12.1433	2535	GO:0016071;GO:0016787;GO:0044464;GO:0140098;GO:0005623;GO:0003674;GO:0006396;GO:0034641;GO:0043170;GO:0008150;GO:0009987;GO:0044424;GO:0044237;GO:0009507;GO:0008380;GO:0044444;GO:0090304;GO:0043227;GO:0005739;GO:0006807;GO:0010467;GO:0008152;GO:0140101;GO:1901360;GO:0004045;GO:0044238;GO:0005622;GO:0006397;GO:0006725;GO:0009536;GO:0071704;GO:0052689;GO:0043231;GO:0016788;GO:0046483;GO:0005575;GO:…	K01056	PF01195	3GF0V	J	sp|Q6NLS8|PTHM_ARATH Peptidyl-tRNA hydrolase, mitochondrial OS=Arabidopsis thaliana OX=3702 GN=At5g19830 PE=2 SV=1	XP_040993229.1 peptidyl-tRNA hydrolase, mitochondrial isoform X4 [Juglans microcarpa x Juglans regia]
TRINITY_DN1962_c0_g1	36.96	45.0367	22.0367	35.6567	19.92	1509	GO:0006891;GO:0010256;GO:0005622;GO:0007030;GO:0016192;GO:0044431;GO:0051179;GO:0048193;GO:0000301;GO:0071840;GO:0098791;GO:0031224;GO:0043231;GO:0016043;GO:0043226;GO:0005575;GO:0044446;GO:0006810;GO:0016020;GO:0012505;GO:0043229;GO:0006996;GO:0005737;GO:0005794;GO:0044422;GO:0016021;GO:0044464;GO:0005623;GO:0031985;GO:0044425;GO:0008150;GO:0044424;GO:0009987;GO:0031984;GO:0044444;GO:0098588;GO:…	-	-	3GEWV	S	sp|B0F9L7|GOGC2_ARATH Golgin candidate 2 OS=Arabidopsis thaliana OX=3702 GN=GC2 PE=1 SV=1	KAG2667599.1 hypothetical protein I3760_15G123100 [Carya illinoinensis] >KAG6627604.1 hypothetical protein CIPAW_15G140900 [Carya illinoinensis] >KAG6675845.1 hypothetical protein I3842_15G125000 [Carya illinoinensis]
TRINITY_DN1072_c7_g1	14.48	13.8833	10.87	15.0933	5.41333	558	-	-	-	-	-	-	-
TRINITY_DN3767_c1_g1	1.26667	0.556667	0.99	2.55	5.20333	1820	GO:0043167;GO:0043169;GO:0046872;GO:0016787;GO:0044464;GO:0003674;GO:0005623;GO:0005622;GO:0005488;GO:0005829;GO:0008150;GO:0050896;GO:0044424;GO:0009611;GO:0005575;GO:0044444;GO:0006950;GO:0005737;GO:0003824	-	PF00293;PF18290	3GA8U	T	sp|Q8L7W2|NUDT8_ARATH Nudix hydrolase 8 OS=Arabidopsis thaliana OX=3702 GN=NUDT8 PE=2 SV=2	KAE7998626.1 hypothetical protein FH972_003152 [Carpinus fangiana]
TRINITY_DN10629_c0_g1	1.50333	3.02667	4.00333	5.87	14.2533	2368	GO:0008150;GO:0006606;GO:0006913;GO:0051345;GO:0003674;GO:1902410;GO:0000281;GO:0051234;GO:0051336;GO:0005886;GO:0033365;GO:0044444;GO:0015031;GO:0009507;GO:0005622;GO:1903047;GO:0022402;GO:0072594;GO:0012505;GO:0098772;GO:0034504;GO:0043231;GO:0030695;GO:0065007;GO:0005623;GO:0032153;GO:0050790;GO:0015833;GO:0007049;GO:0043227;GO:0000911;GO:0005634;GO:0005096;GO:0044093;GO:0051641;GO:0006886;GO:…	K14319	PF13516;PF13943	4JKPM	ATY	sp|Q9LE82|RAGP1_ARATH RAN GTPase-activating protein 1 OS=Arabidopsis thaliana OX=3702 GN=RANGAP1 PE=1 SV=1	KAE8009719.1 hypothetical protein FH972_006141 [Carpinus fangiana]
TRINITY_DN624_c7_g1	3.66667	53.5533	29.0533	44.95	1.13333	616	-	-	-	-	-	-	-
TRINITY_DN16395_c0_g1	0.276667	1.68	0.83	3.72333	0.243333	1874	-	-	-	-	-	-	-
TRINITY_DN9932_c1_g1	0.21	0	2.75667	2.92333	3.07	612	-	-	-	-	-	-	-
TRINITY_DN12033_c0_g1	1.56	0.706667	2.56	1.03	17.08	546	-	-	-	44Q9Y	S	sp|P14381|YTX2_XENLA Transposon TX1 uncharacterized 149 kDa protein OS=Xenopus laevis OX=8355 PE=4 SV=1	XP_040989014.1 uncharacterized protein LOC121236643 [Juglans microcarpa x Juglans regia]
TRINITY_DN25381_c0_g1	0.23	1.42	1.84333	1.69333	7.97	787	-	-	-	-	-	-	KAG2675527.1 hypothetical protein I3760_12G007600 [Carya illinoinensis]
TRINITY_DN5268_c0_g1	2.77333	2.86667	9.81	8.18667	5.87667	2701	GO:1901363;GO:0044428;GO:0065009;GO:0009058;GO:0034654;GO:1901360;GO:0010921;GO:0009059;GO:0043229;GO:0044451;GO:0016607;GO:0006725;GO:0031326;GO:0043666;GO:0004857;GO:0051346;GO:1901576;GO:0043233;GO:0060255;GO:0010563;GO:0051248;GO:0044464;GO:0010467;GO:0006807;GO:0044237;GO:0044424;GO:1990904;GO:0019220;GO:0031981;GO:0051174;GO:0018130;GO:1903506;GO:0031323;GO:0006139;GO:0043226;GO:0005575;GO:…	K13216	PF00498	3G7E4	S	sp|Q9FIK2|PP1R8_ARATH Protein phosphatase 1 regulatory inhibitor subunit PPP1R8 homolog OS=Arabidopsis thaliana OX=3702 GN=At5g47790 PE=1 SV=1	KAB8731785.1 hypothetical protein FH972_026424 [Carpinus fangiana]
TRINITY_DN9469_c0_g2	0.55	1.67	1.48	2.66	1.61	1769	GO:0034641;GO:0090567;GO:0043170;GO:0008150;GO:0099402;GO:0007389;GO:0003674;GO:0032555;GO:0090701;GO:0016817;GO:0044444;GO:0043168;GO:0008144;GO:1901361;GO:0009892;GO:0060147;GO:0048519;GO:0000184;GO:0005622;GO:0005524;GO:0031974;GO:0090698;GO:1901265;GO:0042623;GO:0003824;GO:0097159;GO:0043231;GO:0043928;GO:1901575;GO:0048518;GO:0055087;GO:0071704;GO:1905392;GO:0060968;GO:0019439;GO:0010605;GO:…	-	-	44MYU	A	-	XP_035551475.1 uncharacterized protein LOC118349845 [Juglans regia]
TRINITY_DN7019_c0_g1	1.61333	4.94667	1.91333	6.24	0.413333	662	-	-	-	-	-	-	-
TRINITY_DN52215_c0_g1	0	0	0	1.27333	0	856	GO:0003674;GO:0008152;GO:0055114;GO:0016491;GO:0008150;GO:0003824	K00059	-	4JM35	Q	sp|F9XMW6|T4HR_ZYMTI Probable tetrahydroxynaphthalene reductase MYCGRDRAFT_87994 OS=Zymoseptoria tritici (strain CBS 115943 / IPO323) OX=336722 GN=MYCGRDRAFT_87994 PE=3 SV=1	XP_023922177.1 trihydroxynaphthalene reductase-like [Quercus suber]
TRINITY_DN95217_c0_g1	6.60333	21.5833	1.98	20.9333	0.993333	477	-	-	-	3GMBG	S	-	KAG2720218.1 hypothetical protein I3760_02G027200 [Carya illinoinensis]
TRINITY_DN18923_c0_g1	2.28333	3.29	3.54	1.79667	0.806667	4113	-	K10527	PF00378;PF00725;PF02737	3IBCX	I	sp|P40939|ECHA_HUMAN Trifunctional enzyme subunit alpha, mitochondrial OS=Homo sapiens OX=9606 GN=HADHA PE=1 SV=2	XP_030549293.1 trifunctional enzyme subunit alpha, mitochondrial-like [Rhodamnia argentea]
TRINITY_DN5165_c0_g1	10.1433	14.0667	24.3567	25.9033	18.37	642	-	-	-	3GH54	T	-	KAE8010111.1 hypothetical protein FH972_006504 [Carpinus fangiana]
TRINITY_DN130307_c0_g1	0.553333	1.01667	1.14333	0.41	0.16	1617	GO:1905622;GO:0044237;GO:0044424;GO:0031410;GO:0009791;GO:0032501;GO:0031090;GO:0006807;GO:1901566;GO:0005794;GO:0010054;GO:0048364;GO:0044464;GO:1901576;GO:0043413;GO:0031224;GO:0019538;GO:0010053;GO:0044036;GO:1901135;GO:0030246;GO:0009059;GO:0043229;GO:0018258;GO:2000026;GO:0007275;GO:0010154;GO:1901137;GO:1990714;GO:0009058;GO:0044267;GO:0006464;GO:0048869;GO:0009987;GO:0009888;GO:0043412;GO:…	-	PF01762	3IEK5	G	sp|Q7JK24|B3GT1_GORGO Beta-1,3-galactosyltransferase 1 OS=Gorilla gorilla gorilla OX=9595 GN=B3GALT1 PE=3 SV=1	CAA7404111.1 unnamed protein product [Spirodela intermedia]
TRINITY_DN45358_c0_g1	0.333333	13.1567	0.43	0.286667	0	377	-	K00759	-	3GE36	F	sp|Q9LFP0|APT5_ARATH Adenine phosphoribosyltransferase 5 OS=Arabidopsis thaliana OX=3702 GN=APT5 PE=1 SV=1	XP_034696876.1 adenine phosphoribosyltransferase 5-like [Vitis riparia]
TRINITY_DN10513_c0_g2	2.49	1.72333	4.03667	6.42	0.99	583	-	-	PF00560	4JRD2	T	-	KAG6632379.1 hypothetical protein CIPAW_13G155400 [Carya illinoinensis] >KAG6632380.1 hypothetical protein CIPAW_13G155400 [Carya illinoinensis] >KAG6632381.1 hypothetical protein CIPAW_13G155400 [Carya illinoinensis] >KAG6632382.1 hypothetical protein CIPAW_13G155400 [Carya illinoinensis] >KAG6632383.1 hypothetical protein CIPAW_13G155400 [Carya illinoinensis]
TRINITY_DN25540_c0_g1	2.4	2.93333	17.6433	6.36333	0.39	446	-	-	-	-	-	-	-
TRINITY_DN4933_c2_g1	0.26	0.676667	0.516667	0.143333	0.173333	1576	-	K11292	-	KOG1075	E	-	KAG6729257.1 hypothetical protein I3842_01G018300 [Carya illinoinensis]
TRINITY_DN6830_c0_g2	1.71667	0.03	1.99667	0.0566667	0	1000	-	-	-	-	-	-	-
TRINITY_DN65593_c0_g1	0.723333	1.46667	0.216667	1.06333	0	751	-	-	-	-	-	-	-
TRINITY_DN20569_c0_g1	691.013	1239.19	204.37	1086.81	37.32	354	-	K02927	-	3GQ54	J	sp|P49636|RL40_NICSY Ubiquitin-60S ribosomal protein L40 OS=Nicotiana sylvestris OX=4096 GN=UBICEP52-7 PE=2 SV=2	XP_021765161.1 ubiquitin-60S ribosomal protein L40 [Chenopodium quinoa] >XP_021766532.1 ubiquitin-60S ribosomal protein L40 [Chenopodium quinoa]
TRINITY_DN6900_c0_g1	5.76333	7.1	11.66	17.5233	19.1233	5899	GO:0019787;GO:0008152;GO:0006464;GO:0044267;GO:0044238;GO:0005622;GO:0032446;GO:0071704;GO:0019538;GO:0005575;GO:0005737;GO:0003824;GO:1901564;GO:0016740;GO:0044464;GO:0005623;GO:0003674;GO:0004842;GO:0036211;GO:0061659;GO:0008150;GO:0043170;GO:0009987;GO:0044424;GO:0044237;GO:0061630;GO:0043412;GO:0070647;GO:0140096;GO:0016567;GO:0044260;GO:0006807	K10588	PF00632	3G7R7	O	sp|Q9SCQ2|UPL7_ARATH E3 ubiquitin-protein ligase UPL7 OS=Arabidopsis thaliana OX=3702 GN=UPL7 PE=2 SV=1	KAE8098432.1 hypothetical protein FH972_016498 [Carpinus fangiana]
TRINITY_DN109315_c0_g1	0.476667	0.76	1.24	0.556667	0.11	1855	GO:0043231;GO:0008168;GO:0018216;GO:0003824;GO:0043229;GO:0006996;GO:0071840;GO:0071704;GO:0019538;GO:0031326;GO:0035246;GO:0005622;GO:0008170;GO:0018193;GO:0006464;GO:0044267;GO:0044444;GO:0035242;GO:0080090;GO:0006807;GO:0044424;GO:0044237;GO:0005929;GO:0006479;GO:0051171;GO:0060255;GO:0003674;GO:2001141;GO:0043170;GO:0035247;GO:0008150;GO:0042995;GO:0043414;GO:0044464;GO:0042054;GO:0016569;GO:…	K11437	PF13847	34K7C	KOT	sp|O70467|ANM3_RAT Protein arginine N-methyltransferase 3 OS=Rattus norvegicus OX=10116 GN=Prmt3 PE=1 SV=1	KAE9595335.1 putative methyltransferase [Lupinus albus]
TRINITY_DN19829_c0_g1	8.47667	9.89667	24.03	17.69	47.1867	2478	-	-	-	3G9WV	U	sp|O48670|RER1A_ARATH Protein RER1A OS=Arabidopsis thaliana OX=3702 GN=RER1A PE=1 SV=1	KAE7999647.1 hypothetical protein FH972_004053 [Carpinus fangiana] >KAE7999648.1 hypothetical protein FH972_004053 [Carpinus fangiana]
TRINITY_DN74831_c0_g1	1.29	2.96333	0.1	1.34333	0.19	1623	GO:0044237;GO:0044424;GO:0031418;GO:0032501;GO:0048037;GO:0006807;GO:1901874;GO:0044464;GO:0060255;GO:0051248;GO:0016491;GO:1901873;GO:0001501;GO:0065008;GO:0019538;GO:0030246;GO:0050708;GO:0043229;GO:0002791;GO:0036094;GO:0007275;GO:0031647;GO:0046872;GO:0090087;GO:0044267;GO:0006464;GO:0019511;GO:0009987;GO:0006457;GO:0043412;GO:0031324;GO:0051246;GO:0140096;GO:0044877;GO:0048523;GO:0050662;GO:…	-	-	KOG4459	S	sp|Q9D136|OGFD3_MOUSE 2-oxoglutarate and iron-dependent oxygenase domain-containing protein 3 OS=Mus musculus OX=10090 GN=Ogfod3 PE=2 SV=1	-
TRINITY_DN6325_c0_g1	5.50333	8.80333	13.72	16.3933	19.3333	3509	-	-	PF01535;PF13812;PF13041	4JH3P	S	sp|Q9S7Q2|PP124_ARATH Pentatricopeptide repeat-containing protein At1g74850, chloroplastic OS=Arabidopsis thaliana OX=3702 GN=PTAC2 PE=2 SV=1	KAB1209910.1 hypothetical protein CJ030_MR6G029300 [Morella rubra]
TRINITY_DN18467_c0_g1	0.43	0.81	0.56	1.39	0.19	1257	GO:0009987;GO:0043412;GO:0061630;GO:0140096;GO:0030163;GO:0044260;GO:0009057;GO:0016740;GO:0044248;GO:0005488;GO:0061659;GO:0036211;GO:0032446;GO:0009056;GO:1901564;GO:0043167;GO:0008152;GO:0019787;GO:0010498;GO:0044238;GO:0044237;GO:0044257;GO:0016567;GO:0051865;GO:0070647;GO:0006807;GO:0043169;GO:0003674;GO:0004842;GO:0008150;GO:0043170;GO:0006508;GO:0043632;GO:0071704;GO:0051603;GO:0019538;GO:…	-	-	4JDZP	O	-	-
TRINITY_DN10055_c0_g1	0.17	0.563333	1.33	1.50333	1.47	2542	GO:0006974;GO:0000287;GO:0044422;GO:0003677;GO:0050896;GO:0005623;GO:0070013;GO:0005488;GO:0003697;GO:0006259;GO:0009987;GO:0044260;GO:0043227;GO:0005654;GO:0090304;GO:0006950;GO:0005634;GO:0006281;GO:0043167;GO:0008152;GO:0042578;GO:0044238;GO:0003676;GO:0046914;GO:0016604;GO:0004518;GO:0140097;GO:0043226;GO:0005575;GO:0006139;GO:0044446;GO:0046483;GO:0016788;GO:0006302;GO:0090305;GO:0044464;GO:…	K19619	PF14223;PF03372	3GAF2	T	sp|Q9JJX7|TYDP2_MOUSE Tyrosyl-DNA phosphodiesterase 2 OS=Mus musculus OX=10090 GN=Tdp2 PE=1 SV=1	KAF3961706.1 hypothetical protein CMV_013701 [Castanea mollissima]
TRINITY_DN13306_c0_g1	2.06667	1.41	11.1167	3.26667	10.28	4913	GO:0009108;GO:1901293;GO:0017144;GO:0009145;GO:0019359;GO:0044270;GO:0019439;GO:0042866;GO:0016832;GO:0016053;GO:0009201;GO:0019438;GO:0046434;GO:0046390;GO:0019693;GO:0008152;GO:0019752;GO:0046394;GO:0044238;GO:0009166;GO:0005975;GO:0009132;GO:0044283;GO:0046483;GO:0072525;GO:0034655;GO:0006090;GO:0009126;GO:0006733;GO:0043169;GO:0008270;GO:0016829;GO:0009205;GO:0003674;GO:0006757;GO:0046939;GO:…	-	PF07005;PF14833;PF03446	4JEAU	G	sp|Q0KBC7|LTND_CUPNH L-threonate dehydrogenase OS=Cupriavidus necator (strain ATCC 17699 / DSM 428 / KCTC 22496 / NCIMB 10442 / H16 / Stanier 337) OX=381666 GN=ltnD PE=1 SV=1	XP_040996563.1 uncharacterized protein LOC121242699 isoform X1 [Juglans microcarpa x Juglans regia]
TRINITY_DN2535_c0_g1	0.513333	7.04667	6.35	18.59	20.7	5866	GO:0003674;GO:0034641;GO:0043170;GO:0061695;GO:0008150;GO:0005666;GO:0043169;GO:0001817;GO:0044444;GO:0006351;GO:0005622;GO:0032481;GO:0031974;GO:0016772;GO:0051239;GO:0097159;GO:0043231;GO:0043207;GO:0003824;GO:0048518;GO:0030880;GO:0071704;GO:0006952;GO:0006383;GO:0009607;GO:0005623;GO:0050896;GO:0065007;GO:1990234;GO:0032774;GO:0005634;GO:1902494;GO:0006950;GO:0001882;GO:0043227;GO:0044260;GO:…	K03021	PF00562;PF04560;PF04565;PF04566;PF04567	3G89Z	K	sp|F4KD38|NRPC2_ARATH DNA-directed RNA polymerase III subunit 2 OS=Arabidopsis thaliana OX=3702 GN=NRPC2 PE=2 SV=1	XP_018818342.1 DNA-directed RNA polymerase III subunit 2 isoform X1 [Juglans regia] >XP_018818349.1 DNA-directed RNA polymerase III subunit 2 isoform X1 [Juglans regia] >KAF5469860.1 hypothetical protein F2P56_010418 [Juglans regia]
TRINITY_DN38244_c0_g1	11.9033	11.9933	12.49	9.64	5.77667	1765	-	-	PF01091	-	-	-	-
TRINITY_DN19421_c0_g1	0.81	0.346667	1.32	1.33333	2.22	2102	-	-	-	-	-	-	KAE8125729.1 hypothetical protein FH972_020503 [Carpinus fangiana]
TRINITY_DN3271_c0_g1	19.4167	9.58333	12.6333	13.0633	28.18	3976	GO:0004888;GO:0022836;GO:0072511;GO:0042221;GO:0009987;GO:0009628;GO:0030594;GO:0022803;GO:0071310;GO:0071495;GO:0019722;GO:0043200;GO:0008066;GO:0009266;GO:0046873;GO:0005737;GO:0016020;GO:0006810;GO:0070838;GO:0005575;GO:0043226;GO:0022857;GO:0050789;GO:0009536;GO:0015267;GO:0022824;GO:0015318;GO:0051716;GO:0022839;GO:0009611;GO:0071214;GO:0044424;GO:0006812;GO:1901700;GO:0070588;GO:0104004;GO:…	K05387	PF10613;PF01094	4JGPH	EPT	sp|Q8GXJ4|GLR34_ARATH Glutamate receptor 3.4 OS=Arabidopsis thaliana OX=3702 GN=GLR3.4 PE=1 SV=2	KAE8075721.1 hypothetical protein FH972_014414 [Carpinus fangiana]
TRINITY_DN19968_c0_g1	4.49333	10.3333	6.84333	35.9	6.9	327	-	-	-	-	-	-	-
TRINITY_DN30932_c0_g1	3.66	0.726667	0.69	2.09333	1.86333	614	GO:0005576;GO:0008152;GO:0070001;GO:0016787;GO:0043170;GO:0008150;GO:0006508;GO:0004175;GO:0008233;GO:0003674;GO:0044238;GO:0019538;GO:0071704;GO:0004190;GO:0003824;GO:1901564;GO:0006807;GO:0005575;GO:0070011;GO:0140096	-	PF14541	4JHY7	O	sp|Q8S9J6|ASPA_ARATH Aspartyl protease family protein At5g10770 OS=Arabidopsis thaliana OX=3702 GN=At5g10770 PE=2 SV=1	KAE8056235.1 hypothetical protein FH972_013025 [Carpinus fangiana]
TRINITY_DN52435_c0_g1	0.0766667	0.34	1.20333	0.556667	0.26	1368	-	-	-	-	-	-	-
TRINITY_DN992_c6_g1	1.13	1.4	3.08333	1.38	0.203333	2075	-	-	-	37TEA	T	sp|P0C2F6|RNHX1_ARATH Putative ribonuclease H protein At1g65750 OS=Arabidopsis thaliana OX=3702 GN=At1g65750 PE=3 SV=1	XP_028068091.1 uncharacterized protein LOC114270721 [Camellia sinensis]
TRINITY_DN3277_c0_g1	2.56	2.13333	8.00333	5.72667	11.3067	4068	GO:0072522;GO:0044271;GO:0030554;GO:0009536;GO:0006188;GO:0006753;GO:0032559;GO:0005737;GO:1901564;GO:0043226;GO:0006139;GO:0005575;GO:0043167;GO:0009152;GO:0032553;GO:0006164;GO:0006189;GO:0009113;GO:0009165;GO:0009987;GO:0009156;GO:0009127;GO:0044249;GO:0006163;GO:0006793;GO:0044281;GO:0009532;GO:0044422;GO:0009167;GO:0005488;GO:1901362;GO:0009112;GO:0006725;GO:0044434;GO:0043229;GO:1901135;GO:…	K01945	PF01071;PF02843	3GA1M	F	sp|P52420|PUR2_ARATH Phosphoribosylamine--glycine ligase, chloroplastic OS=Arabidopsis thaliana OX=3702 GN=PUR2 PE=2 SV=2	KAE8007923.1 hypothetical protein FH972_004480 [Carpinus fangiana]
TRINITY_DN19039_c0_g1	34.18	38.72	21.36	44.64	31.35	1786	-	-	-	3GAUJ	J	sp|Q0VC80|YRDC_BOVIN YrdC domain-containing protein, mitochondrial OS=Bos taurus OX=9913 GN=YRDC PE=2 SV=1	KAE8038851.1 hypothetical protein FH972_011322 [Carpinus fangiana]
TRINITY_DN3918_c0_g1	88.8567	24.6367	53.9367	12.21	4.00333	2211	GO:0006629;GO:1901363;GO:0050660;GO:0005622;GO:0005740;GO:0036094;GO:1901360;GO:0008610;GO:1901265;GO:0009058;GO:0043231;GO:0097159;GO:0016125;GO:0004506;GO:0012505;GO:0003824;GO:0043229;GO:0016491;GO:0016709;GO:0071704;GO:0031224;GO:0010033;GO:0044429;GO:0008202;GO:1901617;GO:1901700;GO:1901576;GO:0003674;GO:0008150;GO:0044464;GO:0004497;GO:0016126;GO:0048037;GO:0005783;GO:0055114;GO:0044444;GO:…	K00511	PF08491	4JSTM	I	sp|O48651|SQE1_PANGI Squalene monooxygenase SE1 OS=Panax ginseng OX=4054 GN=SQE1 PE=2 SV=1	KAE8010406.1 hypothetical protein FH972_006777 [Carpinus fangiana]
TRINITY_DN113004_c0_g2	0.7	1.15333	1.06333	0.556667	0.293333	4279	-	-	-	-	-	-	-
TRINITY_DN98541_c0_g1	4.21333	1.20333	2.84	7.28333	9.26667	467	GO:0051707;GO:0036094;GO:0097367;GO:1901265;GO:0044267;GO:0006464;GO:0005524;GO:0016772;GO:1901363;GO:0071704;GO:0042742;GO:0004672;GO:0006952;GO:0031224;GO:0019538;GO:0097159;GO:0043207;GO:0003824;GO:0032555;GO:0044464;GO:0003674;GO:0017076;GO:0008150;GO:0098542;GO:0043170;GO:0044237;GO:0006796;GO:0006468;GO:0008144;GO:0043168;GO:0006807;GO:0005886;GO:0035639;GO:0008152;GO:0043167;GO:0051704;GO:…	-	-	4JK92	T	sp|O64556|Y2923_ARATH Putative leucine-rich repeat receptor-like serine/threonine-protein kinase At2g19230 OS=Arabidopsis thaliana OX=3702 GN=At2g19230 PE=1 SV=3	KAF3955880.1 hypothetical protein CMV_018950 [Castanea mollissima]
TRINITY_DN63183_c1_g1	0	0	0.293333	0	1.29667	569	GO:0008152;GO:0043167;GO:0004674;GO:0016310;GO:0048731;GO:0061458;GO:0032553;GO:0044238;GO:0022414;GO:0000166;GO:0010065;GO:0000003;GO:0071944;GO:0030554;GO:0010067;GO:0048608;GO:0005575;GO:1901564;GO:0016020;GO:0032559;GO:0016740;GO:0016021;GO:0006793;GO:0016773;GO:0005623;GO:0005488;GO:0032502;GO:0036211;GO:0044425;GO:0016301;GO:0048507;GO:0009987;GO:0010087;GO:0043412;GO:0009888;GO:0140096;GO:…	-	PF07714	4JJB6	T	sp|C0LGP4|Y3475_ARATH Probable LRR receptor-like serine/threonine-protein kinase At3g47570 OS=Arabidopsis thaliana OX=3702 GN=At3g47570 PE=2 SV=1	XP_041010023.1 probable LRR receptor-like serine/threonine-protein kinase At3g47570 [Juglans microcarpa x Juglans regia]
TRINITY_DN133563_c0_g1	0.4	0.756667	0.74	0.36	0.196667	3078	GO:0050896;GO:2000112;GO:0065007;GO:0009607;GO:0006355;GO:0005623;GO:0032774;GO:0006366;GO:0023052;GO:0044260;GO:0043227;GO:0006950;GO:0005634;GO:0019438;GO:0009725;GO:0009605;GO:0006357;GO:0034645;GO:0009719;GO:0010556;GO:0060089;GO:0044238;GO:0038023;GO:0010468;GO:0051704;GO:0032496;GO:0008152;GO:0042809;GO:0002237;GO:0046966;GO:0046483;GO:0050794;GO:0044446;GO:0007154;GO:1902680;GO:0009893;GO:…	K15159	PF11635	2QQ3H	S	sp|Q16K67|MED16_AEDAE Mediator of RNA polymerase II transcription subunit 16 OS=Aedes aegypti OX=7159 GN=MED16 PE=3 SV=1	XP_009350588.1 PREDICTED: mediator of RNA polymerase II transcription subunit 16-like [Pyrus x bretschneideri]
TRINITY_DN3103_c1_g1	9.08667	34.4067	3.32333	29.18	1.31	2593	-	-	-	-	-	-	-
TRINITY_DN44873_c0_g1	2.15	0.746667	0.18	1.54	0.0633333	589	-	K13993	-	4JRZJ	O	sp|P27396|HSP11_DAUCA 17.8 kDa class I heat shock protein OS=Daucus carota OX=4039 PE=3 SV=1	CAN73759.1 hypothetical protein VITISV_014285 [Vitis vinifera]
TRINITY_DN6286_c3_g1	0	5.95333	0.336667	3.46333	0	439	-	-	-	-	-	-	-
TRINITY_DN5170_c4_g1	42.5933	107.203	64.69	111.743	118.627	329	-	-	-	3GHRB	CG	sp|B2XBQ5|85A19_PRUDU (R)-mandelonitrile beta-glucosyltransferase OS=Prunus dulcis OX=3755 GN=UGT85A19 PE=1 SV=2	KAB1220558.1 UDP-glycosyltransferase 85A2 [Morella rubra]
TRINITY_DN12561_c1_g1	43.9133	112.47	246.577	120.427	40.96	3617	GO:0005623;GO:0043227;GO:0016053;GO:0005829;GO:0044238;GO:0000166;GO:0006520;GO:0016054;GO:0008152;GO:0019752;GO:0046394;GO:0044446;GO:0006551;GO:0044283;GO:1901605;GO:0044255;GO:0003674;GO:0008150;GO:0043169;GO:0032555;GO:0043168;GO:0044444;GO:0008144;GO:0005739;GO:0009063;GO:0006633;GO:0044282;GO:0009507;GO:0006629;GO:0016421;GO:0005622;GO:0016874;GO:1901565;GO:0005524;GO:0031974;GO:1901265;GO:…	K01968	PF19331;PF00364;PF02785	4JNPC	C	sp|Q42523|MCCA_ARATH Methylcrotonoyl-CoA carboxylase subunit alpha, mitochondrial OS=Arabidopsis thaliana OX=3702 GN=MCCA PE=1 SV=2	KAE8009761.1 hypothetical protein FH972_006179 [Carpinus fangiana]
TRINITY_DN11953_c0_g1	2.20667	4.64	3.23333	6.61	7.64	4421	GO:0050767;GO:0016491;GO:0044429;GO:0051239;GO:0043231;GO:0043229;GO:0003824;GO:0022008;GO:0007399;GO:2000026;GO:0007275;GO:0046872;GO:0045664;GO:0005622;GO:0051128;GO:0045595;GO:0048869;GO:0005740;GO:0005741;GO:0019867;GO:0044424;GO:0048699;GO:0032501;GO:0044444;GO:0055114;GO:0031090;GO:0005739;GO:0043169;GO:0098805;GO:0051960;GO:0044464;GO:0008270;GO:0003674;GO:0008150;GO:0031968;GO:0031967;GO:…	-	PF08240;PF00107	4JFUJ	C	sp|Q7T3C7|RT4I1_DANRE Reticulon-4-interacting protein 1 homolog, mitochondrial OS=Danio rerio OX=7955 GN=rtn4ip1 PE=2 SV=2	KAE8125856.1 hypothetical protein FH972_020625 [Carpinus fangiana]
TRINITY_DN1232_c8_g1	11.69	6.10333	2.75	2.61667	1.97	1488	-	-	-	-	-	-	-
TRINITY_DN53524_c0_g1	1.75667	2.72	1.91333	1.28667	0.393333	3643	-	K16813	PF01734	KOG3773	S	sp|P0C548|PLPL2_RAT Patatin-like phospholipase domain-containing protein 2 OS=Rattus norvegicus OX=10116 GN=Pnpla2 PE=1 SV=1	KAG6542863.1 hypothetical protein Mapa_015767 [Marchantia paleacea]
TRINITY_DN612_c1_g1	0.613333	4.32667	6.48	8.94333	6.99	1447	-	-	-	4JI6H	Z	-	KAG2724527.1 hypothetical protein I3760_01G021800 [Carya illinoinensis] >KAG2724528.1 hypothetical protein I3760_01G021800 [Carya illinoinensis]
TRINITY_DN17473_c0_g1	1.79	2.13	4.15333	4.53667	35.63	891	GO:0052597;GO:0052594;GO:0046872;GO:0043167;GO:0008152;GO:0071241;GO:0048038;GO:1901564;GO:0003824;GO:0052595;GO:0046914;GO:0016491;GO:0071704;GO:0008131;GO:0050896;GO:0097184;GO:0008150;GO:0016638;GO:1901699;GO:0052596;GO:0005488;GO:0009308;GO:0003674;GO:0043169;GO:0005507;GO:0051716;GO:0006807;GO:0016641;GO:0048037;GO:0010035;GO:0055114;GO:0052593;GO:0070887;GO:0042221;GO:0097185;GO:1901698;GO:…	K00276	PF01179	3GC4I	Q	sp|P49252|AMO_LENCU Primary amine oxidase (Fragment) OS=Lens culinaris OX=3864 PE=1 SV=3	KAE8077020.1 hypothetical protein FH972_015629 [Carpinus fangiana]
TRINITY_DN44813_c0_g1	3.16333	7.36667	9.04333	4.25	1.36667	2627	GO:0009314;GO:0005622;GO:0051128;GO:0040008;GO:0005737;GO:0043229;GO:0051301;GO:0050794;GO:0043226;GO:0005575;GO:0010332;GO:0043231;GO:0050789;GO:0065007;GO:0008150;GO:0001558;GO:0050896;GO:0005623;GO:0044464;GO:0010212;GO:0043227;GO:0007049;GO:0005634;GO:0009987;GO:0044424;GO:0009628	K05868	PF00134;PF02984	3I5NC	D	sp|P24862|CCNB_PATVU G2/mitotic-specific cyclin-B OS=Patella vulgata OX=6465 PE=2 SV=1	XP_030539078.1 G2/mitotic-specific cyclin-B-like [Rhodamnia argentea]
TRINITY_DN17699_c0_g1	1.18	1.05	1.12	0.976667	0.3	2605	-	-	PF13855	-	-	-	-
TRINITY_DN17720_c0_g1	0.71	1.23333	1.40667	0.523333	0.336667	2470	-	-	-	-	-	-	-
TRINITY_DN3742_c7_g1	25.66	16.2233	38.0433	6.46333	5.83667	603	-	-	-	4JQ15	S	-	KAE8010146.1 hypothetical protein FH972_006536 [Carpinus fangiana]
TRINITY_DN123836_c0_g1	0.65	1.13	1.3	0.72	0.283333	3649	GO:0044428;GO:1901363;GO:0045595;GO:0015030;GO:1901360;GO:0097367;GO:0043228;GO:0036094;GO:2000026;GO:0010154;GO:0007275;GO:0005618;GO:0043229;GO:0017111;GO:0006725;GO:0016607;GO:0009506;GO:0044451;GO:0043233;GO:0017076;GO:0044464;GO:0016787;GO:0035639;GO:0006807;GO:0010467;GO:0030312;GO:0032501;GO:0009791;GO:0031981;GO:0044424;GO:1990904;GO:0044237;GO:0022414;GO:0032561;GO:0016462;GO:0032553;GO:…	K12852	PF03144;PF03764;PF00009;PF14492;PF16004;PF00679	3G77P	J	sp|Q5F3X4|U5S1_CHICK 116 kDa U5 small nuclear ribonucleoprotein component OS=Gallus gallus OX=9031 GN=EFTUD2 PE=2 SV=1	PTQ47336.1 hypothetical protein MARPO_0008s0107 [Marchantia polymorpha] >BBN19493.1 hypothetical protein Mp_8g11140 [Marchantia polymorpha subsp. ruderalis]
TRINITY_DN14492_c0_g1	0.683333	1.66667	0.496667	0.476667	0.126667	4881	-	K00486	PF01494	34MJG	C	sp|Q86PM2|KMO_AEDAE Kynurenine 3-monooxygenase OS=Aedes aegypti OX=7159 GN=kh PE=1 SV=2	KAB8336853.1 hypothetical protein FH972_021161 [Carpinus fangiana]
TRINITY_DN564_c1_g4	22.8467	28.8133	27.6133	44.2633	70.89	3813	GO:0018130;GO:0006351;GO:0051171;GO:0044424;GO:0044237;GO:0006807;GO:0010467;GO:0080090;GO:0044464;GO:0034641;GO:0043170;GO:0008150;GO:2001141;GO:0003674;GO:0001067;GO:1901576;GO:0060255;GO:0003700;GO:0031326;GO:0006725;GO:0071704;GO:0009059;GO:0043229;GO:0097159;GO:0043231;GO:1901360;GO:0034654;GO:0009058;GO:1901363;GO:0005622;GO:0019438;GO:0034645;GO:0009987;GO:0043227;GO:0044260;GO:0044212;GO:…	-	PF05920;PF07526	4JG2U	K	sp|Q9SIW1|BLH7_ARATH BEL1-like homeodomain protein 7 OS=Arabidopsis thaliana OX=3702 GN=BLH7 PE=1 SV=1	KAE8008562.1 hypothetical protein FH972_005061 [Carpinus fangiana]
TRINITY_DN16660_c0_g3	1.24	0.92	0.643333	0.333333	0.04	790	-	-	-	-	-	-	-
TRINITY_DN18883_c0_g1	0.193333	0.296667	0.943333	0.126667	8.32667	650	-	-	-	-	-	-	-
TRINITY_DN949_c0_g1	85.83	90.93	72.0467	44.3667	42.5267	2143	GO:0005783;GO:0048037;GO:0055114;GO:0044444;GO:0044424;GO:0044237;GO:0009507;GO:0044255;GO:0003674;GO:0046906;GO:0008150;GO:0043169;GO:0005794;GO:0044464;GO:0004497;GO:0016829;GO:0097159;GO:0043231;GO:0012505;GO:0003824;GO:0006722;GO:0043229;GO:0016491;GO:0016709;GO:0009506;GO:0071704;GO:0047720;GO:0031224;GO:0006952;GO:0020037;GO:0006629;GO:1901363;GO:0005622;GO:0046872;GO:0019748;GO:0005506;GO:…	K07408	PF00067	3G8V5	Q	sp|A0A068Q6L2|C7317_PRUMU Cytochrome P450 736A117 OS=Prunus mume OX=102107 GN=CYP736A117 PE=2 SV=1	XP_030939278.1 cytochrome P450 71A3-like isoform X1 [Quercus lobata]
TRINITY_DN89208_c0_g1	7.86	2.19	7.30667	5.33667	9.56667	477	-	-	-	-	-	-	-
TRINITY_DN1017_c1_g3	39.8467	66.0367	36.1	65.56	55.7333	6050	GO:0070646;GO:0003824;GO:1901564;GO:0044265;GO:0070011;GO:0009056;GO:1901575;GO:0019941;GO:0019538;GO:0051603;GO:0101005;GO:0043632;GO:0071704;GO:0016579;GO:0006511;GO:0044238;GO:0004843;GO:0008233;GO:0006464;GO:0044267;GO:1901565;GO:0008152;GO:0009057;GO:0044260;GO:0006807;GO:0030163;GO:0008234;GO:0070647;GO:0140096;GO:0043412;GO:0036459;GO:0019783;GO:0009987;GO:0044257;GO:0044237;GO:0036211;GO:…	K11835	PF00443	4JM4A	O	sp|Q93Y01|UBP9_ARATH Ubiquitin carboxyl-terminal hydrolase 9 OS=Arabidopsis thaliana OX=3702 GN=UBP9 PE=2 SV=1	KAE8055031.1 hypothetical protein FH972_011901 [Carpinus fangiana]
TRINITY_DN17233_c0_g1	0.13	1.51333	1.61	1.35667	0.0666667	3599	GO:0003983;GO:0016740;GO:0052573;GO:0006793;GO:0044281;GO:1901362;GO:0047338;GO:0032502;GO:0047350;GO:0005623;GO:0009555;GO:0050896;GO:0009987;GO:0016779;GO:0009226;GO:0042221;GO:0019438;GO:0048229;GO:0010491;GO:0046398;GO:0010035;GO:0044249;GO:0120025;GO:0048856;GO:0008152;GO:0019752;GO:0044238;GO:0005829;GO:0009225;GO:0044271;GO:0046483;GO:0005575;GO:0006139;GO:0005737;GO:0042995;GO:0044464;GO:…	K12447	PF07727	3HSQP	M	sp|Q94HW2|POLR1_ARATH Retrovirus-related Pol polyprotein from transposon RE1 OS=Arabidopsis thaliana OX=3702 GN=RE1 PE=2 SV=1	PNX93614.1 retrovirus-related Pol polyprotein from transposon TNT 1-94 [Trifolium pratense]
TRINITY_DN10478_c0_g1	4.63667	11.5767	11.74	55.8467	15.91	397	GO:0005886;GO:0016020;GO:0048856;GO:0032501;GO:0005575;GO:0010073;GO:0031224;GO:0009888;GO:0071944;GO:0048507;GO:0044425;GO:0008150;GO:0032502;GO:0005623;GO:0044464;GO:0016021	-	PF08263	4JS40	T	sp|P0DO05|9DC1_SOLPI Receptor-like protein 9DC1 OS=Solanum pimpinellifolium OX=4084 GN=9DC1 PE=3 SV=1	KAF3957233.1 hypothetical protein CMV_017731 [Castanea mollissima]
TRINITY_DN9250_c0_g1	0.07	0.4	0.32	2.9	0	618	-	-	-	-	-	-	-
TRINITY_DN55194_c0_g2	0.646667	1.93333	1.38333	2.62	0.61	1711	-	-	PF13966	KOG1075	E	sp|P0C2F6|RNHX1_ARATH Putative ribonuclease H protein At1g65750 OS=Arabidopsis thaliana OX=3702 GN=At1g65750 PE=3 SV=1	KAG6719969.1 hypothetical protein I3842_03G034600 [Carya illinoinensis]
TRINITY_DN12617_c0_g1	1.50333	2.1	1.09333	1.08333	0.516667	4802	GO:0009636;GO:0009314;GO:0010259;GO:0042330;GO:0048519;GO:0010446;GO:0046872;GO:0007275;GO:0003824;GO:0004112;GO:0006935;GO:0048518;GO:0009583;GO:0010754;GO:0040011;GO:0008150;GO:0009968;GO:0060255;GO:0003674;GO:0042542;GO:1901700;GO:0008081;GO:1902531;GO:0009581;GO:0016787;GO:0043169;GO:0046677;GO:0007165;GO:0051716;GO:0009268;GO:0032501;GO:0010646;GO:0042493;GO:0048585;GO:0007602;GO:0010604;GO:…	K13293	PF08499;PF00233	KOG3688	L	sp|B7YZV4|PDE1_DROME Calcium/calmodulin-dependent 3',5'-cyclic nucleotide phosphodiesterase 1 OS=Drosophila melanogaster OX=7227 GN=Pde1c PE=1 SV=1	XP_001689826.1 3',5'-cyclic-nucleotide phosphodiesterase [Chlamydomonas reinhardtii]
TRINITY_DN19989_c0_g1	16.7233	50.22	16.82	62.94	3.67	463	-	-	-	KOG1075	E	sp|P14381|YTX2_XENLA Transposon TX1 uncharacterized 149 kDa protein OS=Xenopus laevis OX=8355 PE=4 SV=1	XP_040989014.1 uncharacterized protein LOC121236643 [Juglans microcarpa x Juglans regia]
TRINITY_DN14444_c0_g1	1.29	2.72667	2.46333	6.15667	4.6	1665	-	K11001	-	3GKY5	S	-	KAG2671123.1 hypothetical protein I3760_14G118900 [Carya illinoinensis] >KAG6679227.1 hypothetical protein I3842_14G119700 [Carya illinoinensis]
TRINITY_DN4913_c0_g1	5.68667	5.65667	3.78333	3.09	2.60667	2064	GO:0008152;GO:1901564;GO:0005737;GO:0043226;GO:0009056;GO:0005575;GO:0006598;GO:0042579;GO:0005623;GO:0017144;GO:0044248;GO:0016645;GO:0046208;GO:0005777;GO:0044106;GO:0043227;GO:0016647;GO:0052902;GO:0046592;GO:0009987;GO:0097164;GO:0005622;GO:1901565;GO:0003824;GO:0043229;GO:0043231;GO:1901575;GO:0052903;GO:0016491;GO:0071704;GO:0006576;GO:0034641;GO:0008150;GO:0042737;GO:0009308;GO:0003674;GO:…	K17839	-	3GECY	Q	sp|Q9LYT1|PAO3_ARATH Polyamine oxidase 3 OS=Arabidopsis thaliana OX=3702 GN=PAO3 PE=1 SV=1	KAE9457679.1 hypothetical protein C3L33_10409, partial [Rhododendron williamsianum]
TRINITY_DN39394_c0_g1	0.543333	3.08	0.253333	1.61	0.443333	631	-	-	-	-	-	-	-
TRINITY_DN30082_c0_g1	3.71	4.58	8.25	10.8667	14.44	518	GO:2001141;GO:0003674;GO:1901576;GO:0060255;GO:0034641;GO:0043170;GO:0008150;GO:0140034;GO:0043169;GO:0005515;GO:0044464;GO:0044444;GO:0080090;GO:0042393;GO:0006807;GO:0010467;GO:0044424;GO:0044237;GO:0006351;GO:0018130;GO:0051171;GO:0005622;GO:0046872;GO:1901360;GO:0034654;GO:0009058;GO:0043231;GO:0043229;GO:0009059;GO:0006996;GO:0140030;GO:0006725;GO:0071704;GO:0071840;GO:0031326;GO:1901362;GO:…	-	-	KOG1632	O	sp|O81488|ALFL4_ARATH PHD finger protein ALFIN-LIKE 4 OS=Arabidopsis thaliana OX=3702 GN=AL4 PE=1 SV=2	KAF5445217.1 hypothetical protein F2P56_034283, partial [Juglans regia]
TRINITY_DN481_c13_g1	8.09	10.4433	20.3633	37.4367	30.1633	775	-	-	PF01582	-	-	sp|V9M398|RUN1_VITRO Disease resistance protein RUN1 OS=Vitis rotundifolia OX=103349 GN=RUN1 PE=1 SV=1	XP_035547080.1 disease resistance protein RPV1-like [Juglans regia]
TRINITY_DN109140_c0_g1	0.326667	0.583333	0.8	0.25	0.173333	3779	GO:0005215;GO:0006820;GO:0015698;GO:0044464;GO:0015103;GO:0006811;GO:0016021;GO:0008150;GO:0044425;GO:0003674;GO:0005623;GO:0015116;GO:0098656;GO:0031226;GO:0044459;GO:1901682;GO:0015293;GO:0051234;GO:0015318;GO:0098661;GO:0005886;GO:1902358;GO:0034220;GO:0098660;GO:0015291;GO:0015075;GO:0055085;GO:0008272;GO:0072348;GO:0031224;GO:0071944;GO:0051179;GO:0022804;GO:0006810;GO:0016020;GO:0005887;GO:…	K18059	PF00916;PF01740	3HXPH	P	sp|Q9BEG8|S26A2_BOVIN Sulfate transporter OS=Bos taurus OX=9913 GN=SLC26A2 PE=3 SV=1	GFY82209.1 sulfate transporter 4.1 [Actinidia rufa]
TRINITY_DN12677_c0_g1	12.65	17.7667	16.7033	24.5933	41.9733	1853	-	-	-	4JJP7	S	-	TXG73013.1 hypothetical protein EZV62_001592 [Acer yangbiense]
TRINITY_DN9656_c0_g1	25.26	56.64	26.6933	50.9267	81.7033	1412	-	K20102	PF04146	4JMP9	S	sp|F4K1Z0|ECT3_ARATH YTH domain-containing protein ECT3 OS=Arabidopsis thaliana OX=3702 GN=ECT3 PE=1 SV=1	KAB1208545.1 YTH domain-containing family protein 1 [Morella rubra]
TRINITY_DN30168_c0_g1	10.48	6.14667	26.1567	6.49	71.5167	514	GO:0140096;GO:0044260;GO:0009987;GO:0043412;GO:0005488;GO:0036211;GO:0016301;GO:0044425;GO:0016740;GO:0016021;GO:0006793;GO:0016773;GO:0005575;GO:1901564;GO:0016020;GO:0032559;GO:0030554;GO:0016310;GO:0032553;GO:0044238;GO:0000166;GO:0008152;GO:0043167;GO:0004674;GO:0008144;GO:0006468;GO:0043168;GO:0006807;GO:0035639;GO:0044237;GO:0006796;GO:0003674;GO:0017076;GO:0043170;GO:0008150;GO:0032555;GO:…	-	-	4JT8F	T	-	-
TRINITY_DN16647_c0_g1	2.76333	1.87	6.39667	12	6.84667	679	-	-	-	-	-	-	-
TRINITY_DN11417_c0_g1	1.98667	2.79	2.74667	2.83	1.04	1224	-	K01074	PF02089	34J5F	IO	sp|P50897|PPT1_HUMAN Palmitoyl-protein thioesterase 1 OS=Homo sapiens OX=9606 GN=PPT1 PE=1 SV=1	KAG1678274.1 hypothetical protein FOA52_013895 [Chlamydomonas sp. UWO 241]
TRINITY_DN22405_c3_g1	0.163333	1.86333	0.356667	0.956667	0.103333	820	-	-	-	-	-	-	-
TRINITY_DN68353_c0_g1	0.0933333	0.623333	0.346667	2.30667	0.353333	1030	GO:0005215;GO:0044464;GO:0003674;GO:0009657;GO:0008150;GO:0044424;GO:0031969;GO:0009507;GO:0042493;GO:0044444;GO:0051234;GO:0031090;GO:0005739;GO:0005743;GO:0015238;GO:0051181;GO:0051184;GO:0005622;GO:0055085;GO:0005740;GO:0009941;GO:0071840;GO:0044434;GO:0051179;GO:0019866;GO:0044429;GO:0031224;GO:1901962;GO:0043231;GO:0006839;GO:0043229;GO:0006996;GO:0044422;GO:0016021;GO:0042170;GO:0006855;GO:…	-	-	4JNC0	C	-	-
TRINITY_DN135191_c0_g1	0.343333	0.733333	0.606667	0.383333	0.0833333	2788	-	-	PF15296	-	-	sp|Q8CC12|CDAN1_MOUSE Codanin-1 OS=Mus musculus OX=10090 GN=Cdan1 PE=1 SV=2	-
TRINITY_DN43310_c0_g1	0.406667	1.13	0.326667	0.876667	0.14	1946	-	-	-	-	-	-	-
TRINITY_DN2579_c2_g1	8.16	6.28	23.0067	17.6733	15.6467	1484	GO:0044249;GO:0009110;GO:0043227;GO:0009987;GO:0005623;GO:0042181;GO:0016740;GO:0009108;GO:0044281;GO:0051186;GO:0043226;GO:0005575;GO:0032259;GO:0005737;GO:0016741;GO:0042180;GO:0009536;GO:0044283;GO:0008152;GO:0042372;GO:0051188;GO:0006766;GO:0044444;GO:0006732;GO:0044237;GO:0044424;GO:0008171;GO:1901663;GO:0009507;GO:1901576;GO:0003674;GO:0008150;GO:0044464;GO:0043231;GO:0008168;GO:0003824;GO:…	K03183	PF01209	3GENW	H	sp|Q3ED65|MENG_ARATH 2-phytyl-1,4-beta-naphthoquinone methyltransferase, chloroplastic OS=Arabidopsis thaliana OX=3702 GN=MENG PE=1 SV=2	XP_041016086.1 2-phytyl-1,4-beta-naphthoquinone methyltransferase, chloroplastic-like isoform X2 [Juglans microcarpa x Juglans regia]
TRINITY_DN1578_c0_g2	1.04667	7.08	2.09	6.50667	0.486667	1582	-	-	-	4JFGV	O	-	XP_030941212.1 CCR4-NOT transcription complex subunit 11 isoform X2 [Quercus lobata]
TRINITY_DN2418_c1_g1	9.42667	10.38	14.8967	13.9433	26.7733	1690	GO:0043169;GO:0006508;GO:0043170;GO:0008150;GO:0004842;GO:0003674;GO:0044257;GO:0044237;GO:0006807;GO:0070647;GO:0016567;GO:0032501;GO:0006464;GO:0043161;GO:0009561;GO:0044267;GO:0007275;GO:0046872;GO:1901565;GO:0009553;GO:0055046;GO:0006511;GO:1901575;GO:0019538;GO:0019941;GO:0051603;GO:0071704;GO:0043632;GO:0003824;GO:0044265;GO:0044248;GO:0016740;GO:0009555;GO:0065007;GO:0036211;GO:0061659;GO:…	K19043	PF13639	4JK7E	O	sp|Q4TU14|RHF1A_ARATH E3 ubiquitin-protein ligase RHF1A OS=Arabidopsis thaliana OX=3702 GN=RHF1A PE=1 SV=1	KAF3955788.1 hypothetical protein CMV_019032 [Castanea mollissima]
TRINITY_DN10582_c0_g1	8.33667	23.7333	10.5233	27.16	25.7633	1023	GO:0042221;GO:0018904;GO:0009987;GO:0043227;GO:0006950;GO:0016667;GO:0044281;GO:0009532;GO:0044422;GO:0050896;GO:0065007;GO:0050793;GO:0098754;GO:0015035;GO:0019725;GO:0006662;GO:0005623;GO:0050789;GO:0015036;GO:0009536;GO:0097237;GO:0006810;GO:0005737;GO:0044446;GO:0050794;GO:0005575;GO:0043226;GO:0034599;GO:0006979;GO:0008152;GO:0044435;GO:1990748;GO:0009507;GO:0016671;GO:0033554;GO:0070887;GO:…	K03671	PF00085	3GJC7	O	sp|Q9SEU7|TRXM3_ARATH Thioredoxin M3, chloroplastic OS=Arabidopsis thaliana OX=3702 GN=GAT1 PE=2 SV=2	KAE8007974.1 hypothetical protein FH972_004528 [Carpinus fangiana]
TRINITY_DN1098_c0_g1	77.66	52.43	78.87	44.5067	19.3733	3016	-	-	PF07676	4JIGN	U	-	KAE8100184.1 hypothetical protein FH972_018109 [Carpinus fangiana]
TRINITY_DN23642_c0_g1	36.7667	25.0333	49.67	66.3433	85.39	2009	-	-	PF00300	4JFC1	S	sp|Q9MAA2|AT74_ARATH Phosphoglycerate mutase-like protein AT74 OS=Arabidopsis thaliana OX=3702 GN=At3g05170 PE=2 SV=1	KAE8055353.1 hypothetical protein FH972_012197 [Carpinus fangiana]
TRINITY_DN43370_c0_g1	1097.92	663.263	816.09	352.08	1.05667	446	-	K13993	-	KOG0710	O	sp|O82013|HSP21_SOLPE 17.3 kDa class II heat shock protein OS=Solanum peruvianum OX=4082 PE=2 SV=1	KAF8388345.1 hypothetical protein HHK36_027011 [Tetracentron sinense]
TRINITY_DN77837_c1_g1	1.47333	0.836667	5.82333	1.20667	0.613333	750	-	-	-	-	-	-	XP_023883944.1 uncharacterized protein LOC111996221 [Quercus suber]
TRINITY_DN41715_c0_g1	1.21	1.62	4.46667	2.33333	0.946667	549	GO:0006807;GO:0005739;GO:0016567;GO:0044444;GO:0070647;GO:0044237;GO:0044424;GO:0008150;GO:0043170;GO:0004842;GO:0003674;GO:0044464;GO:0043229;GO:0003824;GO:0000151;GO:0043231;GO:0019538;GO:0009506;GO:0071704;GO:0005622;GO:0044267;GO:0006464;GO:0043227;GO:0044260;GO:0140096;GO:0005634;GO:1902494;GO:0043412;GO:0061630;GO:0009987;GO:0036211;GO:0061659;GO:0055044;GO:0005623;GO:0005911;GO:0016740;GO:…	-	-	3G8BM	O	-	-
TRINITY_DN564_c0_g1	43.51	118.467	48.2367	80.4833	57.28	2530	-	-	-	-	-	-	KAE8038735.1 hypothetical protein FH972_011213 [Carpinus fangiana]
TRINITY_DN49155_c0_g1	2.37667	6.40333	10.5	11.6933	3.14667	596	-	-	-	3GNIC	L	sp|Q7LHG5|YI31B_YEAST Transposon Ty3-I Gag-Pol polyprotein OS=Saccharomyces cerevisiae (strain ATCC 204508 / S288c) OX=559292 GN=TY3B-I PE=1 SV=2	XP_041016174.1 LOW QUALITY PROTEIN: uncharacterized protein LOC121258696, partial [Juglans microcarpa x Juglans regia]
TRINITY_DN248_c0_g3	83	30.9533	56.1233	27.6333	33.6133	3940	GO:0044237;GO:0044424;GO:0010228;GO:0070887;GO:0033554;GO:0009507;GO:0009791;GO:0032501;GO:0044444;GO:0010150;GO:0051716;GO:0044464;GO:0099402;GO:0008150;GO:0072593;GO:0043231;GO:0043229;GO:0007275;GO:0090693;GO:0005622;GO:0007568;GO:0009987;GO:0042221;GO:0048827;GO:0006950;GO:0048856;GO:0043227;GO:0003006;GO:0048367;GO:0005623;GO:0032502;GO:0050896;GO:0009536;GO:0048608;GO:0043226;GO:0005575;GO:…	-	-	4JFWA	S	sp|Q9AXU3|SPA15_IPOBA Senescence-associated protein SPA15, chloroplastic OS=Ipomoea batatas OX=4120 GN=SPA15 PE=2 SV=1	KAE8021975.1 hypothetical protein FH972_007817 [Carpinus fangiana]
TRINITY_DN49414_c0_g5	0	0.276667	0.0833333	0.53	0	1238	-	-	PF13456	KOG1075	E	-	XP_018814565.1 uncharacterized protein LOC108986402 [Juglans regia] >KAF5481987.1 hypothetical protein F2P56_002592 [Juglans regia]
TRINITY_DN4449_c0_g1	3.21	8.97333	4.31	5.61333	13.4433	3876	GO:0022832;GO:0015267;GO:0048589;GO:0006810;GO:0016020;GO:0022622;GO:0005575;GO:0005242;GO:0048588;GO:0006970;GO:0022857;GO:0050789;GO:0006813;GO:0005267;GO:0022803;GO:0009651;GO:0099094;GO:0005488;GO:0046873;GO:0010119;GO:0048764;GO:0022836;GO:0060560;GO:0010035;GO:0009888;GO:0031226;GO:0080147;GO:0042221;GO:0009628;GO:0009987;GO:0034765;GO:0048869;GO:0043269;GO:0090333;GO:0009414;GO:0005244;GO:…	-	PF12796;PF11834	4JGUN	PT	sp|Q38998|AKT1_ARATH Potassium channel AKT1 OS=Arabidopsis thaliana OX=3702 GN=AKT1 PE=1 SV=2	KAG2718666.1 hypothetical protein I3760_03G230000 [Carya illinoinensis]
TRINITY_DN1153_c1_g1	6.43667	20.9667	20.48	34.1767	37.6	3193	GO:0016462;GO:0000166;GO:0043232;GO:0003724;GO:0044238;GO:0003676;GO:0032553;GO:0016818;GO:0043167;GO:0008152;GO:0016070;GO:0005737;GO:0032559;GO:0070035;GO:0043226;GO:0006139;GO:0005575;GO:0044446;GO:0046483;GO:0030554;GO:0010501;GO:0005623;GO:0070013;GO:0005488;GO:0044422;GO:0008186;GO:0043227;GO:0090304;GO:0003723;GO:0005634;GO:0008026;GO:0016887;GO:0009987;GO:0004004;GO:0044428;GO:0005622;GO:…	K13179	PF00270;PF13959;PF00271	3HR5C	A	sp|Q84T03|RH27_ORYSJ DEAD-box ATP-dependent RNA helicase 27 OS=Oryza sativa subsp. japonica OX=39947 GN=Os03g0802700 PE=3 SV=1	KAG2667283.1 hypothetical protein I3760_15G106800 [Carya illinoinensis] >KAG2667284.1 hypothetical protein I3760_15G106800 [Carya illinoinensis] >KAG6675568.1 hypothetical protein I3842_15G110000 [Carya illinoinensis] >KAG6675569.1 hypothetical protein I3842_15G110000 [Carya illinoinensis]
TRINITY_DN42583_c0_g1	0.706667	0.416667	0.65	1.80667	2.17	3771	GO:0031326;GO:0009608;GO:1903508;GO:0006725;GO:0009059;GO:0043229;GO:0001076;GO:0010564;GO:0034654;GO:0048522;GO:0009058;GO:0051173;GO:1901360;GO:0051707;GO:0003713;GO:0009751;GO:0051253;GO:0048869;GO:1901363;GO:0018130;GO:0000981;GO:0044237;GO:0010604;GO:0044424;GO:0090329;GO:0006807;GO:0010467;GO:0051254;GO:0045935;GO:0044464;GO:1901576;GO:0060255;GO:0006275;GO:1901700;GO:0048583;GO:0044271;GO:…	K09420	PF00249	4JMV5	K	sp|Q94FL9|MB3R4_ARATH Transcription factor MYB3R-4 OS=Arabidopsis thaliana OX=3702 GN=MYB3R4 PE=1 SV=1	XP_023903491.1 transcription factor MYB3R-1 isoform X1 [Quercus suber] >XP_023903492.1 transcription factor MYB3R-1 isoform X1 [Quercus suber]
TRINITY_DN24926_c2_g1	0.07	0.256667	0.0633333	0.24	0.513333	2145	GO:0022836;GO:0072511;GO:0004888;GO:0009987;GO:0042221;GO:0071495;GO:0071310;GO:0022803;GO:0030594;GO:0046873;GO:0008066;GO:0043200;GO:0019722;GO:0022857;GO:0005575;GO:0043226;GO:0070838;GO:0006810;GO:0016020;GO:0005737;GO:0050789;GO:0015267;GO:0022839;GO:0051716;GO:0015318;GO:0022824;GO:0006812;GO:0044424;GO:1901700;GO:0022838;GO:0044464;GO:0070588;GO:0005216;GO:0022834;GO:0043229;GO:0051179;GO:…	K05387	PF00060;PF01094;PF00497	3GAJ2	EPT	sp|Q9C5V5|GLR28_ARATH Glutamate receptor 2.8 OS=Arabidopsis thaliana OX=3702 GN=GLR2.8 PE=2 SV=2	KAE8100183.1 hypothetical protein FH972_018108 [Carpinus fangiana]
TRINITY_DN20472_c0_g1	0.59	0.496667	0.396667	1.65333	1.17	3116	GO:0051020;GO:0044464;GO:0045177;GO:1904426;GO:0032501;GO:0044424;GO:0065009;GO:0048869;GO:0040008;GO:0045595;GO:0051128;GO:1905099;GO:0010769;GO:0005088;GO:0009826;GO:0005089;GO:0048868;GO:0065008;GO:0048638;GO:0071840;GO:0001558;GO:0005488;GO:0022604;GO:0060284;GO:0003006;GO:0060560;GO:0009987;GO:0022414;GO:1904424;GO:0048589;GO:0016020;GO:0005737;GO:0051510;GO:0010817;GO:0022603;GO:0032989;GO:…	-	PF03759	4JFIK	G	sp|Q9LZN0|ROGF7_ARATH Rop guanine nucleotide exchange factor 7 OS=Arabidopsis thaliana OX=3702 GN=ROPGEF7 PE=1 SV=1	KAE8099311.1 hypothetical protein FH972_017302 [Carpinus fangiana]
TRINITY_DN812_c1_g1	9.03667	4.19333	5.99333	4.83	0.626667	1520	GO:0042651;GO:0044435;GO:0005622;GO:0005737;GO:0043229;GO:0016020;GO:0043226;GO:0005575;GO:0044446;GO:0043231;GO:0055035;GO:0044434;GO:0009536;GO:0009535;GO:0009570;GO:0005623;GO:0031976;GO:0044464;GO:0044422;GO:0009532;GO:0043227;GO:0010287;GO:0034357;GO:0044444;GO:0031984;GO:0009579;GO:0009507;GO:0044436;GO:0009534;GO:0044424	-	-	3GJAP	S	-	-
TRINITY_DN23718_c2_g1	0.03	0.0933333	1.26	0.223333	0.0733333	998	-	-	-	3GK5H	S	sp|Q29Q81|SMR6_ARATH Cyclin-dependent protein kinase inhibitor SMR6 OS=Arabidopsis thaliana OX=3702 GN=SMR6 PE=1 SV=1	KAE8021485.1 hypothetical protein FH972_007370 [Carpinus fangiana]
TRINITY_DN78610_c0_g1	0.283333	0.676667	0.0633333	0.47	0.0233333	4847	-	-	-	-	-	-	-
TRINITY_DN41553_c0_g1	5.55333	0.563333	3.72667	0.293333	8.14	1275	GO:0008150;GO:0005737;GO:0050896;GO:0005575;GO:0005623;GO:0005622;GO:0006950;GO:0006952;GO:0044464;GO:0044424	-	PF00168	3GIY4	S	sp|Q25AG5|ERG3_ORYSI Elicitor-responsive protein 3 OS=Oryza sativa subsp. indica OX=39946 GN=ERG3 PE=2 SV=1	KAF3971112.1 hypothetical protein CMV_005261 [Castanea mollissima]
TRINITY_DN1136_c3_g1	121.043	50.3233	124.3	23.85	29.5367	1877	-	K10418	PF01221	3GJUD	Z	sp|O02414|DYL1_HELCR Dynein light chain LC6, flagellar outer arm OS=Heliocidaris crassispina OX=1043166 PE=3 SV=1	KAE8125726.1 hypothetical protein FH972_020500 [Carpinus fangiana]
TRINITY_DN61398_c0_g1	1.16333	1.75333	1.47	1.02667	0.373333	5642	-	-	PF07714	3KWCD	T	sp|O43283|M3K13_HUMAN Mitogen-activated protein kinase kinase kinase 13 OS=Homo sapiens OX=9606 GN=MAP3K13 PE=1 SV=1	XP_030504850.1 serine/threonine-protein kinase STY46 [Cannabis sativa]
TRINITY_DN41775_c0_g1	1.51667	0	0.4	2.64	0	1609	-	-	-	-	-	-	-
TRINITY_DN136918_c0_g1	1.89	3.23	2.61667	1.68667	1.14333	1036	GO:0006464;GO:0016859;GO:0044267;GO:0018193;GO:0009533;GO:0042651;GO:0005622;GO:0019538;GO:0044434;GO:0016853;GO:0071704;GO:0071840;GO:0003824;GO:0043229;GO:0043231;GO:0065003;GO:0055035;GO:0044464;GO:0005515;GO:0008150;GO:0022607;GO:0043170;GO:0009570;GO:0003674;GO:0003755;GO:0009507;GO:0031984;GO:0044085;GO:0009579;GO:0044424;GO:0009534;GO:0044237;GO:0000413;GO:0006807;GO:0043933;GO:0044444;GO:…	K03768	PF00160	3G9PQ	O	sp|P24368|PPIB_RAT Peptidyl-prolyl cis-trans isomerase B OS=Rattus norvegicus OX=10116 GN=Ppib PE=1 SV=3	XP_030499959.1 peptidyl-prolyl cis-trans isomerase [Cannabis sativa]
TRINITY_DN23694_c0_g1	2.34333	1.57	2.22667	2.57	0.836667	2631	GO:0043227;GO:0098588;GO:0031966;GO:0009987;GO:0044425;GO:0005623;GO:0006091;GO:0044422;GO:0016021;GO:0016020;GO:0005737;GO:0031975;GO:0044446;GO:0005575;GO:0043226;GO:0031967;GO:0071944;GO:0008152;GO:0005886;GO:0005739;GO:0031090;GO:0055114;GO:0044444;GO:0005783;GO:0030312;GO:0019867;GO:0044424;GO:0005741;GO:0044237;GO:0009505;GO:0031968;GO:0008150;GO:0003674;GO:0044464;GO:0016653;GO:0098805;GO:…	K00326	PF00175;PF00970	3G8G7	CH	sp|Q9ZNT1|NB5R1_ARATH NADH--cytochrome b5 reductase 1 OS=Arabidopsis thaliana OX=3702 GN=CBR1 PE=1 SV=1	XP_040991629.1 NADH--cytochrome b5 reductase 1-like [Juglans microcarpa x Juglans regia]
TRINITY_DN28992_c0_g1	17.71	20.76	23.44	12.0367	5.85	927	-	-	PF05680	-	-	-	-
TRINITY_DN68362_c1_g1	0	0.18	0	0.893333	0.0233333	1025	-	-	-	-	-	-	-
TRINITY_DN22557_c0_g1	1.20333	1.05	8.73333	5.26333	4.01	691	-	-	-	-	-	-	-
TRINITY_DN44647_c0_g1	0.426667	0.816667	0.866667	0.223333	0.0533333	3503	-	-	-	-	-	-	-
TRINITY_DN18943_c0_g1	1.59667	0.243333	0.153333	0.163333	0	1446	-	-	-	-	-	-	-
TRINITY_DN18360_c1_g1	0.3	0.883333	1.55667	2.85333	3.33667	722	-	-	-	-	-	-	-
TRINITY_DN107541_c3_g1	0.18	0	0.27	0.513333	0.18	1114	-	-	-	-	-	-	-
TRINITY_DN107651_c0_g2	1.45	2.44667	1.28	0.36	0.41	1144	-	-	-	-	-	-	-
TRINITY_DN9496_c0_g1	4.70333	11.33	25.3867	21.2967	17	436	GO:0004518;GO:0034655;GO:0046483;GO:0016788;GO:0044446;GO:0001682;GO:0044238;GO:0005732;GO:0004519;GO:0044452;GO:0008152;GO:1902555;GO:0044260;GO:0043227;GO:0009057;GO:1902494;GO:0005634;GO:0000966;GO:0006401;GO:0019439;GO:1905348;GO:0000172;GO:0044270;GO:0005623;GO:0090501;GO:0003824;GO:0043231;GO:0034471;GO:0016891;GO:0004521;GO:1901575;GO:0071704;GO:0034660;GO:0005622;GO:0031974;GO:1901361;GO:…	K01164	-	3G867	A	sp|F4IL30|POP1_ARATH Ribonucleases P/MRP protein subunit POP1 OS=Arabidopsis thaliana OX=3702 GN=POP1 PE=1 SV=1	KAE7999772.1 hypothetical protein FH972_004172 [Carpinus fangiana]
TRINITY_DN15179_c0_g1	0.123333	0.24	1.54	1.47	1.64	2992	-	-	PF01535;PF13041;PF20431	4JEV0	S	sp|O81767|PP348_ARATH Pentatricopeptide repeat-containing protein At4g33990 OS=Arabidopsis thaliana OX=3702 GN=EMB2758 PE=3 SV=2	KAE8098688.1 hypothetical protein FH972_016732 [Carpinus fangiana]
TRINITY_DN2530_c0_g1	2.18667	0.996667	3.96333	2.75667	5.26333	5348	GO:0032553;GO:0010315;GO:0016462;GO:0010329;GO:0000166;GO:0042626;GO:0043167;GO:0015405;GO:0015399;GO:0016818;GO:0015562;GO:0005575;GO:0050794;GO:0010817;GO:0022857;GO:0030054;GO:0032559;GO:0022804;GO:0016020;GO:0006810;GO:0071944;GO:0048583;GO:0050789;GO:0030554;GO:0005623;GO:0005911;GO:0005488;GO:0065007;GO:0044425;GO:0055044;GO:0016021;GO:0009926;GO:0009914;GO:0009966;GO:0016887;GO:1901363;GO:…	K05658	PF00005;PF00664	4JT7N	Q	sp|Q9FWX7|AB11B_ARATH ABC transporter B family member 11 OS=Arabidopsis thaliana OX=3702 GN=ABCB11 PE=2 SV=1	KAE8077145.1 hypothetical protein FH972_015738 [Carpinus fangiana] >KAE8077146.1 hypothetical protein FH972_015738 [Carpinus fangiana]
TRINITY_DN19849_c0_g1	0.83	4.63667	1.57	7.22	1.76333	661	-	-	-	-	-	-	-
TRINITY_DN55485_c0_g2	0.84	1.51	0.923333	2.15333	0	554	-	-	-	KOG0017	L	-	PSS35748.1 Endonuclease [Actinidia chinensis var. chinensis]
TRINITY_DN5233_c0_g1	0.513333	1.20333	1.37667	0.533333	0.496667	2392	GO:0000347;GO:0035639;GO:0006807;GO:0090329;GO:0044424;GO:0071103;GO:0044237;GO:0004386;GO:0006275;GO:0017076;GO:1901576;GO:0060255;GO:0044464;GO:0016787;GO:0043229;GO:0009059;GO:0031326;GO:0017111;GO:0006725;GO:0071840;GO:0044428;GO:0003690;GO:1901363;GO:1901360;GO:0009058;GO:0043228;GO:0097367;GO:0036094;GO:0044249;GO:0090304;GO:0032392;GO:0009987;GO:0006259;GO:0003677;GO:0009889;GO:0005488;GO:…	K02209	PF00493;PF17855;PF14551;PF17207	4JNJE	L	sp|Q6PCI7|MCM5B_XENLA DNA replication licensing factor mcm5-B OS=Xenopus laevis OX=8355 GN=mcm5-b PE=2 SV=1	XP_030529774.1 DNA replication licensing factor mcm5-A-like [Rhodamnia argentea]
TRINITY_DN1651_c2_g2	3.3	2.84	0.953333	1.39333	0.156667	1697	-	-	-	-	-	-	-
TRINITY_DN36639_c0_g2	0.136667	0.43	0.0766667	0.136667	0	1593	-	-	-	-	-	-	-
TRINITY_DN122508_c2_g1	0.333333	2.45333	0.22	0.483333	0	562	-	-	-	-	-	-	-
TRINITY_DN130486_c0_g1	2.59667	3.43667	3.07	1.59667	1.85	1180	GO:0005575;GO:0048580;GO:0050794;GO:0019899;GO:2000116;GO:0019222;GO:0030234;GO:0071944;GO:0050789;GO:0004869;GO:0031323;GO:2000117;GO:0006950;GO:0009628;GO:0009987;GO:0032268;GO:0031324;GO:0051246;GO:0005623;GO:0005488;GO:0050793;GO:0032269;GO:0010605;GO:0065007;GO:0030414;GO:0050896;GO:0009266;GO:0043086;GO:0048523;GO:0061135;GO:0052548;GO:0050790;GO:0005576;GO:0051172;GO:0098772;GO:0034605;GO:…	-	PF00031	3GK1B	G	sp|Q7M429|CYTL_TACTR L-cystatin OS=Tachypleus tridentatus OX=6853 PE=1 SV=1	-
TRINITY_DN13871_c0_g1	1.01333	2.08	1.73333	0.753333	0.7	1971	-	-	PF13847	3GBXY	J	sp|Q5D013|EFMT2_DANRE EEF1A lysine methyltransferase 2 OS=Danio rerio OX=7955 GN=eef1akmt2 PE=2 SV=1	XP_005645210.1 S-adenosyl-L-methionine-dependent methyltransferase [Coccomyxa subellipsoidea C-169] >EIE20666.1 S-adenosyl-L-methionine-dependent methyltransferase [Coccomyxa subellipsoidea C-169]
TRINITY_DN49642_c0_g1	2.40333	3.38333	2.35667	1.92667	0.843333	2329	GO:0046486;GO:0005622;GO:0006629;GO:0000140;GO:0044242;GO:0006654;GO:0043228;GO:0009058;GO:0008610;GO:0102566;GO:0052689;GO:0043231;GO:0043229;GO:0003824;GO:0012505;GO:0071704;GO:0016491;GO:1901575;GO:0005811;GO:0003674;GO:1901576;GO:0044255;GO:0006639;GO:0016616;GO:0008150;GO:0016787;GO:0006641;GO:0006644;GO:0044464;GO:0016042;GO:0055114;GO:0044444;GO:0005783;GO:0090407;GO:0044237;GO:0019637;GO:…	-	PF00106	3I7EQ	Q	sp|P55006|RDH7_RAT Retinol dehydrogenase 7 OS=Rattus norvegicus OX=10116 GN=Rdh7 PE=1 SV=1	ACF79132.1 unknown [Zea mays]
TRINITY_DN15660_c0_g1	0.633333	0.953333	2.34333	3.60333	3.09667	2455	GO:0003676;GO:1901363;GO:0044238;GO:0005622;GO:0008152;GO:1901360;GO:0004519;GO:0043231;GO:0097159;GO:0016788;GO:0046483;GO:0043226;GO:0005575;GO:0006139;GO:0005737;GO:0043229;GO:0016070;GO:0004518;GO:0003824;GO:0006725;GO:0009536;GO:0071704;GO:0009451;GO:0005488;GO:0003674;GO:0005623;GO:0034641;GO:0043170;GO:0008150;GO:0016787;GO:0044464;GO:0090305;GO:0003723;GO:0044444;GO:0090304;GO:0043227;GO:…	-	PF01535;PF13812;PF13041	4JFQA	S	sp|Q9C9I3|PP115_ARATH Pentatricopeptide repeat-containing protein At1g71460, chloroplastic OS=Arabidopsis thaliana OX=3702 GN=PCMP-A3 PE=2 SV=1	KAE8022285.1 hypothetical protein FH972_008097 [Carpinus fangiana]
TRINITY_DN42608_c0_g2	22.28	66.2067	41.24	99.8667	7.59333	301	-	-	-	-	-	-	-
TRINITY_DN10649_c0_g1	0.863333	1.25667	2.58	4.41667	2.38	2814	-	-	PF12854;PF01535;PF13041;PF20431	4JM5W	S	sp|Q9SJZ3|PP169_ARATH Pentatricopeptide repeat-containing protein At2g22410, mitochondrial OS=Arabidopsis thaliana OX=3702 GN=PCMP-E28 PE=2 SV=1	KAE8038654.1 hypothetical protein FH972_011135 [Carpinus fangiana]
TRINITY_DN131849_c0_g1	1.49333	1.91	2.19333	0.903333	0.86	1773	GO:0016567;GO:0070647;GO:0006807;GO:0044260;GO:0044237;GO:0009987;GO:0043412;GO:0003674;GO:0005488;GO:0036211;GO:0043170;GO:0008150;GO:0016740;GO:0043169;GO:0008270;GO:1901564;GO:0003824;GO:0071704;GO:0032446;GO:0046914;GO:0019538;GO:0044238;GO:0008152;GO:0043167;GO:0046872;GO:0044267;GO:0006464	K11979	PF02207	3I5ZF	S	sp|Q8N806|UBR7_HUMAN Putative E3 ubiquitin-protein ligase UBR7 OS=Homo sapiens OX=9606 GN=UBR7 PE=1 SV=2	XP_030529745.1 putative E3 ubiquitin-protein ligase UBR7 [Rhodamnia argentea]
TRINITY_DN39516_c0_g1	15.74	16.6	36.3833	33.4633	56.3267	1814	GO:0015078;GO:0003674;GO:0000325;GO:0022853;GO:0008150;GO:0098805;GO:0016787;GO:0005794;GO:0044464;GO:0099132;GO:0005215;GO:0005774;GO:0044444;GO:0016469;GO:0015318;GO:0005886;GO:0051234;GO:0016817;GO:0031090;GO:0046933;GO:0044424;GO:0006812;GO:0098796;GO:0055085;GO:0005773;GO:0005622;GO:0016471;GO:0098660;GO:1902600;GO:0015988;GO:0043231;GO:0022890;GO:0012505;GO:0042623;GO:0003824;GO:0043229;GO:…	K02152	-	4JU7C	C	sp|Q9SP55|VATG_CITLI V-type proton ATPase subunit G OS=Citrus limon OX=2708 GN=VATG PE=3 SV=1	KAE8099578.1 hypothetical protein FH972_017549 [Carpinus fangiana]
TRINITY_DN35326_c0_g1	1.93667	2.22667	1.13	0.883333	0.913333	7094	GO:0003674;GO:0008017;GO:0005488;GO:0008092;GO:0008150;GO:0051301;GO:0005515;GO:0009987;GO:0015631;GO:0007059	-	PF13927;PF00041;PF01682	3GEZR	ADK	sp|O18023|IGDB2_CAEEL Ig-like and fibronectin type-III domain-containing protein 2 OS=Caenorhabditis elegans OX=6239 GN=igdb-2 PE=1 SV=4	XP_030552724.1 Ig-like and fibronectin type-III domain-containing protein 2 [Rhodamnia argentea]
TRINITY_DN13239_c0_g1	2.81667	3.87333	3.54667	2.40333	0.443333	3577	GO:1901265;GO:0005622;GO:0071704;GO:0043231;GO:0097159;GO:0043436;GO:0003824;GO:0071669;GO:0045488;GO:0030203;GO:0003674;GO:0034641;GO:0008150;GO:0043170;GO:0071555;GO:0006065;GO:0052546;GO:0055114;GO:0044444;GO:0010393;GO:0008152;GO:0019752;GO:0046394;GO:0044238;GO:0005829;GO:0009225;GO:0000166;GO:0005975;GO:0071944;GO:0044283;GO:0016043;GO:0046483;GO:0017144;GO:0005576;GO:0005623;GO:0016053;GO:…	K00012	PF03720;PF00984;PF03721	4JFTX	GT	sp|O02373|UGDH_DROME UDP-glucose 6-dehydrogenase OS=Drosophila melanogaster OX=7227 GN=sgl PE=1 SV=1	XP_004307294.1 PREDICTED: UDP-glucose 6-dehydrogenase 1-like [Fragaria vesca subsp. vesca]
TRINITY_DN50403_c0_g1	2.59333	1.88	4.80333	4.91333	7.76333	426	GO:0030554;GO:0006952;GO:0050789;GO:0007154;GO:0071944;GO:0016020;GO:0043531;GO:0032559;GO:0097159;GO:0050794;GO:0005575;GO:0005524;GO:0097367;GO:1901265;GO:0036094;GO:0043167;GO:0000166;GO:0032553;GO:1901363;GO:0009987;GO:0005886;GO:0035639;GO:0007165;GO:0051716;GO:0043168;GO:0006950;GO:0008144;GO:0044464;GO:0032555;GO:0023052;GO:0050896;GO:0065007;GO:0008150;GO:0005488;GO:0003674;GO:0005623;GO:…	K19613	-	4JRD2	T	sp|Q9LRR5|DRL21_ARATH Putative disease resistance protein At3g14460 OS=Arabidopsis thaliana OX=3702 GN=At3g14460 PE=3 SV=1	KAB1224542.1 putative disease resistance protein RGA3 [Morella rubra]
TRINITY_DN46137_c0_g1	9.75	16.5867	7.66333	20.4333	1.97333	383	GO:1905393;GO:0006401;GO:0004004;GO:0070478;GO:0060969;GO:0003723;GO:0005634;GO:0048856;GO:0044260;GO:0009057;GO:0043227;GO:0048646;GO:0048367;GO:0016071;GO:0044270;GO:0005623;GO:0032502;GO:0019439;GO:0010605;GO:0065007;GO:0060968;GO:0009893;GO:0016604;GO:0034655;GO:0090696;GO:0050794;GO:0044446;GO:0046483;GO:0009908;GO:0034427;GO:0009653;GO:0008152;GO:0010468;GO:0048731;GO:0006397;GO:0003724;GO:…	-	-	44MYU	A	sp|P14381|YTX2_XENLA Transposon TX1 uncharacterized 149 kDa protein OS=Xenopus laevis OX=8355 PE=4 SV=1	XP_022899438.1 uncharacterized protein LOC111412753 [Olea europaea var. sylvestris]
TRINITY_DN3880_c1_g1	0.533333	0.64	0.76	0.376667	0.23	3179	-	-	PF15965;PF15966	-	-	sp|Q5XI67|FBX30_RAT F-box only protein 30 OS=Rattus norvegicus OX=10116 GN=Fbxo30 PE=1 SV=1	-
TRINITY_DN15119_c0_g1	0.976667	7.48667	5.20667	2.92667	0.426667	919	-	-	-	4JUXS	S	-	XP_031268339.1 uncharacterized protein LOC116126800 [Pistacia vera]
TRINITY_DN42414_c0_g1	32.5667	22.2033	32.7267	26.2633	36.0667	2285	GO:0044444;GO:0001101;GO:0044237;GO:0044424;GO:0009507;GO:0009251;GO:0003674;GO:1901700;GO:0043170;GO:0008150;GO:0016787;GO:0044464;GO:0044247;GO:0043231;GO:0043229;GO:0003824;GO:0016052;GO:0071704;GO:0044262;GO:0005983;GO:1901575;GO:0005622;GO:0004553;GO:0009414;GO:0044275;GO:0044042;GO:0010035;GO:0005634;GO:0006950;GO:0009057;GO:0043227;GO:0044260;GO:0016798;GO:0005976;GO:0009987;GO:0005982;GO:…	K01177	PF01373	4JJNC	G	sp|Q9LIR6|BAM1_ARATH Beta-amylase 1, chloroplastic OS=Arabidopsis thaliana OX=3702 GN=BAM1 PE=1 SV=1	KAE8055103.1 hypothetical protein FH972_011964 [Carpinus fangiana]
TRINITY_DN1649_c0_g1	20.6067	136.717	35.0233	111.103	16.8867	879	-	-	-	-	-	-	-
TRINITY_DN46055_c1_g1	0.363333	0.87	0.49	1.38333	0.266667	2818	GO:0019538;GO:0031326;GO:0006725;GO:1903508;GO:0071840;GO:0009506;GO:0044451;GO:0070897;GO:0043229;GO:0009059;GO:0065003;GO:0001076;GO:0051173;GO:1901360;GO:0034654;GO:0051123;GO:0048522;GO:0009058;GO:0046872;GO:0044428;GO:0005667;GO:1901363;GO:0018130;GO:0031981;GO:0044424;GO:0044237;GO:0010604;GO:0051254;GO:0006807;GO:0010467;GO:0044464;GO:0045935;GO:0016787;GO:0001132;GO:0065004;GO:1901576;GO:…	K03128	-	3I708	K	-	KAF4398764.1 hypothetical protein G4B88_028127 [Cannabis sativa]
TRINITY_DN14761_c1_g3	0.426667	0.886667	1.10667	1.75667	0.193333	1137	-	-	-	-	-	-	-
TRINITY_DN465_c4_g1	22.0467	8.81333	34.9967	21.9233	45.9767	2361	GO:0055114;GO:0044444;GO:0009856;GO:0070887;GO:0000902;GO:0008150;GO:0098869;GO:0003674;GO:0016209;GO:0010183;GO:0003824;GO:0016668;GO:0048468;GO:0047134;GO:0010038;GO:0051239;GO:0006935;GO:0016651;GO:0005622;GO:0042330;GO:0048856;GO:0030154;GO:0009932;GO:0043900;GO:0040007;GO:0009605;GO:0065007;GO:0050896;GO:0044706;GO:0005623;GO:0050793;GO:0019725;GO:0032502;GO:2000241;GO:0000904;GO:0009653;GO:…	K17609	PF03107;PF13905	4JS70	O	sp|O80763|NRX1_ARATH Probable nucleoredoxin 1 OS=Arabidopsis thaliana OX=3702 GN=At1g60420 PE=1 SV=1	KAE8023471.1 hypothetical protein FH972_009161 [Carpinus fangiana]
TRINITY_DN60580_c0_g1	0.523333	0.773333	0.863333	0.39	0.263333	2092	GO:0044425;GO:0006396;GO:0005623;GO:0005488;GO:0035600;GO:0044422;GO:0016021;GO:0016740;GO:0043227;GO:0090304;GO:0043412;GO:0009987;GO:0006400;GO:0044238;GO:0140101;GO:0043167;GO:0044432;GO:0050497;GO:0008152;GO:0035598;GO:0016070;GO:0005737;GO:0016020;GO:0043226;GO:0005575;GO:0006139;GO:0098827;GO:0044446;GO:0046483;GO:0051536;GO:0009451;GO:0043170;GO:0008150;GO:0034641;GO:0005789;GO:0051540;GO:…	K15865	PF01938;PF04055;PF00919	3GH5N	J	sp|Q291H5|CDKAL_DROPS Threonylcarbamoyladenosine tRNA methylthiotransferase OS=Drosophila pseudoobscura pseudoobscura OX=46245 GN=GA19679 PE=3 SV=1	XP_024379293.1 threonylcarbamoyladenosine tRNA methylthiotransferase-like [Physcomitrium patens] >PNR52408.1 hypothetical protein PHYPA_008782 [Physcomitrium patens]
TRINITY_DN6905_c0_g1	11.3233	10.2467	21.51	24.26	36.0467	2889	GO:0044446;GO:0050794;GO:0007603;GO:0007154;GO:0097458;GO:0044238;GO:0006081;GO:0051606;GO:0001523;GO:0034308;GO:0008152;GO:0043227;GO:0048856;GO:0042574;GO:0009605;GO:0006720;GO:0009966;GO:0048507;GO:0044425;GO:0050896;GO:0065007;GO:0050793;GO:0032502;GO:0005623;GO:0023052;GO:0016021;GO:0012505;GO:0048831;GO:0003824;GO:0051239;GO:0043231;GO:0009642;GO:0052650;GO:0071704;GO:0009314;GO:0023058;GO:…	-	-	4JGMW	Q	sp|F4JJR8|FEY_ARATH Dehydrogenase/reductase SDR family member FEY OS=Arabidopsis thaliana OX=3702 GN=FEY PE=1 SV=1	KAE8099840.1 hypothetical protein FH972_017789 [Carpinus fangiana]
TRINITY_DN28_c2_g1	12.0433	29.59	25.5	41.36	56.9267	1348	GO:0044424;GO:0033554;GO:0016671;GO:0009507;GO:0070887;GO:0042592;GO:0044444;GO:0055114;GO:0051716;GO:0004791;GO:0044464;GO:0016209;GO:0003674;GO:0098869;GO:0008150;GO:0009570;GO:0044434;GO:0016491;GO:0071704;GO:0016651;GO:0065008;GO:0043231;GO:0047134;GO:0016668;GO:0003824;GO:0043229;GO:0005622;GO:0009636;GO:0045454;GO:0018904;GO:0009987;GO:0042221;GO:0006950;GO:0043227;GO:0009532;GO:0044422;GO:…	-	PF00085	4JNUF	O	sp|Q9FG36|TRL31_ARATH Thioredoxin-like 3-1, chloroplastic OS=Arabidopsis thaliana OX=3702 GN=WCRKC1 PE=2 SV=3	KAB1222399.1 Thioredoxin-like 3-1, chloroplastic [Morella rubra]
TRINITY_DN6320_c0_g1	2.4	3.47333	6.43667	6.10667	7.61667	2236	GO:0004034;GO:0044424;GO:0044282;GO:0006006;GO:0016854;GO:0019388;GO:0016857;GO:0044281;GO:0044464;GO:0005623;GO:0003674;GO:0019318;GO:0005488;GO:0005996;GO:0008150;GO:0071704;GO:0016052;GO:0006012;GO:0019320;GO:0016853;GO:0046365;GO:1901575;GO:0009056;GO:0005575;GO:0030246;GO:0005737;GO:0003824;GO:0008152;GO:0005622;GO:0033499;GO:0044238;GO:0005975	K01785	PF01263	4JK6S	G	sp|Q5EA79|GALM_BOVIN Galactose mutarotase OS=Bos taurus OX=9913 GN=GALM PE=2 SV=1	XP_018813802.2 galactose mutarotase-like [Juglans regia] >KAF5479198.1 hypothetical protein F2P56_000044 [Juglans regia]
TRINITY_DN15783_c0_g1	0.443333	0.776667	1.90333	1.93667	2.82667	807	GO:0044424;GO:0044237;GO:0044444;GO:0005739;GO:0006807;GO:0016787;GO:0044464;GO:0090305;GO:0003674;GO:0034641;GO:0008150;GO:0043170;GO:0006725;GO:0071704;GO:0097159;GO:0043231;GO:0043229;GO:0003824;GO:1901360;GO:0000959;GO:1901363;GO:0005622;GO:0009987;GO:0043412;GO:0003723;GO:0090304;GO:0043227;GO:0005488;GO:0005623;GO:1900864;GO:0009451;GO:0046483;GO:0016788;GO:0005575;GO:0043226;GO:0006139;GO:…	-	PF13041;PF01535	4JKUR	S	sp|Q9C7V5|PP104_ARATH Putative pentatricopeptide repeat-containing protein At1g64310 OS=Arabidopsis thaliana OX=3702 GN=PCMP-E65 PE=3 SV=1	KAC0312636.1 hypothetical protein FH972_027094 [Carpinus fangiana]
TRINITY_DN5160_c0_g1	2.11667	5.58	12.94	14.5833	9.56667	3303	GO:0008150;GO:0005488;GO:0003674;GO:0046872;GO:0043169;GO:0016740;GO:0008152;GO:0043167;GO:0016741;GO:0003824;GO:0032259;GO:0008168	-	-	4JGYH	B	sp|Q8BTK5|SMYD4_MOUSE SET and MYND domain-containing protein 4 OS=Mus musculus OX=10090 GN=Smyd4 PE=2 SV=2	KAE7996451.1 hypothetical protein FH972_001174 [Carpinus fangiana]
TRINITY_DN11096_c0_g1	47.8067	118.9	75.4167	125.317	167.873	1180	GO:0044265;GO:0009059;GO:0043229;GO:0019538;GO:0051179;GO:0006605;GO:0006725;GO:0044428;GO:0043043;GO:0046907;GO:1901360;GO:0098552;GO:0044267;GO:0048522;GO:0043228;GO:0006612;GO:0009058;GO:0046872;GO:0043604;GO:1901566;GO:0072657;GO:0010467;GO:0006807;GO:0031090;GO:0098556;GO:0031981;GO:0003735;GO:0006518;GO:1990904;GO:0044424;GO:0043603;GO:0044237;GO:0060255;GO:1901576;GO:0043233;GO:0002181;GO:…	K02980	-	KOG3506	J	sp|Q680P8|RS29_ARATH 40S ribosomal protein S29 OS=Arabidopsis thaliana OX=3702 GN=RPS29A PE=3 SV=2	AQK78665.1 40S ribosomal protein S29 [Zea mays]
TRINITY_DN60261_c0_g1	0.326667	0.226667	0.78	2.25667	0.26	1461	-	K01988	PF04488;PF04572	4JRP5	G	sp|P0C8Q4|Y4990_ARATH Uncharacterized protein At4g19900 OS=Arabidopsis thaliana OX=3702 GN=At4g19900 PE=2 SV=1	KAE8099234.1 hypothetical protein FH972_017231 [Carpinus fangiana]
TRINITY_DN12843_c0_g1	17.61	1.14667	25.4833	9.11	45.5133	390	-	K20547	PF00182	4JHYM	S	sp|P36907|CHIX_PEA Endochitinase OS=Pisum sativum OX=3888 PE=2 SV=1	KAF5448649.1 hypothetical protein F2P56_029159, partial [Juglans regia]
TRINITY_DN135284_c0_g1	15.0667	21.9933	26.4567	13.3833	6.65	850	-	-	PF00838	3HY47	DZ	sp|M5B4R7|TCTP_GRARO Translationally-controlled tumor protein homolog OS=Grammostola rosea OX=432528 PE=2 SV=1	XP_030545845.1 translationally-controlled tumor protein homolog [Rhodamnia argentea]
TRINITY_DN5646_c0_g1	3.54667	4.76333	5.06333	4.51667	1.60333	944	-	-	-	-	-	-	-
TRINITY_DN27474_c0_g1	0.996667	1.23333	0.866667	0.513333	0.33	3895	GO:0005773;GO:0005622;GO:0055085;GO:0042651;GO:1901265;GO:0005524;GO:0043231;GO:0097159;GO:0055035;GO:0009991;GO:0009705;GO:1901701;GO:0003674;GO:0008150;GO:0000325;GO:0006820;GO:0032555;GO:0005215;GO:0008144;GO:0044444;GO:0043168;GO:0005774;GO:0001101;GO:0051234;GO:0031984;GO:0070887;GO:0033554;GO:0009507;GO:0015075;GO:0000166;GO:0044435;GO:0034220;GO:0071702;GO:0044446;GO:0008509;GO:0015711;GO:…	K08202	PF00083	3G9AQ	S	sp|Q9VCA2|ORCT_DROME Organic cation transporter protein OS=Drosophila melanogaster OX=7227 GN=Orct PE=1 SV=1	XP_030545807.1 solute carrier family 22 member 8-like [Rhodamnia argentea]
TRINITY_DN330_c2_g1	3.57	7.62333	9.45333	18.5433	13.4933	621	-	-	-	-	-	-	-
TRINITY_DN33670_c0_g1	1	1.43667	1.06667	1.29667	0.16	3704	-	-	PF00023;PF12796	-	-	-	-
TRINITY_DN2543_c0_g1	4.16	7.08667	9.21667	8.65667	18.8633	4007	-	-	PF11331	3GBCH	S	-	KAE8056034.1 hypothetical protein FH972_012837 [Carpinus fangiana]
TRINITY_DN16813_c0_g1	2.24	19.4233	5.74667	23.1567	1.19333	394	-	K11292	-	3I13X	S	sp|P0C2F6|RNHX1_ARATH Putative ribonuclease H protein At1g65750 OS=Arabidopsis thaliana OX=3702 GN=At1g65750 PE=3 SV=1	KAG2696954.1 hypothetical protein I3760_07G084700 [Carya illinoinensis]
TRINITY_DN135470_c0_g1	2.25333	3.60667	3.90667	1.74	0.37	916	-	-	PF01084	-	-	sp|Q1XHY1|RT18B_PANTR 28S ribosomal protein S18b, mitochondrial OS=Pan troglodytes OX=9598 GN=MRPS18B PE=3 SV=1	-
TRINITY_DN5240_c0_g1	56.1933	96.9433	93.4167	110.093	204.31	1967	GO:0016072;GO:0044237;GO:0043603;GO:1990904;GO:0044424;GO:0044085;GO:0006518;GO:0003735;GO:0044444;GO:0006412;GO:0006807;GO:0010467;GO:0005886;GO:1901566;GO:0034470;GO:0044464;GO:0003674;GO:0015934;GO:1901576;GO:0043170;GO:0044391;GO:0008150;GO:0034641;GO:0071704;GO:0071840;GO:0009506;GO:0006725;GO:0019538;GO:0097159;GO:0043229;GO:0009059;GO:0043604;GO:0006364;GO:0044267;GO:0043228;GO:0009058;GO:…	K02865	PF00687	4JGST	J	sp|B8B9K6|R10A_ORYSI 60S ribosomal protein L10a OS=Oryza sativa subsp. indica OX=39946 GN=RPL10A PE=3 SV=1	QCD98606.1 large subunit ribosomal protein L10Ae [Vigna unguiculata]
TRINITY_DN8905_c0_g1	1.53	1.89	1.99667	1.04333	0.48	4572	-	K15026	PF08662	3GAW8	J	sp|Q7ZY11|EIF2A_XENLA Eukaryotic translation initiation factor 2A OS=Xenopus laevis OX=8355 GN=eif2a PE=2 SV=2	XP_030545309.1 eukaryotic translation initiation factor 2A-like [Rhodamnia argentea]
TRINITY_DN21954_c0_g1	7.75333	7.53667	8.84	2.72667	2.22	693	-	-	PF12190	-	-	-	-
TRINITY_DN6337_c0_g1	0.806667	1.09667	0.57	1.95	0.236667	4865	GO:0008152;GO:0051704;GO:0034774;GO:0044238;GO:0002252;GO:0006040;GO:0005975;GO:0097708;GO:0044446;GO:0002275;GO:0031982;GO:0017144;GO:0005576;GO:0005623;GO:0060205;GO:0009607;GO:0046348;GO:0050896;GO:0009605;GO:0043312;GO:0032940;GO:0005615;GO:0046903;GO:0043227;GO:0009057;GO:0044245;GO:1901565;GO:0008061;GO:0042119;GO:0043299;GO:0031983;GO:0031974;GO:0004553;GO:0005622;GO:0005773;GO:0007586;GO:…	K01183	-	3GFX9	G	sp|P36222|CH3L1_HUMAN Chitinase-3-like protein 1 OS=Homo sapiens OX=9606 GN=CHI3L1 PE=1 SV=2	XP_030536399.1 probable chitinase 2 [Rhodamnia argentea]
TRINITY_DN105823_c0_g1	0.53	0.743333	0.773333	0.35	0.116667	2902	GO:0005576;GO:0006665;GO:0044422;GO:0050896;GO:0065007;GO:0019725;GO:0005623;GO:0055088;GO:0042221;GO:0009987;GO:0043227;GO:0017040;GO:0006950;GO:0016811;GO:0098588;GO:0016810;GO:0034599;GO:0006979;GO:0102121;GO:0008152;GO:0044238;GO:0044437;GO:0016020;GO:0005737;GO:1901564;GO:0044446;GO:0005575;GO:0043226;GO:0044464;GO:0016787;GO:0098805;GO:0005794;GO:0008150;GO:0044255;GO:0003674;GO:0033554;GO:…	K12349	PF17048;PF04734	4JM9E	T	sp|Q9JHE3|ASAH2_MOUSE Neutral ceramidase OS=Mus musculus OX=10090 GN=Asah2 PE=1 SV=1	XP_004491555.1 neutral ceramidase 1-like [Cicer arietinum]
TRINITY_DN61717_c1_g1	3.02667	0.73	0	0.996667	0.163333	420	-	-	-	-	-	-	-
TRINITY_DN31596_c0_g1	5.61333	4.74333	1.26333	5.01667	0.526667	456	-	-	-	-	-	-	-
TRINITY_DN3672_c0_g1	0.393333	1.15	7.89667	1.93333	22.7167	3839	GO:0044422;GO:0044281;GO:0031668;GO:0042594;GO:0005488;GO:0009651;GO:0009628;GO:0009987;GO:0042221;GO:0043562;GO:0010035;GO:0031669;GO:0043167;GO:0050897;GO:0032553;GO:0046914;GO:0030554;GO:0043226;GO:0005575;GO:0006970;GO:1901564;GO:0005737;GO:0032559;GO:0016020;GO:0005507;GO:0006995;GO:0098805;GO:0044464;GO:0017076;GO:0044237;GO:0044424;GO:0046686;GO:0031090;GO:0006807;GO:0051716;GO:0009268;GO:…	K00261	PF02812	3HRES	E	sp|Q38946|DHE2_ARATH Glutamate dehydrogenase 2 OS=Arabidopsis thaliana OX=3702 GN=GDH2 PE=1 SV=1	KAE8056870.1 hypothetical protein FH972_013606 [Carpinus fangiana]
TRINITY_DN27608_c0_g2	0.416667	0.816667	0.763333	0.423333	0.0733333	1601	-	-	-	-	-	-	-
TRINITY_DN128978_c0_g1	2.67667	5.08333	3.54	3.07	1.05333	998	-	K19765	PF06825	34NN6	KO	-	KAG0576576.1 hypothetical protein KC19_5G090800 [Ceratodon purpureus] >KAG0616010.1 hypothetical protein M758_5G083400 [Ceratodon purpureus]
TRINITY_DN51809_c0_g1	0.256667	0.153333	3.01333	0.606667	0.0433333	859	GO:0036094;GO:0048878;GO:1901360;GO:0009058;GO:1901363;GO:0070279;GO:0016742;GO:0006725;GO:0065008;GO:0044429;GO:0006082;GO:0019264;GO:0042136;GO:0043229;GO:0044464;GO:0043233;GO:1901576;GO:0060255;GO:0006575;GO:0004372;GO:0008652;GO:0043603;GO:0044424;GO:0044237;GO:0046686;GO:0048037;GO:0042592;GO:1901566;GO:0005759;GO:0006807;GO:0055063;GO:0043167;GO:0044030;GO:0031323;GO:0098771;GO:0001505;GO:…	-	-	4JHJC	E	-	-
TRINITY_DN10100_c0_g1	0.586667	1.72	1.46667	2.81333	0.686667	3096	-	-	-	3GFAH	S	-	KAE8077040.1 hypothetical protein FH972_015645 [Carpinus fangiana]
TRINITY_DN87347_c0_g1	1.10333	1.37333	0.986667	0.773333	0.41	9022	GO:0043547;GO:0009987;GO:0044093;GO:0044424;GO:0005096;GO:0051336;GO:0051716;GO:0007165;GO:0023052;GO:0044464;GO:0050790;GO:0005623;GO:0003674;GO:0051345;GO:0050896;GO:0030695;GO:0065007;GO:0008150;GO:0030234;GO:0050789;GO:0007154;GO:0008047;GO:0043085;GO:0050794;GO:0098772;GO:0005575;GO:0005737;GO:0043087;GO:0060589;GO:0005622;GO:0065009	-	PF19518;PF00071;PF16512	3GHBJ	T	sp|Q9VX32|RG190_DROME Rho GTPase-activating protein 190 OS=Drosophila melanogaster OX=7227 GN=RhoGAPp190 PE=1 SV=2	XP_023925343.1 probable Rho-type GTPase-activating protein 3 [Quercus suber]
TRINITY_DN45438_c0_g1	1.03	1.24667	1.77	0.65	0.476667	1924	GO:0032991;GO:0050789;GO:0044271;GO:0006310;GO:0016070;GO:0019222;GO:0006139;GO:0005575;GO:0043226;GO:0031323;GO:0006281;GO:1903506;GO:0006325;GO:0006259;GO:0009987;GO:0090304;GO:0044249;GO:0006974;GO:0051252;GO:0009889;GO:0097659;GO:0005488;GO:1901362;GO:0031326;GO:0071840;GO:0006725;GO:0009059;GO:0043229;GO:0065003;GO:0009058;GO:0034654;GO:1901360;GO:0018130;GO:0044237;GO:0044424;GO:0071103;GO:…	K10751	PF00400	4JEXG	BL	sp|Q5R1S9|CAF1B_CHICK Chromatin assembly factor 1 subunit B OS=Gallus gallus OX=9031 GN=CHAF1B PE=1 SV=1	TKY60422.1 Chromatin assembly factor 1 subunit FAS2 [Spatholobus suberectus]
TRINITY_DN2527_c0_g1	17.31	22.33	27.3433	30.41	48.5433	2593	-	-	-	3GD9U	S	-	KAG6694447.1 hypothetical protein I3842_09G048800 [Carya illinoinensis]
TRINITY_DN4945_c2_g1	0.05	1.75333	0.696667	1.20667	1.73333	754	-	-	-	-	-	-	-
TRINITY_DN7070_c0_g1	4.32667	2.62	1.89667	2.26667	0.136667	956	-	-	PF03018	4JDSW	S	sp|Q1ZZU9|DIR_SINHE Dirigent protein OS=Sinopodophyllum hexandrum OX=93608 GN=DIR PE=2 SV=1	KAE8055429.1 hypothetical protein FH972_012269 [Carpinus fangiana]
TRINITY_DN29200_c0_g1	2.22333	2.07333	2.32667	0.746667	0.13	584	GO:0044422;GO:0016021;GO:0042170;GO:0048523;GO:0010109;GO:0044281;GO:0005623;GO:0009416;GO:0005488;GO:0065007;GO:0050896;GO:0044425;GO:0043155;GO:0006636;GO:0016053;GO:0009628;GO:0009526;GO:0009987;GO:0031324;GO:0044249;GO:0019904;GO:0072330;GO:0043227;GO:0008152;GO:0031323;GO:0009644;GO:0046394;GO:0019752;GO:0042548;GO:0044238;GO:0044435;GO:1905156;GO:0009536;GO:0031967;GO:0044283;GO:0050789;GO:…	K10255	-	3GC9R	I	sp|P46312|FAD6C_ARATH Omega-6 fatty acid desaturase, chloroplastic OS=Arabidopsis thaliana OX=3702 GN=FAD6 PE=1 SV=2	KAE8126086.1 hypothetical protein FH972_020832 [Carpinus fangiana]
TRINITY_DN2521_c0_g1	8.47	10.1533	24.8233	19.56	27.6833	1406	-	K12456	-	-	-	sp|Q8L981|APC13_ARATH Anaphase-promoting complex subunit 13 OS=Arabidopsis thaliana OX=3702 GN=APC13 PE=1 SV=1	KAF7850626.1 hypothetical protein BT93_L5168 [Corymbia citriodora subsp. variegata]
TRINITY_DN56225_c0_g1	0.126667	3.46	0.403333	0.72	0.103333	650	GO:0032774;GO:0065007;GO:0010605;GO:0003729;GO:0010201;GO:0023014;GO:0032502;GO:0006355;GO:0032268;GO:0019438;GO:0009605;GO:0009585;GO:0003723;GO:0000155;GO:0010218;GO:0003676;GO:0009881;GO:0044238;GO:0019219;GO:0050794;GO:0034641;GO:0003674;GO:2001141;GO:0007602;GO:0051171;GO:0018202;GO:0007165;GO:0010558;GO:0097159;GO:0006793;GO:0016740;GO:0044422;GO:0097659;GO:0009416;GO:1901362;GO:0005488;GO:…	K12120	-	3HNJK	K	sp|O49934|PHYA_POPTM Phytochrome A OS=Populus tremuloides OX=3693 GN=PHYA PE=2 SV=1	XP_021898717.1 phytochrome A [Carica papaya] >XP_021898718.1 phytochrome A [Carica papaya]
TRINITY_DN27234_c0_g1	0.253333	2.37333	0.466667	0.0633333	0.356667	613	GO:0009653;GO:0008092;GO:0050794;GO:0044446;GO:0016043;GO:0051493;GO:0016049;GO:0000166;GO:0005829;GO:0110053;GO:0048856;GO:0030154;GO:0040007;GO:0030832;GO:0003779;GO:0065007;GO:0032273;GO:0005623;GO:0032502;GO:0010026;GO:0015629;GO:0000904;GO:0090558;GO:0006996;GO:0048468;GO:0043254;GO:0097159;GO:0007010;GO:0048518;GO:0032956;GO:0030833;GO:0005622;GO:1901265;GO:0005524;GO:0030838;GO:0090066;GO:…	K18584	-	4JIQW	Z	sp|Q9SAF1|ARP3_ARATH Actin-related protein 3 OS=Arabidopsis thaliana OX=3702 GN=ARP3 PE=1 SV=1	KAF7802712.1 Actin-related protein 3 [Senna tora]
TRINITY_DN23050_c0_g1	2.26	6.84667	3.35	9.09667	4.57333	4755	GO:0008152;GO:0005975;GO:0044238;GO:0031225;GO:0004553;GO:0042973;GO:0031224;GO:0006952;GO:0071944;GO:0071704;GO:0016020;GO:0003824;GO:0030246;GO:0005575;GO:0001871;GO:0044464;GO:0016787;GO:0050896;GO:0044425;GO:0008422;GO:0008150;GO:0015926;GO:0005488;GO:0003674;GO:0005623;GO:0044459;GO:0031226;GO:0016798;GO:0005886;GO:0030247;GO:0006950;GO:0046658	K19892	PF00332;PF07983	3G9C3	G	sp|Q94CD8|E134_ARATH Glucan endo-1,3-beta-glucosidase 4 OS=Arabidopsis thaliana OX=3702 GN=At3g13560 PE=2 SV=1	XP_023878627.1 glucan endo-1,3-beta-glucosidase 4 [Quercus suber] >XP_023878628.1 glucan endo-1,3-beta-glucosidase 4 [Quercus suber] >XP_023878629.1 glucan endo-1,3-beta-glucosidase 4 [Quercus suber]
TRINITY_DN55690_c0_g1	0.28	0.286667	0.323333	1.58667	3.42	681	GO:0022857;GO:0008509;GO:0005575;GO:0022804;GO:0016020;GO:0006810;GO:0071944;GO:0071496;GO:0007154;GO:0015114;GO:0015075;GO:0034220;GO:0005315;GO:0009267;GO:0035435;GO:0006950;GO:0031669;GO:0009987;GO:0009605;GO:0031226;GO:0098656;GO:0005623;GO:0042594;GO:0044425;GO:0050896;GO:0015103;GO:0016021;GO:0006811;GO:0031668;GO:0015698;GO:0005887;GO:0031667;GO:0009991;GO:0051179;GO:0031224;GO:1901683;GO:…	K08176	PF00083	4JKYY	P	sp|A7KTC5|PHT11_PETHY Low affinity inorganic phosphate transporter 1 OS=Petunia hybrida OX=4102 GN=PT1 PE=2 SV=1	KAB1219234.1 putative inorganic phosphate transporter 1-5 [Morella rubra]
TRINITY_DN2313_c0_g1	30.0733	11.94	36.2467	19.11	27.6667	2567	GO:0008152;GO:0044435;GO:0042651;GO:0005622;GO:0032991;GO:0009536;GO:0044434;GO:0043229;GO:0005737;GO:0022900;GO:0016020;GO:0009773;GO:0044446;GO:0005575;GO:0043226;GO:0055035;GO:0043231;GO:0019684;GO:0031976;GO:0044464;GO:0006091;GO:0044422;GO:0015979;GO:0009535;GO:0008150;GO:0044425;GO:0010598;GO:0005623;GO:0009579;GO:0031984;GO:0009507;GO:0009534;GO:0044237;GO:0044436;GO:0098796;GO:0009987;GO:…	-	-	3HMS8	M	sp|Q9S9N6|PNSB1_ARATH Photosynthetic NDH subunit of subcomplex B 1, chloroplastic OS=Arabidopsis thaliana OX=3702 GN=PNSB1 PE=2 SV=1	QEE59963.1 chloroplast thylakoid membrane protein [Betula platyphylla]
TRINITY_DN19016_c0_g1	1.93333	2.54	2.58	5.53	0.54	1185	GO:0048519;GO:0000184;GO:0005622;GO:0031974;GO:0005524;GO:0090698;GO:1901265;GO:0042623;GO:0003824;GO:0043231;GO:0097159;GO:1901575;GO:0043928;GO:0055087;GO:0048518;GO:1905392;GO:0071704;GO:0090567;GO:0034641;GO:0008150;GO:0043170;GO:0007389;GO:0099402;GO:0003674;GO:0032555;GO:0090701;GO:0016817;GO:0043168;GO:0044444;GO:1901361;GO:0008144;GO:0060147;GO:0009892;GO:0000003;GO:0000166;GO:0003676;GO:…	-	-	44MYU	A	-	KAF5473789.1 hypothetical protein F2P56_005747 [Juglans regia]
TRINITY_DN6207_c0_g3	0.403333	0.0666667	0.896667	0.336667	0.103333	975	-	-	-	4JM10	H	-	PNX93204.1 hypothetical protein L195_g016355 [Trifolium pratense]
TRINITY_DN25685_c0_g1	4.84	2.93667	5.22333	1.56	0.58	604	-	-	-	-	-	-	KAB1208297.1 hypothetical protein CJ030_MR7G000149 [Morella rubra]
TRINITY_DN76705_c2_g1	0	0.563333	0	1.51	0.413333	574	-	-	-	-	-	-	-
TRINITY_DN109513_c0_g1	1.36667	2.84	1.7	0.866667	0.323333	2001	GO:0004623;GO:0046942;GO:1901570;GO:0009620;GO:0009987;GO:0005777;GO:0072330;GO:0044249;GO:0004620;GO:0050832;GO:0006692;GO:0044281;GO:0006793;GO:0015718;GO:1901568;GO:0044248;GO:0044422;GO:0046503;GO:0001516;GO:0015908;GO:0009536;GO:0019369;GO:0016020;GO:0006810;GO:1901564;GO:0005737;GO:0015849;GO:0010817;GO:0009056;GO:0043226;GO:0005575;GO:0098827;GO:0042445;GO:0008219;GO:0046338;GO:0044432;GO:…	K16815	PF01734	3HR2A	I	sp|Q5XTS1|PLPL8_RABIT Calcium-independent phospholipase A2-gamma OS=Oryctolagus cuniculus OX=9986 GN=PNPLA8 PE=1 SV=1	XP_030529864.1 calcium-independent phospholipase A2-gamma-like [Rhodamnia argentea]
TRINITY_DN109963_c0_g1	0.343333	1.79333	3.16333	2.21	0.31	675	-	-	-	-	-	-	-
TRINITY_DN125825_c0_g1	1.45667	1.53667	1.42	0.736667	0.23	1094	GO:0005575;GO:0009056;GO:0097159;GO:0003824;GO:0097237;GO:0016491;GO:0020037;GO:1901363;GO:1990748;GO:0009636;GO:0008152;GO:0016999;GO:0043167;GO:0051187;GO:0006979;GO:0046872;GO:0016684;GO:0042744;GO:0055114;GO:0048037;GO:0006950;GO:0051716;GO:0044237;GO:0009987;GO:0042221;GO:0070887;GO:0042743;GO:0003674;GO:0016209;GO:0098754;GO:0005488;GO:0042737;GO:0017001;GO:0008150;GO:0072593;GO:0046906;GO:…	K00430	PF00141	4JDHM	Q	sp|Q9SLH7|PER20_ARATH Peroxidase 20 OS=Arabidopsis thaliana OX=3702 GN=PER20 PE=2 SV=1	KAG2680210.1 hypothetical protein I3760_11G087200 [Carya illinoinensis] >KAG6636128.1 hypothetical protein CIPAW_11G089200 [Carya illinoinensis]
TRINITY_DN14610_c0_g1	3.01	6.29	7.30333	11.2333	20.4967	1247	-	-	-	-	-	sp|O23614|CTPA2_ARATH Carboxyl-terminal-processing peptidase 2, chloroplastic OS=Arabidopsis thaliana OX=3702 GN=CTPA2 PE=1 SV=1	KAE8077299.1 hypothetical protein FH972_015871 [Carpinus fangiana]
TRINITY_DN17058_c0_g1	2.12333	0	0	0	4.28667	379	-	-	-	-	-	-	-
TRINITY_DN963_c3_g1	393.947	145.077	146.13	154.02	21.4267	1999	-	-	-	-	-	-	KAG6627800.1 hypothetical protein CIPAW_15G154600 [Carya illinoinensis] >KAG6676163.1 hypothetical protein I3842_15G138700 [Carya illinoinensis]
TRINITY_DN43368_c0_g2	1.71333	2.27333	1.87	1.47333	0.583333	1968	GO:1903506;GO:0034248;GO:0001825;GO:0072431;GO:0000075;GO:0016070;GO:0046700;GO:0009056;GO:0005575;GO:0032991;GO:0048583;GO:0051252;GO:0009889;GO:2000134;GO:0044819;GO:0051172;GO:0048523;GO:0044248;GO:1901990;GO:0090304;GO:0051246;GO:0009987;GO:0010608;GO:0048522;GO:0043228;GO:0034654;GO:0072401;GO:0007275;GO:0044265;GO:0000288;GO:0009059;GO:0000278;GO:0031570;GO:0001701;GO:0006417;GO:0060255;GO:…	K12580	PF04065	4JJYE	K	sp|O75175|CNOT3_HUMAN CCR4-NOT transcription complex subunit 3 OS=Homo sapiens OX=9606 GN=CNOT3 PE=1 SV=1	XP_030537719.1 CCR4-NOT transcription complex subunit 3-like [Rhodamnia argentea]
TRINITY_DN3194_c2_g1	1.92	3.95	4.45	1.42	0.216667	557	-	-	-	-	-	-	-
TRINITY_DN1530_c10_g1	123.307	158.32	137.71	92.95	166.477	2055	-	-	-	4JKXF	S	sp|C6TAQ0|NRPB_SOYBN DCD domain-containing protein NRP-B OS=Glycine max OX=3847 GN=NRP-B PE=2 SV=1	KAG2680831.1 hypothetical protein I3760_11G116300 [Carya illinoinensis]
TRINITY_DN1670_c2_g2	11.8367	3.70667	8.81667	2.83	5.26667	3288	-	-	PF12796	3G7GD	S	sp|Q6AWW5|Y5262_ARATH Ankyrin repeat-containing protein At5g02620 OS=Arabidopsis thaliana OX=3702 GN=At5g02620 PE=1 SV=1	XP_018805287.1 ankyrin repeat-containing protein At5g02620-like [Juglans regia] >KAF5470609.1 hypothetical protein F2P56_011113 [Juglans regia]
TRINITY_DN50520_c0_g1	5.85	2.05333	5.15333	4.06	3.46	507	GO:0010411;GO:0044262;GO:0016762;GO:0071704;GO:0071840;GO:0005618;GO:0003824;GO:0044036;GO:0042546;GO:0044042;GO:0004553;GO:0048046;GO:0044085;GO:0071555;GO:0016757;GO:0044237;GO:0030312;GO:0044464;GO:0016787;GO:0043170;GO:0008150;GO:0010410;GO:0003674;GO:0071944;GO:0016043;GO:0005575;GO:0008152;GO:0044264;GO:0005975;GO:0044238;GO:0016758;GO:0006073;GO:0009987;GO:0005976;GO:0016798;GO:0044260;GO:…	-	-	4JIM5	Q	sp|Q39224|SRG1_ARATH Protein SRG1 OS=Arabidopsis thaliana OX=3702 GN=SRG1 PE=2 SV=1	KAE8038002.1 hypothetical protein FH972_010550 [Carpinus fangiana]
TRINITY_DN9591_c0_g1	5.27	0	11.1267	1.25333	124.847	406	-	-	-	-	-	-	-
TRINITY_DN582_c4_g1	21.61	15.9933	31.29	34.8367	63.7467	1838	GO:0044255;GO:0003674;GO:0034440;GO:0031408;GO:0008150;GO:0005730;GO:0055114;GO:0016042;GO:0044444;GO:0005774;GO:0010646;GO:0006633;GO:0005739;GO:0009507;GO:0044282;GO:0006629;GO:0005773;GO:0005622;GO:0031974;GO:0016747;GO:0043231;GO:0043436;GO:0006996;GO:0003824;GO:0048518;GO:0071704;GO:1901575;GO:0009514;GO:0005623;GO:0050896;GO:0065007;GO:0005634;GO:0006950;GO:0098588;GO:0042446;GO:0043227;GO:…	K07513	PF00108;PF02803	4JT4N	I	sp|C8YNG6|KAT1_PETHY 3-ketoacyl CoA thiolase 1, peroxisomal OS=Petunia hybrida OX=4102 GN=KAT1 PE=1 SV=1	KAB1210155.1 3-ketoacyl-CoA thiolase 2, peroxisomal [Morella rubra]
TRINITY_DN4104_c2_g1	1.16667	2.01	2.08667	4.47	1.82333	1907	GO:0016071;GO:0016740;GO:0005488;GO:0005623;GO:0006396;GO:0009987;GO:0016779;GO:0003723;GO:0005634;GO:0090304;GO:0043227;GO:0043631;GO:0043167;GO:0008152;GO:0044238;GO:0032553;GO:0003676;GO:0006397;GO:0000166;GO:0030554;GO:0043226;GO:0005575;GO:0006139;GO:0046483;GO:0032559;GO:0016070;GO:0070566;GO:0005737;GO:0043169;GO:0044464;GO:0032555;GO:0006378;GO:0017076;GO:0003674;GO:0034641;GO:0008150;GO:…	K14376	-	4JTJ0	A	-	KAE8076646.1 hypothetical protein FH972_015282 [Carpinus fangiana]
TRINITY_DN3255_c0_g1	12.45	32.1833	27.0167	32.8333	42.74	3916	GO:0005524;GO:1901265;GO:0042651;GO:0055085;GO:0005622;GO:0042623;GO:0003824;GO:0097159;GO:0043231;GO:0055035;GO:0071806;GO:0032555;GO:0005215;GO:0008150;GO:0003674;GO:0015031;GO:0009507;GO:0031984;GO:0016817;GO:0051234;GO:0044444;GO:0043168;GO:0008144;GO:0008320;GO:0071702;GO:0015405;GO:0000166;GO:0042626;GO:0044435;GO:0051641;GO:0015440;GO:0006886;GO:0042886;GO:0070727;GO:0045184;GO:0033036;GO:…	K03070	PF07516;PF07517;PF01043	3G8SF	C	sp|Q41062|SECA_PEA Protein translocase subunit SecA, chloroplastic OS=Pisum sativum OX=3888 GN=SecA PE=1 SV=1	KAE8008397.1 hypothetical protein FH972_004913 [Carpinus fangiana]
TRINITY_DN42424_c2_g1	0.05	0	0.59	0.143333	1.87667	817	-	-	-	-	-	-	-
TRINITY_DN48763_c0_g1	5.39667	0.266667	0.703333	0	0	382	-	-	-	-	-	-	-
TRINITY_DN5030_c0_g1	9.48667	11.6133	37.9467	28.2733	22.9933	628	GO:0048583;GO:0030554;GO:0050789;GO:0071944;GO:1901564;GO:0016020;GO:0032559;GO:0030054;GO:0005575;GO:0051704;GO:0004674;GO:0008152;GO:0043167;GO:0000166;GO:0045088;GO:0016310;GO:0032553;GO:0044238;GO:0043412;GO:0009987;GO:0009605;GO:0044260;GO:0140096;GO:0006950;GO:0006793;GO:0016773;GO:0016740;GO:0016021;GO:0036211;GO:0065007;GO:0055044;GO:0044425;GO:0009861;GO:0016301;GO:0050896;GO:0005623;GO:…	-	-	4JS1D	T	-	-
TRINITY_DN2972_c0_g1	6.24333	6.28667	19.5767	13.2667	22.33	605	-	-	-	4JRR9	T	sp|Q9FL92|RRS1B_ARATH Disease resistance protein RRS1B OS=Arabidopsis thaliana OX=3702 GN=RRS1B PE=1 SV=1	XP_023873405.1 TMV resistance protein N-like [Quercus suber]
TRINITY_DN12035_c0_g1	2.66667	3.32667	2.67	2.05333	1.70333	1796	GO:0048731;GO:0003682;GO:0044238;GO:0003676;GO:0019219;GO:0004518;GO:0004527;GO:0016788;GO:0050794;GO:0016043;GO:0051052;GO:0016446;GO:0010605;GO:0065007;GO:0032502;GO:0050793;GO:0019438;GO:0048507;GO:0045934;GO:1901265;GO:0051053;GO:0008094;GO:0009933;GO:0042623;GO:1990067;GO:0003684;GO:0097159;GO:0051239;GO:0016829;GO:0022607;GO:0034641;GO:0003674;GO:0051171;GO:0044085;GO:0033554;GO:0051260;GO:…	-	-	4JNSM	A	sp|P10978|POLX_TOBAC Retrovirus-related Pol polyprotein from transposon TNT 1-94 OS=Nicotiana tabacum OX=4097 PE=2 SV=1	XP_028125843.1 uncharacterized protein LOC114322682 [Camellia sinensis]
TRINITY_DN5813_c1_g1	9.55667	6.12	33.7233	13.3767	54.2567	3751	GO:0009941;GO:0006631;GO:0006629;GO:0005622;GO:0008610;GO:0009058;GO:0016874;GO:0043436;GO:0003824;GO:0043229;GO:0043231;GO:0006082;GO:0015645;GO:0044434;GO:0071704;GO:0032787;GO:0008150;GO:0044255;GO:1901576;GO:0003674;GO:0044464;GO:0006633;GO:0016878;GO:0044444;GO:0009507;GO:0044424;GO:0044237;GO:0044435;GO:0044238;GO:0030497;GO:0019752;GO:0016877;GO:0046394;GO:0008152;GO:0005737;GO:0031975;GO:…	K01897	PF00501	4JG3R	I	sp|Q9LK39|AAE16_ARATH Probable acyl-activating enzyme 16, chloroplastic OS=Arabidopsis thaliana OX=3702 GN=AAE16 PE=2 SV=1	KAF5465081.1 hypothetical protein F2P56_015112 [Juglans regia]
TRINITY_DN8661_c0_g1	1.90333	9.08	0.93	12.33	0.476667	5770	-	-	PF17919;PF00665;PF17921;PF00078	3GCV5	O	sp|Q7LHG5|YI31B_YEAST Transposon Ty3-I Gag-Pol polyprotein OS=Saccharomyces cerevisiae (strain ATCC 204508 / S288c) OX=559292 GN=TY3B-I PE=1 SV=2	RVW36518.1 Transposon Ty3-I Gag-Pol polyprotein [Vitis vinifera]
TRINITY_DN32340_c0_g1	1.77333	0.72	1.44333	0.73	1.34333	4550	-	-	PF13456;PF13966;PF00078	3G9IZ	L	sp|P0C2F6|RNHX1_ARATH Putative ribonuclease H protein At1g65750 OS=Arabidopsis thaliana OX=3702 GN=At1g65750 PE=3 SV=1	XP_018816058.1 uncharacterized protein LOC108987582 [Juglans regia] >KAF5465302.1 hypothetical protein F2P56_015322 [Juglans regia]
TRINITY_DN21870_c0_g1	1.24333	0.78	3.92	1.66	5.70667	960	GO:1905392;GO:0071704;GO:0010102;GO:0048527;GO:0004672;GO:0031224;GO:0019538;GO:0097159;GO:0003824;GO:0036094;GO:0007275;GO:1901265;GO:0090698;GO:0044267;GO:0097367;GO:0005524;GO:0016772;GO:0006464;GO:1901363;GO:0044237;GO:0006796;GO:0009791;GO:0008144;GO:0006468;GO:0032501;GO:0043168;GO:0006807;GO:0035639;GO:0005886;GO:0010015;GO:0032555;GO:0048364;GO:0044464;GO:0017076;GO:0060255;GO:0003674;GO:…	-	PF00069	4JIH7	T	sp|Q9FGL5|CEPR1_ARATH Receptor protein-tyrosine kinase CEPR1 OS=Arabidopsis thaliana OX=3702 GN=CEPR1 PE=1 SV=1	KAE7998652.1 hypothetical protein FH972_003176 [Carpinus fangiana]
TRINITY_DN18157_c0_g2	0.02	0.366667	0.206667	0.9	0.313333	2359	GO:0003755;GO:0010073;GO:0051171;GO:0031060;GO:0080090;GO:0008144;GO:0010051;GO:0016018;GO:0048464;GO:0005515;GO:0010015;GO:0034641;GO:0090567;GO:0008150;GO:0043170;GO:0099402;GO:0048438;GO:0007389;GO:0003674;GO:0009933;GO:1905392;GO:0071704;GO:0003824;GO:0048831;GO:0043231;GO:0051239;GO:0031974;GO:0090698;GO:0018193;GO:0071013;GO:0005622;GO:0010358;GO:0008380;GO:0032268;GO:1905393;GO:0048507;GO:…	K12736	-	4JH4F	O	sp|Q8W4D0|CPY71_ARATH Peptidyl-prolyl cis-trans isomerase CYP71 OS=Arabidopsis thaliana OX=3702 GN=CYP71 PE=1 SV=1	KAE8037474.1 hypothetical protein FH972_010061 [Carpinus fangiana] >KAE8037475.1 hypothetical protein FH972_010061 [Carpinus fangiana]
TRINITY_DN62076_c0_g1	0.15	4.25333	0.323333	7.45	0.536667	480	-	-	-	-	-	-	-
TRINITY_DN31551_c0_g1	0.193333	0.236667	0.506667	1.52667	1.00667	1403	GO:0003723;GO:0001882;GO:0032549;GO:0005488;GO:0005786;GO:0051649;GO:0005623;GO:0034613;GO:0070972;GO:0019001;GO:0003924;GO:0015833;GO:0006613;GO:0005525;GO:0005575;GO:0006810;GO:0033036;GO:0005737;GO:0008312;GO:0008104;GO:0045184;GO:0070727;GO:0006614;GO:0032991;GO:0032553;GO:0003676;GO:0005829;GO:0042886;GO:0006886;GO:0032561;GO:0000166;GO:0090150;GO:0071705;GO:0016462;GO:0051641;GO:0071702;GO:…	K03106	-	4JN4K	U	sp|P49972|SR542_SOLLC Signal recognition particle 54 kDa protein 2 OS=Solanum lycopersicum OX=4081 PE=2 SV=1	KAF8403511.1 hypothetical protein HHK36_011615 [Tetracentron sinense]
TRINITY_DN8144_c0_g1	23.8133	22.8467	21.6867	17.8467	14.5133	5012	GO:0032501;GO:0036159;GO:0120038;GO:0044441;GO:0031981;GO:0005929;GO:0044424;GO:0044430;GO:0005856;GO:0043233;GO:0001947;GO:0035295;GO:0044464;GO:0036158;GO:0042995;GO:0043229;GO:0048732;GO:0065003;GO:0060562;GO:0044463;GO:0044451;GO:0071840;GO:0048562;GO:0016607;GO:0044428;GO:0005930;GO:0043228;GO:0009855;GO:0007275;GO:0031016;GO:0044877;GO:0070286;GO:0048568;GO:0060632;GO:0007507;GO:0005654;GO:…	K19750	PF13516;PF13855	3GBNR	T	sp|Q65XL5|WTF1_ORYSJ Protein WHAT'S THIS FACTOR 1 homolog, chloroplastic OS=Oryza sativa subsp. japonica OX=39947 GN=Os05g0571100 PE=2 SV=1	KAE8056914.1 hypothetical protein FH972_013646 [Carpinus fangiana]
TRINITY_DN38852_c0_g1	48.59	21.65	149.89	57.5933	79.97	323	-	-	-	-	-	-	-
TRINITY_DN6264_c0_g1	4.43667	25.0667	7.09667	15.3733	2.15667	1460	-	-	PF13966	3G9IZ	L	-	XP_041011347.1 uncharacterized protein LOC121255133 [Juglans microcarpa x Juglans regia]
TRINITY_DN13031_c2_g1	0.74	0.62	0.413333	1.22333	3.84	443	-	-	-	-	-	-	-
TRINITY_DN123178_c0_g1	0	0.57	0.146667	1.75333	0.57	866	-	-	-	-	-	-	-
TRINITY_DN9184_c1_g1	7.24333	9.08333	13.7833	12.8133	32.0933	3933	GO:2000026;GO:0007275;GO:0046872;GO:0006464;GO:0043161;GO:0044267;GO:0040008;GO:0044390;GO:0043632;GO:0019538;GO:0048638;GO:0044265;GO:0051240;GO:0044237;GO:0009791;GO:0070647;GO:0051865;GO:0016567;GO:0032501;GO:0006807;GO:1900057;GO:0043167;GO:0010498;GO:0022414;GO:0031624;GO:1905623;GO:0048437;GO:0050789;GO:0048608;GO:0046620;GO:1900055;GO:0009056;GO:1901564;GO:0044248;GO:0016740;GO:2000024;GO:…	K10635	PF13639	4JF3B	O	sp|Q9FMM4|RHG1A_ARATH Probable E3 ubiquitin-protein ligase RHG1A OS=Arabidopsis thaliana OX=3702 GN=RHG1A PE=2 SV=1	KAE8100144.1 hypothetical protein FH972_018070 [Carpinus fangiana]
TRINITY_DN32581_c0_g1	1.35333	0.263333	0.386667	0.343333	3.38667	990	GO:0065007;GO:0008150;GO:0044425;GO:0048519;GO:0048523;GO:0016021;GO:0016020;GO:0050794;GO:0005575;GO:0042127;GO:0031224;GO:0050789;GO:0008285	-	PF04749	4JTX5	S	sp|B6TZ45|CNR1_MAIZE Cell number regulator 1 OS=Zea mays OX=4577 GN=CNR1 PE=2 SV=1	KAE8007959.1 hypothetical protein FH972_004513 [Carpinus fangiana]
TRINITY_DN18925_c0_g1	0.993333	0.946667	0.973333	1.95	0.536667	3994	-	-	-	37TEA	T	sp|P43296|RD19A_ARATH Cysteine protease RD19A OS=Arabidopsis thaliana OX=3702 GN=RD19A PE=1 SV=1	XP_022891863.1 uncharacterized protein LOC111406714 [Olea europaea var. sylvestris]
TRINITY_DN8667_c0_g1	6.97667	11.6133	10.2567	10.6367	1.72333	468	-	-	-	-	-	-	-
TRINITY_DN36200_c0_g1	0	0.326667	0.0366667	0.763333	0	833	-	-	-	44Q9Y	S	-	XP_035544681.1 uncharacterized protein LOC118348042 [Juglans regia]
TRINITY_DN11349_c0_g1	4.04	15.7267	15.5533	22.09	31.4033	3818	-	K14798	-	3HQRY	S	-	KAE8057195.1 hypothetical protein FH972_013903 [Carpinus fangiana]
TRINITY_DN104852_c0_g1	1.17667	4.55667	0.07	0.15	0.36	7637	GO:0071322;GO:0046390;GO:0070402;GO:0006723;GO:0009605;GO:0016053;GO:0006112;GO:0019438;GO:0046890;GO:0032502;GO:0006662;GO:0065007;GO:0102131;GO:0030855;GO:1901293;GO:0004316;GO:0097384;GO:0035337;GO:0050794;GO:0016788;GO:0097708;GO:0071944;GO:0005977;GO:0004312;GO:0003676;GO:0044238;GO:0005829;GO:0048731;GO:0016418;GO:0030099;GO:0016836;GO:0019752;GO:0046394;GO:0003158;GO:0043168;GO:0055114;GO:…	K00665	PF14765;PF16197;PF08659;PF02801;PF00109;PF00975;PF00550;PF13602	34J4F	I	sp|P12276|FAS_CHICK Fatty acid synthase OS=Gallus gallus OX=9031 GN=FASN PE=1 SV=5	XP_030537700.1 fatty acid synthase-like [Rhodamnia argentea]
TRINITY_DN52273_c0_g1	0.333333	1.35333	0.0433333	1.68333	0.0266667	1618	-	-	PF02244;PF00246	-	-	sp|Q6P8K8|CBPA4_MOUSE Carboxypeptidase A4 OS=Mus musculus OX=10090 GN=Cpa4 PE=2 SV=2	XP_023893799.1 putative metallocarboxypeptidase ECM14 [Quercus suber]
TRINITY_DN27495_c1_g1	2.48333	2.48	1.11	4.28667	0	538	-	-	-	3G8ME	S	-	KAE8125454.1 hypothetical protein FH972_020260 [Carpinus fangiana]
TRINITY_DN24004_c1_g1	0.36	0.263333	0.293333	0.146667	0.0866667	2676	-	-	PF13181;PF08409;PF13231	34JDQ	S	sp|Q3UV71|TMTC1_MOUSE Protein O-mannosyl-transferase TMTC1 OS=Mus musculus OX=10090 GN=Tmtc1 PE=2 SV=2	KDD74556.1 hypothetical protein H632_c1228p0, partial [Helicosporidium sp. ATCC 50920]
TRINITY_DN22546_c0_g1	8.24667	12.0367	13.13	25.32	44.8567	2026	GO:0005215;GO:0044464;GO:0016021;GO:0044422;GO:0008150;GO:0044425;GO:0005623;GO:0003674;GO:0044424;GO:0031966;GO:0051234;GO:0031090;GO:0043227;GO:0005739;GO:0044444;GO:0005743;GO:0005740;GO:0005622;GO:0055085;GO:0019866;GO:0031967;GO:0044429;GO:0031224;GO:0051179;GO:0005737;GO:0043229;GO:0016020;GO:0006810;GO:0005575;GO:0043226;GO:0044446;GO:0043231;GO:0031975;GO:0022857	K05863	PF00153	3GB1H	C	sp|P25083|ADT1_SOLTU ADP,ATP carrier protein, mitochondrial OS=Solanum tuberosum OX=4113 GN=ANT PE=2 SV=1	KAE8037130.1 hypothetical protein FH972_009750 [Carpinus fangiana]
TRINITY_DN136_c0_g2	14.5233	168.073	23.71	80.98	36.06	1934	-	-	-	3GA15	S	sp|Q9FF29|PR5K_ARATH PR5-like receptor kinase OS=Arabidopsis thaliana OX=3702 GN=PR5K PE=1 SV=1	KAG2698336.1 hypothetical protein I3760_07G147100 [Carya illinoinensis] >KAG6704814.1 hypothetical protein I3842_07G151800 [Carya illinoinensis]
TRINITY_DN10_c6_g1	1.38	1.56667	1.68	0.856667	0.51	2516	-	-	PF00620	-	-	sp|B9VTT2|RHG07_CANLF Rho GTPase-activating protein 7 OS=Canis lupus familiaris OX=9615 GN=DLC1 PE=2 SV=1	-
TRINITY_DN133473_c0_g1	6.46	9.39	10.95	3.90333	0.54	1500	-	K08245	PF00026	3IBSP	O	sp|Q03168|ASPP_AEDAE Lysosomal aspartic protease OS=Aedes aegypti OX=7159 GN=AAEL006169 PE=1 SV=2	XP_030531594.1 cathepsin D-like [Rhodamnia argentea]
TRINITY_DN56243_c0_g1	0	0	0.0133333	2.04667	0.116667	1763	-	-	-	-	-	sp|Q4WNS8|ECM33_ASPFU Protein ecm33 OS=Neosartorya fumigata (strain ATCC MYA-4609 / Af293 / CBS 101355 / FGSC A1100) OX=330879 GN=ecm33 PE=1 SV=1	XP_023907956.1 protein ecm33-like [Quercus suber]
TRINITY_DN27052_c0_g1	23.65	24.32	32.4533	32.9533	5.16	317	-	-	-	-	-	-	KAG2662830.1 hypothetical protein I3760_16G000700 [Carya illinoinensis] >KAG6671358.1 hypothetical protein I3842_16G000600 [Carya illinoinensis]
TRINITY_DN11051_c0_g1	2.18	0.426667	1.77333	0.873333	4.11333	428	-	-	-	-	-	-	-
TRINITY_DN2390_c5_g1	0.26	0.29	0.316667	0.476667	0	1879	-	-	-	-	-	-	-
TRINITY_DN6661_c0_g1	149.463	181.683	108.22	246.063	20.9267	624	-	-	-	-	-	-	XP_018816806.1 uncharacterized protein LOC108988128 [Juglans regia] >XP_041003349.1 uncharacterized protein LOC121248827 [Juglans microcarpa x Juglans regia]
TRINITY_DN34356_c0_g1	2.21	4.5	3.24	2.09667	0.89	2038	GO:0071704;GO:0004672;GO:0019538;GO:0018105;GO:0097159;GO:0003824;GO:0018193;GO:0036094;GO:0097367;GO:0044267;GO:1901265;GO:0005524;GO:0006464;GO:0016772;GO:0005622;GO:1901363;GO:0018107;GO:0044237;GO:0006796;GO:0006468;GO:0008144;GO:0043168;GO:0006807;GO:0035639;GO:0051716;GO:0007165;GO:0035556;GO:0032555;GO:0044464;GO:0003674;GO:0017076;GO:0008150;GO:0043170;GO:0007154;GO:0030554;GO:0050789;GO:…	K12761	PF00069	3KUDC	T	sp|Q8K4K3|TRIB2_MOUSE Tribbles homolog 2 OS=Mus musculus OX=10090 GN=Trib2 PE=2 SV=2	KNA07012.1 hypothetical protein SOVF_175830 [Spinacia oleracea]
TRINITY_DN1150_c1_g2	1.93	1.08333	0.753333	3.00333	0.77	2638	-	-	-	-	-	-	-
TRINITY_DN30715_c0_g1	2.54333	4.31	3.56	4.87667	0.35	567	-	-	-	-	-	-	-
TRINITY_DN34871_c0_g1	0.27	0.366667	1.72333	0.36	0.953333	1075	-	-	-	KOG1075	E	-	KAG2689901.1 hypothetical protein I3760_09G162400 [Carya illinoinensis]
TRINITY_DN24425_c0_g1	197.43	44.2433	9.2	48.9667	3.07333	676	-	K09503	-	3GATR	O	sp|P43644|DNJH_ATRNU DnaJ protein homolog ANJ1 OS=Atriplex nummularia OX=3553 PE=2 SV=1	XP_016669075.1 dnaJ protein homolog [Gossypium hirsutum] >XP_017611371.1 PREDICTED: dnaJ protein homolog [Gossypium arboreum] >KAB2065678.1 hypothetical protein ES319_A09G105500v1 [Gossypium barbadense] >TYH02265.1 hypothetical protein ES288_A09G126000v1 [Gossypium darwinii] >TYI10146.1 hypothetical protein ES332_A09G121700v1 [Gossypium tomentosum] >TYJ18236.1 hypothetical protein E1A91_A09G10930…
TRINITY_DN86231_c0_g1	0.113333	2.48667	0.0233333	0.0466667	0.01	1930	-	-	-	-	-	-	-
TRINITY_DN8389_c0_g1	2.51333	1.41667	3.84667	3.1	2.67	3832	GO:0005829;GO:0005622;GO:0008289;GO:0043231;GO:0043226;GO:0005575;GO:0051301;GO:0016020;GO:0005737;GO:0043229;GO:0071944;GO:0005488;GO:0005623;GO:0003674;GO:0008150;GO:0044464;GO:0005634;GO:0044444;GO:0007049;GO:0043227;GO:0005886;GO:0044424;GO:0009987	K19996	-	4JJSZ	I	sp|Q9M0R2|PATL5_ARATH Patellin-5 OS=Arabidopsis thaliana OX=3702 GN=PATL5 PE=1 SV=2	XP_018842311.1 uncharacterized protein LOC109007198 [Juglans regia] >KAF5455418.1 hypothetical protein F2P56_024994 [Juglans regia]
TRINITY_DN2116_c0_g1	11.8533	6.64	8.95	10.8467	11.9133	2530	GO:0044424;GO:0005634;GO:0003723;GO:0043231;GO:0097159;GO:0043226;GO:0005575;GO:0043227;GO:0043229;GO:0046872;GO:0043169;GO:0043167;GO:0044464;GO:0005488;GO:1901363;GO:0003676;GO:0005623;GO:0005622;GO:0003674;GO:0003729;GO:0003677	-	PF00642	3G783	K	sp|Q5NAW2|C3H6_ORYSJ Zinc finger CCCH domain-containing protein 6 OS=Oryza sativa subsp. japonica OX=39947 GN=Os01g0258700 PE=2 SV=2	KAE8076735.1 hypothetical protein FH972_015365 [Carpinus fangiana]
TRINITY_DN132220_c0_g1	24.65	28.7933	41.6833	20.61	13.6067	615	GO:0034641;GO:0044391;GO:0008150;GO:0043170;GO:0003674;GO:1901576;GO:0015934;GO:0044464;GO:0005886;GO:1901566;GO:0006807;GO:0010467;GO:0044444;GO:0006412;GO:0030312;GO:0009507;GO:0006518;GO:0003735;GO:0043603;GO:1990904;GO:0044424;GO:0044237;GO:0005198;GO:0043043;GO:0005622;GO:0009058;GO:0044267;GO:0043228;GO:0043604;GO:0005618;GO:0009059;GO:0043229;GO:0043231;GO:0019538;GO:0010033;GO:0009506;GO:…	K02903	PF01778	3GHZ7	J	sp|Q962T2|RL28_SPOFR 60S ribosomal protein L28 OS=Spodoptera frugiperda OX=7108 GN=RpL28 PE=2 SV=1	XP_030547494.1 insulin-like growth factor 2 mRNA-binding protein 1 [Rhodamnia argentea]
TRINITY_DN108985_c0_g1	0.696667	0.9	1.03333	0.586667	0.163333	2880	-	K13118	PF09751	3GA9V	S	sp|Q96DF8|ESS2_HUMAN Splicing factor ESS-2 homolog OS=Homo sapiens OX=9606 GN=ESS2 PE=1 SV=1	TYG94222.1 hypothetical protein ES288_A11G170700v1 [Gossypium darwinii]
TRINITY_DN7891_c2_g2	0.58	1.20667	0.983333	0.62	0.26	2709	GO:0005623;GO:0032153;GO:0015629;GO:0016773;GO:0007049;GO:0044260;GO:0000166;GO:0022411;GO:0044238;GO:0046777;GO:0016905;GO:0008152;GO:0008092;GO:0044446;GO:0016043;GO:0071944;GO:0008150;GO:0043170;GO:0003674;GO:0032555;GO:0005515;GO:0070938;GO:0000281;GO:0008144;GO:0030863;GO:0043933;GO:0044444;GO:0043168;GO:0018107;GO:0005826;GO:0031033;GO:0005622;GO:0030864;GO:1903047;GO:0031038;GO:1901265;GO:…	-	-	4JKAV	S	sp|O70277|TRIM3_RAT Tripartite motif-containing protein 3 OS=Rattus norvegicus OX=10116 GN=Trim3 PE=1 SV=1	KMZ64898.1 hypothetical protein ZOSMA_345G00140 [Zostera marina]
TRINITY_DN33801_c0_g2	28.8167	36.0933	41.9033	55.29	94.16	2635	-	-	-	-	-	-	KAE8077514.1 hypothetical protein FH972_016072 [Carpinus fangiana]
TRINITY_DN20729_c0_g1	6.44333	5.47667	15.78	19.9133	42.71	1931	GO:0080090;GO:0006807;GO:0010467;GO:0051716;GO:0044237;GO:0009892;GO:0031327;GO:0051171;GO:0070887;GO:0018130;GO:0006351;GO:2001141;GO:0060255;GO:1901576;GO:0008150;GO:0043170;GO:0034641;GO:0009059;GO:0031667;GO:0009991;GO:0071704;GO:0010558;GO:0061984;GO:0006725;GO:0031326;GO:0048519;GO:0051253;GO:2000113;GO:0045013;GO:0034654;GO:0009058;GO:1901360;GO:0090304;GO:0045934;GO:1902679;GO:0044249;GO:…	-	-	4JE10	S	sp|Q9D5R2|WDR20_MOUSE WD repeat-containing protein 20 OS=Mus musculus OX=10090 GN=Wdr20 PE=2 SV=1	KAG6639906.1 hypothetical protein CIPAW_10G134500 [Carya illinoinensis]
TRINITY_DN7057_c0_g1	56.8433	16.6033	55.2867	15.8567	6.59333	1332	-	-	-	-	-	-	KAE8099552.1 hypothetical protein FH972_017527 [Carpinus fangiana]
TRINITY_DN2426_c0_g1	2.62333	8.01	2.58333	3.00333	1.16	685	GO:0104004;GO:0044464;GO:0005515;GO:0008150;GO:0043170;GO:1901700;GO:0042802;GO:0003674;GO:0033554;GO:0070887;GO:0071214;GO:0044424;GO:0044237;GO:0051716;GO:0006807;GO:0001101;GO:0070647;GO:0016567;GO:0006464;GO:0044267;GO:0042631;GO:0009414;GO:0005622;GO:0019538;GO:1901701;GO:0071470;GO:0071704;GO:0009991;GO:0043229;GO:0043231;GO:0031668;GO:0071229;GO:0050896;GO:0009651;GO:0036211;GO:0005488;GO:…	K10523	-	4JDE6	D	sp|Q9M8J9|BPM2_ARATH BTB/POZ and MATH domain-containing protein 2 OS=Arabidopsis thaliana OX=3702 GN=BPM2 PE=1 SV=1	TXG71925.1 hypothetical protein EZV62_000504 [Acer yangbiense]
TRINITY_DN37558_c0_g1	0	0.31	0	1.28333	0.12	771	-	-	PF05405	-	-	sp|Q7SE71|ATPF_NEUCR ATP synthase subunit 4, mitochondrial OS=Neurospora crassa (strain ATCC 24698 / 74-OR23-1A / CBS 708.71 / DSM 1257 / FGSC 987) OX=367110 GN=atp-3 PE=3 SV=1	XP_023910105.1 ATP synthase subunit 4, mitochondrial-like [Quercus suber]
TRINITY_DN54199_c0_g1	1.21333	2.46667	1.08	2.43333	0.163333	763	-	-	-	-	-	-	-
TRINITY_DN7051_c0_g1	33.2233	27.4367	21.33	20.7167	76.8433	1947	GO:0034220;GO:0098771;GO:0015075;GO:0048250;GO:0005381;GO:0031967;GO:0098655;GO:0031975;GO:0022857;GO:0005575;GO:0043226;GO:0044446;GO:0016020;GO:0006810;GO:0005737;GO:0046873;GO:0016021;GO:0044422;GO:0006811;GO:0097286;GO:0055080;GO:0005623;GO:0044425;GO:0098662;GO:0065007;GO:0031966;GO:0050801;GO:0008324;GO:0006826;GO:0043227;GO:0005743;GO:0048878;GO:0098660;GO:0055076;GO:0055085;GO:0005622;GO:…	K15113	PF00153	4JT4V	C	sp|Q55DY8|MFRN_DICDI Mitoferrin OS=Dictyostelium discoideum OX=44689 GN=mcfF PE=3 SV=1	KAE8099125.1 hypothetical protein FH972_017130 [Carpinus fangiana]
TRINITY_DN1205_c0_g1	42.8667	70.61	97.5567	97.38	128.543	3122	GO:0006807;GO:0035639;GO:0008144;GO:0006468;GO:0043168;GO:0006796;GO:0044237;GO:0043170;GO:0008150;GO:0017076;GO:0003674;GO:0032555;GO:0003824;GO:0097159;GO:0004672;GO:0031224;GO:0019538;GO:0071704;GO:1901363;GO:1901265;GO:0044267;GO:0097367;GO:0005524;GO:0016772;GO:0006464;GO:0036094;GO:0044260;GO:0140096;GO:0043412;GO:0009987;GO:0036211;GO:0044425;GO:0016301;GO:0005488;GO:0006793;GO:0016773;GO:…	-	-	3GB6N	T	sp|Q8GZ99|HPCA1_ARATH Leucine-rich repeat receptor protein kinase HPCA1 OS=Arabidopsis thaliana OX=3702 GN=HPCA1 PE=1 SV=1	XP_023892614.1 probable leucine-rich repeat receptor-like protein kinase At5g49770 [Quercus suber]
TRINITY_DN18097_c0_g1	14.72	3.09333	4.48	7.28667	0.253333	659	-	-	-	-	-	-	-
TRINITY_DN1521_c10_g1	15.74	18.1367	32.89	50.55	54.0433	1427	-	-	-	-	-	-	XP_018852530.1 uncharacterized protein LOC109014493 [Juglans regia] >KAF5478218.1 hypothetical protein F2P56_004799 [Juglans regia]
TRINITY_DN42144_c0_g2	0.223333	1.61	0.05	3.40333	0	687	-	-	-	-	-	-	-
TRINITY_DN81641_c0_g1	0.47	3.5	0.813333	5.38	1.16667	468	-	-	-	-	-	-	-
TRINITY_DN7273_c0_g1	18.9667	30.3233	43.0033	25.8867	1.33	2498	GO:0036094;GO:0043167;GO:0005524;GO:0097367;GO:0032555;GO:1901265;GO:1901363;GO:0032553;GO:0005488;GO:0003674;GO:0017076;GO:0000166;GO:0030554;GO:0043168;GO:0097159;GO:0008144;GO:0035639;GO:0032559	K03283	PF00012	4JS5V	O	sp|P19120|HSP7C_BOVIN Heat shock cognate 71 kDa protein OS=Bos taurus OX=9913 GN=HSPA8 PE=1 SV=2	XP_030531675.1 heat shock cognate 71 kDa protein-like [Rhodamnia argentea]
TRINITY_DN1731_c0_g1	67.8633	52.2433	88.1733	73.1867	220.693	1951	GO:0006464;GO:0005524;GO:0016772;GO:0097367;GO:0044267;GO:1901265;GO:0036094;GO:0032870;GO:1901363;GO:0005622;GO:0019538;GO:0004672;GO:1901701;GO:0010033;GO:0071704;GO:0043229;GO:0003824;GO:0043231;GO:0097159;GO:0044464;GO:0035556;GO:0032555;GO:0008150;GO:0043170;GO:1901700;GO:0033993;GO:0003674;GO:0017076;GO:0070887;GO:0006796;GO:0044424;GO:0044237;GO:0009738;GO:0035639;GO:0051716;GO:0007165;GO:…	K14498	PF00069	3G7QB	T	sp|A9TF79|SRK2A_PHYPA Serine/threonine-protein kinase SRK2A OS=Physcomitrium patens OX=3218 GN=SRK2A PE=1 SV=1	EOY24158.1 Serine/threonine-protein kinase SAPK3 isoform 1 [Theobroma cacao]
TRINITY_DN12208_c0_g1	0.176667	1.39333	1.04	0.556667	0.25	1382	-	-	-	-	-	-	-
TRINITY_DN45863_c0_g1	1.24667	0.363333	1.84	1.37333	2.57333	2241	GO:0055085;GO:0005622;GO:0015291;GO:0098660;GO:0043231;GO:0005887;GO:0008271;GO:0043229;GO:0051179;GO:0031224;GO:0015116;GO:0003674;GO:0008150;GO:0044464;GO:0005215;GO:0006820;GO:0044444;GO:0098661;GO:0005886;GO:0015318;GO:0051234;GO:0044424;GO:0015293;GO:0044459;GO:0009507;GO:0008272;GO:0015075;GO:0034220;GO:0022857;GO:0008509;GO:0043226;GO:0005575;GO:0022804;GO:0016020;GO:0006810;GO:0005737;GO:…	K17471	PF01740;PF00916	4JCY8	P	sp|Q9SV13|SUT31_ARATH Sulfate transporter 3.1 OS=Arabidopsis thaliana OX=3702 GN=SULTR3;1 PE=2 SV=1	XP_008224259.1 PREDICTED: sulfate transporter 3.1-like [Prunus mume]
TRINITY_DN10996_c0_g1	2.63	9.42	6.36333	0.506667	0.696667	588	-	-	-	-	-	-	-
TRINITY_DN563_c1_g1	2.71667	12.5267	4.76333	7.13667	1.83667	2553	-	-	-	-	-	-	-
TRINITY_DN3557_c1_g1	2.45	0.796667	3.55667	1.57	12.13	1188	-	-	-	-	-	-	-
TRINITY_DN89617_c0_g1	0.706667	0.86	0.7	0.49	0.136667	1928	-	-	-	-	-	-	-
TRINITY_DN16348_c0_g1	6.13	2.93667	2.81667	4.20333	0.426667	445	-	-	-	3HV8N	K	-	-
TRINITY_DN1737_c0_g1	802.82	604.67	330.15	316.563	337.623	1713	GO:0044464;GO:1901700;GO:0033993;GO:0008150;GO:0009570;GO:0044424;GO:0009892;GO:0009534;GO:0010319;GO:0009409;GO:0009507;GO:0010205;GO:0031984;GO:0009579;GO:0044444;GO:0005739;GO:0001101;GO:0048519;GO:0009414;GO:0005622;GO:0009314;GO:0042651;GO:0043467;GO:0044434;GO:0009642;GO:0010033;GO:0043231;GO:0055035;GO:0043229;GO:0009266;GO:0009532;GO:0044422;GO:0048523;GO:0010109;GO:0031976;GO:0097305;GO:…	-	PF04755	3GAV8	S	sp|Q9ZWQ8|PAP_CITUN Plastid-lipid-associated protein, chloroplastic OS=Citrus unshiu OX=55188 GN=PAP PE=2 SV=1	KAE7995332.1 hypothetical protein FH972_000141 [Carpinus fangiana]
TRINITY_DN16268_c0_g1	1.28667	1.57667	1.85	3.79667	0.03	978	-	-	-	-	-	-	-
TRINITY_DN110538_c0_g1	1.81667	2.84667	5	7.32	15.9733	461	-	-	PF00069	4JNA0	T	sp|Q8VZG8|MIK2_ARATH MDIS1-interacting receptor like kinase 2 OS=Arabidopsis thaliana OX=3702 GN=MIK2 PE=1 SV=3	KAG2719279.1 hypothetical protein I3760_03G260600 [Carya illinoinensis]
TRINITY_DN761_c13_g1	12.6767	36.7933	15.9833	21.8433	20.78	1088	-	-	-	-	-	-	BBB05356.1 ORF108 protein [Turritis glabra]
TRINITY_DN3630_c1_g3	3.44	4.93333	2.91667	5.22667	1.72667	878	-	-	-	3GK1E	S	-	KAE8023620.1 hypothetical protein FH972_009295 [Carpinus fangiana]
TRINITY_DN18476_c0_g1	0.65	0.54	0.38	0.366667	0.09	1875	GO:0097159;GO:0043231;GO:0009059;GO:0043229;GO:0006725;GO:0071704;GO:0003700;GO:0031326;GO:1901363;GO:0005622;GO:1901360;GO:0034654;GO:0009058;GO:0080090;GO:0006807;GO:0010467;GO:0044424;GO:0044237;GO:0006351;GO:0018130;GO:0051171;GO:0003674;GO:2001141;GO:1901576;GO:0060255;GO:0034641;GO:0043170;GO:0008150;GO:0044464;GO:0050794;GO:0046483;GO:0043226;GO:0005575;GO:0006139;GO:0019222;GO:0016070;GO:…	-	PF00046	3I72Y	K	sp|Q91907|GBX2_XENLA Homeobox protein GBX-2 OS=Xenopus laevis OX=8355 GN=gbx2 PE=2 SV=1	XP_030536392.1 H2.0-like homeobox protein [Rhodamnia argentea]
TRINITY_DN9918_c0_g1	13.75	0.91	3.17333	2.55333	4.92667	2349	GO:0036230;GO:0006032;GO:0051707;GO:0097367;GO:0006955;GO:0006026;GO:1901135;GO:0002263;GO:0043229;GO:0001775;GO:0051179;GO:0099503;GO:0043233;GO:0042737;GO:0006022;GO:0002366;GO:0044433;GO:0016787;GO:0044464;GO:0032501;GO:0006807;GO:0002376;GO:0002283;GO:0002274;GO:0044237;GO:0002446;GO:0044424;GO:0004568;GO:0031410;GO:0008843;GO:0000323;GO:0042581;GO:1901071;GO:0000272;GO:0043226;GO:0005575;GO:…	K01183	PF00704	4JGMG	G	sp|O81862|CHIC_ARATH Class V chitinase OS=Arabidopsis thaliana OX=3702 GN=ChiC PE=1 SV=1	KAB1211836.1 Chitotriosidase-1 [Morella rubra]
TRINITY_DN9277_c0_g1	1.12	1.20667	4.33667	2.63333	0.496667	635	-	-	-	-	-	-	-
TRINITY_DN3055_c0_g2	86.3333	157.003	106.35	147.33	212.687	2941	-	-	PF01176	4JHPG	S	sp|P56331|IF1A_ONOVI Eukaryotic translation initiation factor 1A OS=Onobrychis viciifolia OX=3882 PE=2 SV=2	KAE8075590.1 hypothetical protein FH972_014287 [Carpinus fangiana]
TRINITY_DN42640_c0_g1	83.62	118.587	36.0733	82.4733	5.35	511	-	-	-	KOG1075	E	-	KAG2688934.1 hypothetical protein I3760_09G116400 [Carya illinoinensis]
TRINITY_DN8845_c0_g1	15.4333	24.3767	23.3333	36.81	61.3733	2493	-	K00873	PF00224	3GAP0	G	sp|Q43117|KPYA_RICCO Pyruvate kinase isozyme A, chloroplastic OS=Ricinus communis OX=3988 PE=1 SV=1	KAB1208903.1 Pyruvate kinase isozyme A, chloroplastic [Morella rubra]
TRINITY_DN137006_c0_g1	2	2.83667	2.49667	1.55	0.5	1782	GO:0009987;GO:0004004;GO:0016887;GO:0008026;GO:0003723;GO:0005634;GO:0090304;GO:0043227;GO:0008186;GO:0044422;GO:0070013;GO:0005488;GO:0005623;GO:0006396;GO:0010501;GO:0042254;GO:0030554;GO:0043226;GO:0005575;GO:0006139;GO:0046483;GO:0044446;GO:0032559;GO:0070035;GO:0016070;GO:0005737;GO:0022613;GO:0043167;GO:0008152;GO:0016818;GO:0044238;GO:0003676;GO:0032553;GO:0043232;GO:0003724;GO:0000166;GO:…	K14777	PF00271;PF00270	4JMNJ	A	sp|Q29S22|DDX47_BOVIN Probable ATP-dependent RNA helicase DDX47 OS=Bos taurus OX=9913 GN=DDX47 PE=2 SV=1	XP_030552708.1 probable ATP-dependent RNA helicase DDX47 [Rhodamnia argentea]
TRINITY_DN9271_c0_g1	1.16333	1.78667	0.953333	0.563333	5.87	803	GO:0043167;GO:0008152;GO:0019752;GO:0044238;GO:0005829;GO:0032553;GO:0016310;GO:0000166;GO:0005975;GO:0006520;GO:0016308;GO:0030554;GO:0046488;GO:0005575;GO:0043226;GO:0032559;GO:0016020;GO:1901564;GO:0005737;GO:0016740;GO:0016773;GO:0044281;GO:0006793;GO:0005488;GO:0005623;GO:0016301;GO:0030258;GO:0046834;GO:0009987;GO:0046854;GO:0005634;GO:0043227;GO:0036094;GO:0005524;GO:0016772;GO:1901265;GO:…	-	-	3HVKE	T	-	-
TRINITY_DN6868_c0_g1	3.64	7.05667	4.51333	2.89333	1.68333	1745	-	-	PF03168	4JSA9	S	-	KAE8098971.1 hypothetical protein FH972_016990 [Carpinus fangiana]
TRINITY_DN45852_c1_g1	31.3567	11.65	11.74	2.45	0	327	-	-	-	3HY75	CG	sp|F8WKW1|UGT2_GARJA 7-deoxyloganetin glucosyltransferase OS=Gardenia jasminoides OX=114476 GN=UGT85A24 PE=1 SV=1	XP_030946579.1 7-deoxyloganetin glucosyltransferase-like [Quercus lobata]
TRINITY_DN106931_c1_g1	0.163333	0.523333	0.316667	0.236667	0	1051	-	-	-	-	-	-	XP_020270644.1 zinc finger MYM-type protein 1-like [Asparagus officinalis]
TRINITY_DN9053_c0_g1	28.12	42.2033	53.2367	56.53	111.493	2899	GO:0044464;GO:0005515;GO:0098805;GO:0072598;GO:0008150;GO:0046983;GO:0031968;GO:0003674;GO:0042802;GO:0015031;GO:0031969;GO:0009507;GO:0044424;GO:0019867;GO:0051234;GO:0031090;GO:0005739;GO:0033365;GO:0044444;GO:0045036;GO:0005743;GO:0005740;GO:0009941;GO:0009707;GO:0046907;GO:0005622;GO:0019866;GO:0044429;GO:0031224;GO:0051179;GO:0044434;GO:0006605;GO:0072594;GO:0043229;GO:0043231;GO:0015833;GO:…	K17790	-	4JP2T	U	sp|Q6NKU9|TI223_ARATH Mitochondrial import inner membrane translocase subunit TIM22-3 OS=Arabidopsis thaliana OX=3702 GN=TIM22-3 PE=2 SV=1	KAE8125432.1 hypothetical protein FH972_020239 [Carpinus fangiana]
TRINITY_DN1076_c2_g1	0.593333	0.153333	3.93667	0.19	1.73667	975	GO:0043231;GO:0044444;GO:0005575;GO:0043226;GO:0005623;GO:0005622;GO:0005739;GO:0043227;GO:0005737;GO:0043229;GO:0044424;GO:0044464	-	-	3IKJW	L	sp|Q94HW2|POLR1_ARATH Retrovirus-related Pol polyprotein from transposon RE1 OS=Arabidopsis thaliana OX=3702 GN=RE1 PE=2 SV=1	KAF5463438.1 hypothetical protein F2P56_019353 [Juglans regia]
TRINITY_DN41440_c0_g1	0.143333	0	1.82667	0.04	0.323333	844	-	-	-	-	-	-	-
TRINITY_DN67356_c0_g1	2.83333	12.5533	0	9.47	0.596667	554	-	-	-	-	-	-	-
TRINITY_DN46610_c0_g1	0	0	0	1.09667	0	821	-	-	-	-	-	-	-
TRINITY_DN36138_c0_g1	0.683333	0.96	0.91	0.766667	0.28	2742	GO:0008135;GO:0005851;GO:0044238;GO:0003676;GO:0008152;GO:1901564;GO:0005737;GO:0005575;GO:0006413;GO:0032991;GO:0044271;GO:0005623;GO:0005488;GO:0044260;GO:0044249;GO:0003723;GO:0003743;GO:0034645;GO:0009987;GO:0043043;GO:0005622;GO:1901363;GO:0044267;GO:0009058;GO:0043604;GO:0009059;GO:0097159;GO:0019538;GO:0071704;GO:0043170;GO:0008150;GO:0034641;GO:1901576;GO:0003674;GO:0044464;GO:0010467;GO:…	K03239	PF01008	4JE2S	J	sp|Q64270|EI2BA_RAT Translation initiation factor eIF-2B subunit alpha OS=Rattus norvegicus OX=10116 GN=Eif2b1 PE=2 SV=1	XP_030540602.1 translation initiation factor eIF-2B subunit alpha-like [Rhodamnia argentea]
TRINITY_DN18041_c0_g1	0	0.85	0.213333	0.96	0	1596	-	-	-	-	-	-	-
TRINITY_DN1005_c0_g2	7.54667	1.80333	7.91	3.23	1.47	1489	GO:0008152;GO:0010468;GO:0005829;GO:0044238;GO:0003676;GO:0061458;GO:0048731;GO:0006397;GO:0003724;GO:0000003;GO:0000166;GO:0009893;GO:0016604;GO:0009908;GO:0034655;GO:0090696;GO:0050794;GO:0046483;GO:0044446;GO:0034427;GO:0009653;GO:0048367;GO:0016071;GO:0048646;GO:0032502;GO:0044270;GO:0005623;GO:0060968;GO:0010605;GO:0019439;GO:0065007;GO:0004004;GO:0006401;GO:1905393;GO:0060969;GO:0070478;GO:…	-	-	44MYU	A	sp|P14381|YTX2_XENLA Transposon TX1 uncharacterized 149 kDa protein OS=Xenopus laevis OX=8355 PE=4 SV=1	XP_022899438.1 uncharacterized protein LOC111412753 [Olea europaea var. sylvestris]
TRINITY_DN460_c2_g1	18.4333	25.9967	41.85	26.1	62.6467	1467	GO:0006970;GO:0044446;GO:0098827;GO:0005575;GO:0043226;GO:0009056;GO:0016020;GO:0005737;GO:1901564;GO:0032446;GO:0009415;GO:0044238;GO:0010498;GO:0019787;GO:0008152;GO:0044432;GO:0043167;GO:0010035;GO:0006950;GO:0140096;GO:0043227;GO:0009057;GO:0044260;GO:0030163;GO:0009987;GO:0009719;GO:0009628;GO:0009725;GO:0043412;GO:0042221;GO:0005488;GO:0005623;GO:0044425;GO:0050896;GO:0036211;GO:0044248;GO:…	K10666	PF00097	4JJ6I	O	sp|Q6R567|RMA1_CAPAN E3 ubiquitin-protein ligase RMA1H1 OS=Capsicum annuum OX=4072 GN=RMA1H1 PE=1 SV=1	ANS59746.1 ZFP9 [Betula platyphylla]
TRINITY_DN13267_c0_g1	7.35	16.97	9.05333	8.55667	9.95667	1981	-	-	PF13855;PF08263	4JGUJ	S	-	KAE8008018.1 hypothetical protein FH972_004568 [Carpinus fangiana]
TRINITY_DN7263_c4_g1	10.27	0.73	16.3167	5.24667	30.2067	417	GO:0044464;GO:0032555;GO:0003674;GO:0017076;GO:0043170;GO:0098542;GO:0008150;GO:0044237;GO:0006796;GO:0043168;GO:0006468;GO:0008144;GO:0005886;GO:0035639;GO:0006807;GO:0036094;GO:0051707;GO:0005524;GO:0006464;GO:0016772;GO:0097367;GO:1901265;GO:0044267;GO:1901363;GO:0071704;GO:0006952;GO:0019538;GO:0031224;GO:0004672;GO:0042742;GO:0097159;GO:0003824;GO:0043207;GO:0016740;GO:0016021;GO:0016773;GO:…	-	-	3GA01	T	sp|C0LGQ7|Y4245_ARATH Probable LRR receptor-like serine/threonine-protein kinase At4g20450 OS=Arabidopsis thaliana OX=3702 GN=At4g20450 PE=1 SV=1	XP_027334334.1 LOW QUALITY PROTEIN: probable LRR receptor-like serine/threonine-protein kinase At1g05700 [Abrus precatorius]
TRINITY_DN137091_c0_g1	0.643333	1.43667	0.953333	0.86	0.13	1728	GO:0009620;GO:0009987;GO:0009628;GO:0009605;GO:0016798;GO:0042221;GO:0010035;GO:0006950;GO:0051052;GO:0050832;GO:0010118;GO:0006974;GO:0004649;GO:0009607;GO:0090332;GO:0050896;GO:0065007;GO:0019219;GO:0050789;GO:0048583;GO:0009415;GO:0006970;GO:0050794;GO:0019222;GO:0006979;GO:0008152;GO:0031323;GO:0080135;GO:0051704;GO:0044238;GO:0005975;GO:0033554;GO:0051171;GO:2001020;GO:0080090;GO:0051716;GO:…	K07759	PF05028	4JN8J	T	sp|O02776|PARG_BOVIN Poly(ADP-ribose) glycohydrolase OS=Bos taurus OX=9913 GN=PARG PE=1 SV=1	KAG0579976.1 hypothetical protein KC19_4G139500 [Ceratodon purpureus] >KAG0619448.1 hypothetical protein M758_4G141000 [Ceratodon purpureus]
TRINITY_DN15618_c0_g2	0.63	1.07	0.0666667	2.05667	0	611	-	-	-	-	-	-	-
TRINITY_DN83584_c0_g1	1.81	2.40333	2.25667	1.17333	0.393333	3207	GO:0043227;GO:0009987;GO:0005488;GO:0006790;GO:0005623;GO:0051186;GO:0051536;GO:0016043;GO:0005575;GO:0043226;GO:0032559;GO:0005737;GO:0030554;GO:0046914;GO:0032553;GO:0000166;GO:0008152;GO:0043167;GO:0044444;GO:0043168;GO:0048037;GO:0008144;GO:0005739;GO:0035639;GO:0044424;GO:0044237;GO:0044085;GO:0003674;GO:0017076;GO:0051540;GO:0008150;GO:0022607;GO:0043169;GO:0005507;GO:0044464;GO:0032555;GO:…	-	-	3G9KI	O	sp|B4M375|NFU1_DROVI NFU1 iron-sulfur cluster scaffold homolog, mitochondrial OS=Drosophila virilis OX=7244 GN=GJ19011 PE=3 SV=1	XP_012447475.1 PREDICTED: nifU-like protein 4, mitochondrial [Gossypium raimondii] >KJB60405.1 hypothetical protein B456_009G303900 [Gossypium raimondii]
TRINITY_DN35144_c0_g1	0.276667	1.05333	1.00333	0.576667	0.153333	1617	-	K12828	PF01148	4JEZW	I	sp|Q8R2Y3|DOLK_MOUSE Dolichol kinase OS=Mus musculus OX=10090 GN=Dolk PE=1 SV=1	KAF3335451.1 dolichol kinase [Carex littledalei]
TRINITY_DN1333_c3_g1	8.83667	10.96	14.5233	24.07	5.41	803	-	-	-	-	-	-	-
TRINITY_DN8341_c0_g2	3.03333	44.4367	2	50.5667	88.2733	1288	GO:0009649;GO:0048367;GO:0023052;GO:0048573;GO:2000241;GO:0032502;GO:0050793;GO:0005488;GO:0009416;GO:0080167;GO:0005623;GO:0050896;GO:0065007;GO:0009605;GO:0009628;GO:0009987;GO:0009582;GO:0009648;GO:0005634;GO:0043227;GO:0003006;GO:0009585;GO:0048856;GO:0009909;GO:0051606;GO:0042803;GO:0009639;GO:0061458;GO:0048731;GO:0000003;GO:0022414;GO:0071482;GO:0050789;GO:0048608;GO:0007154;GO:0009908;GO:…	-	-	4JQN2	S	sp|O80877|EF4L1_ARATH Protein ELF4-LIKE 1 OS=Arabidopsis thaliana OX=3702 GN=EFL1 PE=2 SV=1	KAE7996610.1 hypothetical protein FH972_001321 [Carpinus fangiana]
TRINITY_DN33492_c0_g1	26.7333	48.72	70.3167	55.91	66.15	495	-	-	PF08276;PF00954	4JSBA	T	sp|O81832|Y4729_ARATH G-type lectin S-receptor-like serine/threonine-protein kinase At4g27290 OS=Arabidopsis thaliana OX=3702 GN=At4g27290 PE=3 SV=4	XP_021831819.1 uncharacterized protein LOC110771776 [Prunus avium]
TRINITY_DN2362_c1_g1	1.65	9.38333	3	3.08	1.56	580	-	-	-	-	-	-	-
TRINITY_DN34648_c0_g1	1.88	6.13667	6.87333	11.8067	15.0733	2569	GO:0019220;GO:0032268;GO:0051171;GO:0051174;GO:0051246;GO:0080090;GO:0000079;GO:0045859;GO:0051338;GO:0044464;GO:0050790;GO:0005623;GO:0060255;GO:0065007;GO:0008150;GO:0043549;GO:0001932;GO:0007346;GO:0050789;GO:0050794;GO:0005575;GO:0019222;GO:0012505;GO:0051726;GO:0031323;GO:0071900;GO:0031399;GO:0042325;GO:0065009;GO:1904029	-	PF05600	4JJ6D	T	sp|Q9FG23|CK5P3_ARATH CDK5RAP3-like protein OS=Arabidopsis thaliana OX=3702 GN=At5g06830 PE=2 SV=2	KAE8098867.1 hypothetical protein FH972_016900 [Carpinus fangiana]
TRINITY_DN7593_c0_g1	0.753333	4.62333	3.69	5.69	0.673333	5525	-	-	PF00078;PF13966	3G9IZ	L	sp|P08548|LIN1_NYCCO LINE-1 reverse transcriptase homolog OS=Nycticebus coucang OX=9470 PE=4 SV=1	XP_035543137.1 uncharacterized protein LOC118347072 [Juglans regia]
TRINITY_DN9674_c0_g1	3.08667	3.57	5.22667	3.19	1.42333	2201	GO:0005737;GO:0044444;GO:0005829;GO:0005623;GO:0005622;GO:0005575;GO:0044464;GO:0044424	-	-	4JPGU	S	-	KAE8038022.1 hypothetical protein FH972_010569 [Carpinus fangiana]
TRINITY_DN2310_c0_g2	3.79667	6.11333	4.91333	3.06333	1.44667	1784	GO:0030684;GO:0000151;GO:0043231;GO:0043229;GO:0034388;GO:0071704;GO:0071840;GO:0006725;GO:0005622;GO:0034660;GO:0044428;GO:0006364;GO:0043228;GO:0031974;GO:1901360;GO:0006807;GO:0010467;GO:0044237;GO:0016072;GO:0030490;GO:1990904;GO:0044424;GO:0000462;GO:0044085;GO:0031981;GO:0043233;GO:0043170;GO:0008150;GO:0034641;GO:0034470;GO:0005730;GO:0044464;GO:0046483;GO:0044446;GO:0043226;GO:0005575;GO:…	K14553	PF00400	3HT15	S	sp|Q9Y5J1|UTP18_HUMAN U3 small nucleolar RNA-associated protein 18 homolog OS=Homo sapiens OX=9606 GN=UTP18 PE=1 SV=3	KMZ58682.1 U3 small nucleolar RNA-associated protein-like protein [Zostera marina]
TRINITY_DN35307_c0_g1	0.663333	1.49667	8.81	1.67667	0.0933333	1625	-	-	-	-	-	-	-
TRINITY_DN56980_c0_g2	0.616667	0.99	0.6	0.616667	0.116667	5907	GO:0005488;GO:0048194;GO:0044422;GO:0016887;GO:0009987;GO:0016462;GO:0032553;GO:0016818;GO:0044432;GO:0043167;GO:0006810;GO:0016020;GO:0032559;GO:0005737;GO:0045332;GO:0098827;GO:0005575;GO:0022622;GO:0043226;GO:0030554;GO:0048193;GO:0017076;GO:0044464;GO:0048364;GO:0016787;GO:0005794;GO:0005319;GO:0035639;GO:0061024;GO:0031090;GO:0006900;GO:0004012;GO:0032501;GO:0031410;GO:0044424;GO:0005548;GO:…	K14802	PF13246;PF16212	3HVBC	P	sp|P98198|AT8B2_HUMAN Phospholipid-transporting ATPase ID OS=Homo sapiens OX=9606 GN=ATP8B2 PE=1 SV=2	XP_030537001.1 phospholipid-transporting ATPase ID-like [Rhodamnia argentea]
TRINITY_DN3509_c6_g1	0.506667	2.26333	0	0.276667	0	525	-	-	-	-	-	-	-
TRINITY_DN20054_c0_g1	265.18	83.14	283.927	102.453	84.2867	698	GO:0043167;GO:0005509;GO:0043169;GO:0046872;GO:0003674;GO:0005488	-	PF13499	3GISC	T	sp|Q5Z676|CML29_ORYSJ Probable calcium-binding protein CML29 OS=Oryza sativa subsp. japonica OX=39947 GN=CML29 PE=2 SV=1	KAE8077398.1 hypothetical protein FH972_015965 [Carpinus fangiana]
TRINITY_DN12378_c0_g1	1.00333	1.30667	1.63	0.936667	0.223333	5476	-	K15335	PF01189	34JCV	J	sp|Q5ZLV4|NSUN2_CHICK RNA cytosine-C(5)-methyltransferase NSUN2 OS=Gallus gallus OX=9031 GN=NSUN2 PE=2 SV=1	XP_030539123.1 tRNA (cytosine(34)-C(5))-methyltransferase-like [Rhodamnia argentea]
TRINITY_DN90555_c0_g1	0	0.57	2.41333	3.06333	6.02667	1110	-	-	-	-	-	-	KAE8038757.1 hypothetical protein FH972_011234 [Carpinus fangiana]
TRINITY_DN68481_c0_g1	0.72	1.82	2.13	3.87333	0.706667	1442	-	K09287	PF02362	3GBT0	K	sp|O82595|NGA4_ARATH B3 domain-containing transcription factor NGA4 OS=Arabidopsis thaliana OX=3702 GN=NGA4 PE=1 SV=2	KAE8123884.1 hypothetical protein FH972_018803 [Carpinus fangiana]
TRINITY_DN50966_c0_g1	4.69	11.9167	21.7667	18.9267	3.49	498	-	-	-	-	-	-	-
TRINITY_DN13189_c1_g1	0.163333	1.52333	0	0.453333	0	800	-	-	-	-	-	-	-
TRINITY_DN992_c2_g1	0.77	3.43333	4.20667	1.66667	0.24	613	-	-	-	-	-	-	KAE8125987.1 hypothetical protein FH972_020745 [Carpinus fangiana]
TRINITY_DN38607_c1_g1	0.0866667	0.153333	0.273333	0	0.826667	810	GO:0044422;GO:0048523;GO:0005911;GO:0005488;GO:0004175;GO:1903362;GO:0009987;GO:0051246;GO:0140096;GO:0019838;GO:0044432;GO:0031323;GO:0071705;GO:0008104;GO:1903530;GO:0031329;GO:0050789;GO:0048583;GO:1903050;GO:0005575;GO:0043226;GO:0006928;GO:0098827;GO:0061136;GO:0016020;GO:0006810;GO:0019222;GO:1901564;GO:0005737;GO:0016787;GO:0005794;GO:0044464;GO:0060255;GO:0040011;GO:0051051;GO:0044424;GO:…	-	-	4JHEN	T	-	-
TRINITY_DN26394_c0_g1	9.95667	7.92333	7.50667	11.2833	2.56333	902	-	K10355	PF00022	4JKTT	Z	sp|P30171|ACT11_SOLTU Actin-97 OS=Solanum tuberosum OX=4113 GN=AC97 PE=3 SV=1	OVA13071.1 Actin-related protein [Macleaya cordata]
TRINITY_DN38166_c0_g1	1.85667	0.636667	5.11667	2.26	7.49333	714	-	-	-	-	-	-	XP_019075321.1 PREDICTED: uncharacterized protein LOC109122563 [Vitis vinifera]
TRINITY_DN1720_c0_g1	435.113	382.677	430.45	396.477	164.19	1590	-	-	PF00583	4JF9C	S	-	KAE8056809.1 hypothetical protein FH972_013546 [Carpinus fangiana]
TRINITY_DN1501_c1_g1	50.35	197.153	50.76	137.117	51	1932	-	-	-	3G7HS	S	sp|Q9C9G6|AE7_ARATH Protein AE7 OS=Arabidopsis thaliana OX=3702 GN=AE7 PE=1 SV=2	XP_040989686.1 protein AE7 isoform X2 [Juglans microcarpa x Juglans regia]
TRINITY_DN25519_c1_g1	0.933333	0.953333	2.05	0.903333	0.1	1720	-	-	-	3GN7B	L	sp|P08770|TRA1_MAIZE Putative AC transposase OS=Zea mays OX=4577 PE=2 SV=2	KAF7143240.1 hypothetical protein RHSIM_Rhsim05G0020900 [Rhododendron simsii]
TRINITY_DN13104_c0_g1	7.55	9.55	25.7667	13.8467	10.1267	1606	GO:0006807;GO:0006213;GO:1901361;GO:0044444;GO:0055086;GO:0046131;GO:0044282;GO:0042454;GO:0044237;GO:0044424;GO:0046983;GO:0008150;GO:0034641;GO:0003674;GO:0009164;GO:0042802;GO:1901136;GO:0009116;GO:0008270;GO:0044464;GO:0005515;GO:0072529;GO:0016787;GO:0043169;GO:0003824;GO:1901135;GO:1901575;GO:0071704;GO:0006725;GO:0005622;GO:1901658;GO:0019239;GO:0046133;GO:1901360;GO:1901565;GO:0046872;GO:…	K01489	-	3GCUN	F	sp|O65896|CDA1_ARATH Cytidine deaminase 1 OS=Arabidopsis thaliana OX=3702 GN=CDA1 PE=1 SV=1	KAE7998565.1 hypothetical protein FH972_003099 [Carpinus fangiana]
TRINITY_DN211_c0_g1	4.60667	6.10667	6.90333	3.84333	1.73667	1154	GO:0016818;GO:0032550;GO:0043167;GO:0071702;GO:0071705;GO:0016462;GO:0032561;GO:0000166;GO:0042886;GO:0032553;GO:0045184;GO:0071944;GO:0008104;GO:0033036;GO:0016020;GO:0006810;GO:0005575;GO:0005525;GO:0015833;GO:0003924;GO:0019001;GO:0005623;GO:0005488;GO:0032549;GO:0001882;GO:0097367;GO:1901265;GO:0036094;GO:1901363;GO:0017111;GO:0051179;GO:0003824;GO:0001883;GO:0097159;GO:0032555;GO:0044464;GO:…	K07877	PF00071	34J6J	U	sp|Q05975|RAB2_LYMST Ras-related protein Rab-2 OS=Lymnaea stagnalis OX=6523 GN=RAB2 PE=2 SV=1	XP_030546061.1 ras-related protein Rab-2A [Rhodamnia argentea]
TRINITY_DN61959_c0_g1	0.373333	0.376667	0.69	0.353333	0.103333	1707	GO:0032991;GO:0071704;GO:0006725;GO:0016070;GO:0005737;GO:0043229;GO:0043226;GO:0005575;GO:0006139;GO:0044446;GO:0046483;GO:0043231;GO:1901360;GO:0008152;GO:0044428;GO:0006397;GO:0005622;GO:0044238;GO:0008380;GO:0044237;GO:0044424;GO:1990904;GO:0009987;GO:0010467;GO:0006807;GO:0043227;GO:0090304;GO:0005634;GO:0044464;GO:0044422;GO:0016071;GO:0008150;GO:0043170;GO:0034641;GO:0006396;GO:0005623;GO:…	K13124	PF00400	3GA6E	S	sp|Q54H44|WDR83_DICDI WD repeat domain-containing protein 83 homolog OS=Dictyostelium discoideum OX=44689 GN=morg1 PE=3 SV=1	XP_022750991.1 WD repeat domain-containing protein 83 isoform X1 [Durio zibethinus]
TRINITY_DN12318_c0_g1	0.0733333	0.466667	1.03	1.33667	4.07333	588	-	-	-	-	-	-	-
TRINITY_DN113824_c0_g1	0.33	0.556667	0.316667	0.196667	0	996	-	K03177	PF01509	34HWC	J	sp|Q8C0D0|TRUB1_MOUSE Probable tRNA pseudouridine synthase 1 OS=Mus musculus OX=10090 GN=Trub1 PE=1 SV=1	XP_006852373.1 uncharacterized protein LOC18442088 [Amborella trichopoda] >ERN13840.1 hypothetical protein AMTR_s00049p00225390 [Amborella trichopoda]
TRINITY_DN7508_c0_g1	12.07	22.52	27.24	38.65	51.3433	3555	GO:0005773;GO:0005622;GO:0072521;GO:0098660;GO:0009117;GO:0051238;GO:0003824;GO:0033179;GO:0043231;GO:0009168;GO:0071704;GO:0046034;GO:0022853;GO:0008150;GO:0009205;GO:0006873;GO:0099132;GO:0005515;GO:0072507;GO:0016817;GO:0043933;GO:0044444;GO:0005774;GO:0055067;GO:0009507;GO:0051641;GO:0034220;GO:0008152;GO:0044446;GO:0046483;GO:0033176;GO:0044437;GO:0015077;GO:0098662;GO:0005623;GO:0009145;GO:…	K02154	PF01496	3GCXI	P	sp|Q8W4S4|VHAA3_ARATH V-type proton ATPase subunit a3 OS=Arabidopsis thaliana OX=3702 GN=VHA-a3 PE=1 SV=1	XP_041014703.1 V-type proton ATPase subunit a3-like [Juglans microcarpa x Juglans regia] >XP_041014704.1 V-type proton ATPase subunit a3-like [Juglans microcarpa x Juglans regia]
TRINITY_DN113532_c0_g1	0.02	0.0566667	1.65333	0.1	1.18667	1446	GO:0016829;GO:0003674;GO:1901576;GO:1901605;GO:0008150;GO:0044237;GO:0042218;GO:0008652;GO:1901607;GO:0019842;GO:0008144;GO:0032501;GO:0043168;GO:0048037;GO:0006807;GO:1901566;GO:0007275;GO:0010154;GO:0036094;GO:0009058;GO:0009835;GO:0009692;GO:1901363;GO:0070279;GO:0071704;GO:0032787;GO:0065008;GO:0006082;GO:0097159;GO:0003824;GO:0043436;GO:0050662;GO:0044281;GO:0030170;GO:0009693;GO:0016846;GO:…	K01762	PF00155	4JDUR	T	sp|Q9MB95|1A11_PRUMU 1-aminocyclopropane-1-carboxylate synthase 1 OS=Prunus mume OX=102107 GN=ACS1 PE=2 SV=1	KAE7999443.1 hypothetical protein FH972_003876 [Carpinus fangiana]
TRINITY_DN66026_c0_g1	0.843333	1.25	1.28667	0.663333	0.283333	4287	GO:0051704;GO:0009567;GO:0000003;GO:0022414;GO:0061458;GO:0048731;GO:0048608;GO:0050789;GO:0044437;GO:0071944;GO:0016020;GO:0005737;GO:0005575;GO:0043226;GO:0050794;GO:0044446;GO:0009566;GO:0005576;GO:0044422;GO:0044706;GO:0050896;GO:0065007;GO:0032502;GO:0019725;GO:0005623;GO:0048229;GO:0006457;GO:0042221;GO:0009987;GO:0003006;GO:0043227;GO:0048856;GO:0006950;GO:0010035;GO:0098588;GO:0140096;GO:…	K09580	PF00085	3HT6B	O	sp|A4FUW8|TXD11_BOVIN Thioredoxin domain-containing protein 11 OS=Bos taurus OX=9913 GN=TXNDC11 PE=2 SV=1	XP_028190646.1 protein disulfide isomerase-like 1-4 [Glycine soja] >RZB84011.1 Protein disulfide isomerase-like 1-4 isoform A [Glycine soja]
TRINITY_DN1606_c0_g1	33.2267	54.5267	71.6733	90.5433	165.013	1502	GO:0044267;GO:1901565;GO:0008233;GO:0005622;GO:0019538;GO:1901575;GO:0051603;GO:0071704;GO:0044265;GO:0003824;GO:0043229;GO:0043231;GO:0000502;GO:0044464;GO:0016787;GO:0008150;GO:0043170;GO:0006508;GO:0003674;GO:0019774;GO:0044424;GO:0044257;GO:0044237;GO:0006807;GO:0004298;GO:0008152;GO:0044238;GO:0032991;GO:1901564;GO:0005737;GO:0043226;GO:0005575;GO:0009056;GO:0070011;GO:0044248;GO:0005839;GO:…	K02732	PF00227	3GFJZ	O	sp|O82531|PSB1_PETHY Proteasome subunit beta type-1 OS=Petunia hybrida OX=4102 GN=PBF1 PE=2 SV=1	KAE7999370.1 hypothetical protein FH972_003809 [Carpinus fangiana]
TRINITY_DN5772_c2_g1	2	2.64	2.10333	1.55	1.02	5550	GO:0072347;GO:1901700;GO:0035315;GO:0046530;GO:0003008;GO:0031410;GO:0051249;GO:0043228;GO:0048878;GO:0015294;GO:0009059;GO:0065003;GO:1901135;GO:0008544;GO:0051179;GO:0036211;GO:0015698;GO:0007601;GO:0006814;GO:0010037;GO:0048666;GO:0050953;GO:0002065;GO:0050804;GO:0043010;GO:0009628;GO:0048609;GO:0048589;GO:1901564;GO:0009101;GO:0016020;GO:0005575;GO:0097441;GO:0002684;GO:0021954;GO:0006873;GO:…	K13862	PF07565;PF00955	34J2I	P	sp|Q32LP4|S4A10_BOVIN Sodium-driven chloride bicarbonate exchanger OS=Bos taurus OX=9913 GN=SLC4A10 PE=2 SV=1	QNL34474.1 SLC4-like OH(H) transporter protein [Chara australis]
TRINITY_DN11466_c0_g1	2.06333	2.98	0.956667	3.01	7.33667	627	-	-	-	-	-	-	-
TRINITY_DN6142_c0_g1	5.5	14.74	12.4267	14.1767	16.56	1642	GO:0010431;GO:0048609;GO:1903506;GO:0022414;GO:0031323;GO:0043167;GO:0016070;GO:0019222;GO:0048580;GO:0005575;GO:0043226;GO:0006139;GO:0048583;GO:0044271;GO:0050789;GO:0048608;GO:0009889;GO:0003677;GO:0051252;GO:0097659;GO:0005488;GO:1901362;GO:0140110;GO:0009937;GO:0044212;GO:0003006;GO:0090304;GO:0044249;GO:0009987;GO:1901363;GO:0034654;GO:0009058;GO:1901360;GO:2000026;GO:0010154;GO:0007275;GO:…	-	PF12171	3GA8B	O	sp|Q9SCQ6|IDD2_ARATH Zinc finger protein GAI-ASSOCIATED FACTOR 1 OS=Arabidopsis thaliana OX=3702 GN=GAF1 PE=1 SV=1	XP_017427555.1 PREDICTED: protein indeterminate-domain 2-like [Vigna angularis]
TRINITY_DN1889_c3_g1	0	0.08	3.89333	0.183333	0.16	550	-	-	-	-	-	-	-
TRINITY_DN1200_c0_g1	5.95667	7.92667	16.29	18.52	22.2567	3085	GO:0006950;GO:0005634;GO:0043227;GO:0009605;GO:0005623;GO:0009607;GO:0071427;GO:0050896;GO:0000055;GO:0015833;GO:0044446;GO:0051236;GO:0033036;GO:0070727;GO:0045184;GO:0006611;GO:0006886;GO:0042886;GO:0051641;GO:0008152;GO:0071702;GO:0022613;GO:0051704;GO:0033365;GO:0051234;GO:0050658;GO:0044085;GO:0015031;GO:0033750;GO:0015931;GO:0003674;GO:0006606;GO:0043170;GO:0008150;GO:0006405;GO:0006913;GO:…	K14318	PF10168	4JH4Q	UY	sp|Q9FFK6|NUP88_ARATH Nuclear pore complex protein NUP88 OS=Arabidopsis thaliana OX=3702 GN=NUP88 PE=1 SV=1	KAE7996616.1 hypothetical protein FH972_001325 [Carpinus fangiana]
TRINITY_DN68868_c0_g1	0.506667	5.71333	2.10667	14.4433	0.713333	428	GO:0044238;GO:0010556;GO:1903506;GO:0008152;GO:0010468;GO:0031323;GO:0006367;GO:0043226;GO:0006139;GO:0005575;GO:0044446;GO:0050794;GO:0046483;GO:0019222;GO:0016070;GO:0019219;GO:0050789;GO:0044271;GO:0032991;GO:0032502;GO:0006355;GO:0050793;GO:1901362;GO:0070013;GO:0097659;GO:0005623;GO:2000112;GO:0051252;GO:0009889;GO:0065007;GO:0006366;GO:0044422;GO:0032774;GO:0006352;GO:0044249;GO:0005634;GO:…	-	-	3G9T7	K	-	-
TRINITY_DN62829_c0_g1	0.736667	1.13333	0.903333	0.656667	0.406667	7457	-	-	PF00096	-	-	-	-
TRINITY_DN34306_c0_g1	0.39	0.54	1.98	1.35667	1.62	1123	GO:0044248;GO:0044422;GO:0051186;GO:0031976;GO:0044270;GO:0005623;GO:0009535;GO:0019439;GO:0015996;GO:0009987;GO:0006778;GO:0044436;GO:0034357;GO:0044260;GO:0009057;GO:0043227;GO:0030163;GO:0051187;GO:0008152;GO:0044238;GO:0016614;GO:0044435;GO:0009536;GO:0033013;GO:0046700;GO:0009056;GO:0043226;GO:0005575;GO:0046483;GO:0044446;GO:0016020;GO:1901564;GO:0005737;GO:0044464;GO:0042440;GO:0003674;GO:…	K13606	-	4JFRN	Q	-	TXG49224.1 hypothetical protein EZV62_025099 [Acer yangbiense]
TRINITY_DN61265_c0_g1	2.37667	1.76	0.816667	0.66	0.723333	1036	-	-	-	-	-	-	-
TRINITY_DN2089_c1_g2	0.55	1.05	0.813333	0.153333	0.213333	837	GO:0007166;GO:0007219;GO:0005622;GO:0031224;GO:0050789;GO:0007154;GO:0098797;GO:0032991;GO:0071944;GO:0097708;GO:0016020;GO:0005798;GO:0070765;GO:0005737;GO:0043229;GO:0050794;GO:0005575;GO:0043226;GO:0044464;GO:0031982;GO:0023052;GO:0016021;GO:0044425;GO:0050896;GO:0065007;GO:0008150;GO:0005623;GO:0044459;GO:0031410;GO:0009987;GO:0098796;GO:0044424;GO:0005886;GO:0043227;GO:0051716;GO:0007165;GO:…	-	PF10251	3KZCU	S	sp|Q5G235|PEN2_BOVIN Gamma-secretase subunit PEN-2 OS=Bos taurus OX=9913 GN=PSENEN PE=3 SV=1	-
TRINITY_DN855_c0_g2	0.43	0.253333	2.98	1.47667	0.163333	533	-	-	-	-	-	-	-
TRINITY_DN25917_c0_g1	0.176667	2.02333	0.183333	0.886667	0	537	-	-	-	-	-	-	-
TRINITY_DN53665_c0_g1	0.926667	0.193333	1.16	0.73	0.1	2268	-	-	PF13456	-	-	-	XP_018811486.1 uncharacterized protein LOC108984107 [Juglans regia] >KAF5468579.1 hypothetical protein F2P56_012722 [Juglans regia]
TRINITY_DN20749_c0_g1	18.5967	7.69667	9.79333	12.3467	18.5167	719	GO:0043603;GO:0044424;GO:0044237;GO:0018130;GO:0046686;GO:0006518;GO:0055086;GO:0031410;GO:0006796;GO:0090407;GO:0035639;GO:1901566;GO:0006807;GO:0010467;GO:0015960;GO:0005794;GO:0044464;GO:0140098;GO:0006399;GO:1901576;GO:0017076;GO:0006725;GO:0140053;GO:0019538;GO:0006082;GO:0070150;GO:0043229;GO:0009059;GO:0036094;GO:0043604;GO:1901360;GO:0034654;GO:0097367;GO:0044267;GO:0009058;GO:0000959;GO:…	K01880	-	4JFTE	J	sp|O23627|SYGM1_ARATH Glycine--tRNA ligase, mitochondrial 1 OS=Arabidopsis thaliana OX=3702 GN=At1g29880 PE=1 SV=1	KAE8023791.1 hypothetical protein FH972_009452 [Carpinus fangiana]
TRINITY_DN66908_c0_g1	0.483333	0	0.23	1.61667	2.57	799	-	-	-	3GJ5V	S	sp|P59234|YIPL_SOLTU Protein yippee-like OS=Solanum tuberosum OX=4113 PE=2 SV=1	KAB1218725.1 Protein yippee-like [Morella rubra]
TRINITY_DN2432_c0_g1	6.45	7.79333	11.9767	13.9833	20.99	879	-	-	-	4JPKY	S	-	KAE8099767.1 hypothetical protein FH972_017721 [Carpinus fangiana]
TRINITY_DN130241_c0_g1	0.32	0.793333	0.743333	0.536667	0.0866667	2183	-	K11790	PF00400	34KMQ	S	sp|Q5RHI5|DTL_DANRE Denticleless protein homolog OS=Danio rerio OX=7955 GN=dtl PE=2 SV=1	XP_030526982.1 denticleless protein homolog [Rhodamnia argentea]
TRINITY_DN25760_c0_g1	1.09667	7.51667	1.86333	3.59667	1.33667	495	GO:0031975;GO:0044446;GO:0070011;GO:0005575;GO:0043226;GO:0016020;GO:0032559;GO:0030054;GO:0005737;GO:1901564;GO:0009536;GO:0071944;GO:0030554;GO:0004176;GO:0046914;GO:0031967;GO:0032553;GO:0044238;GO:0044435;GO:0000166;GO:0004222;GO:0016462;GO:0008152;GO:0043167;GO:0016818;GO:0140096;GO:0043227;GO:0008237;GO:0009526;GO:0016887;GO:0005488;GO:0005911;GO:0005623;GO:0004175;GO:0055044;GO:0044425;GO:…	-	-	3G8D8	O	-	KAF5442537.1 hypothetical protein F2P56_035184 [Juglans regia]
TRINITY_DN2618_c0_g1	8.32333	10.31	21.87	34.7433	43.99	3599	GO:0044422;GO:0015833;GO:0015629;GO:0005488;GO:0051649;GO:0030866;GO:0005623;GO:0034613;GO:0009987;GO:0000147;GO:0005509;GO:0071702;GO:0043167;GO:0006897;GO:0042886;GO:0006886;GO:0043232;GO:0044396;GO:0071705;GO:0098657;GO:0051641;GO:0099568;GO:0071944;GO:0008104;GO:0045184;GO:0070727;GO:0030865;GO:0016043;GO:0030029;GO:0044446;GO:0043226;GO:0005575;GO:0006810;GO:0033036;GO:0005737;GO:0043169;GO:…	-	PF12763;PF13202	4JFN3	TU	sp|B3LF48|EHD2_ARATH EH domain-containing protein 2 OS=Arabidopsis thaliana OX=3702 GN=EHD2 PE=1 SV=1	KAE8057416.1 hypothetical protein FH972_014111 [Carpinus fangiana]
TRINITY_DN30503_c0_g1	0.393333	1.36333	1.61667	0.886667	0.0166667	1460	-	-	-	-	-	-	-
TRINITY_DN594_c24_g1	0.486667	1.93667	1.22333	1.92667	0.416667	1372	-	-	-	3GCV5	O	-	KAE8706116.1 putative CCCH-type zinc finger family protein [Hibiscus syriacus]
TRINITY_DN24500_c0_g1	0.636667	1.20333	1.24667	0.446667	0.316667	3945	GO:0050896;GO:0044419;GO:0010605;GO:0065007;GO:0071427;GO:0005623;GO:0015833;GO:1990234;GO:0016071;GO:0043227;GO:1902494;GO:0043331;GO:0003723;GO:0005634;GO:0044427;GO:0008380;GO:0051641;GO:0044238;GO:0003676;GO:0006397;GO:0006886;GO:0042886;GO:0010468;GO:0051704;GO:0071702;GO:0008152;GO:0051236;GO:0033036;GO:0010267;GO:0046483;GO:0044446;GO:0006611;GO:0031047;GO:0016604;GO:0070727;GO:0045184;GO:…	K12880	PF00654	44H4U	S	sp|Q9VGH7|CLCN2_DROME Chloride channel protein 2 OS=Drosophila melanogaster OX=7227 GN=ClC-a PE=2 SV=3	XP_030529845.1 chloride channel protein 2-like [Rhodamnia argentea]
TRINITY_DN137867_c0_g1	0.873333	0.793333	0	0.05	0.07	1058	-	-	-	-	-	-	-
TRINITY_DN1481_c1_g2	1.64	1.57	0.586667	2.05333	0.843333	3762	-	-	PF00104;PF00105	-	-	sp|P45447|E78C_DROME Ecdysone-induced protein 78C OS=Drosophila melanogaster OX=7227 GN=Eip78C PE=2 SV=4	XP_030540647.1 ecdysone receptor-like [Rhodamnia argentea]
TRINITY_DN18107_c0_g2	0	0.56	0.673333	0.36	0	874	-	-	-	-	-	-	-
TRINITY_DN5850_c5_g1	0	4.19333	2.20667	5.42333	0.406667	505	GO:0006887;GO:0036211;GO:0070013;GO:0005488;GO:0005623;GO:0005576;GO:1990234;GO:0044422;GO:0046903;GO:0044260;GO:0043227;GO:0051276;GO:0032940;GO:1902494;GO:0018394;GO:0005634;GO:0005654;GO:0070776;GO:0043412;GO:0009987;GO:0006475;GO:0005829;GO:0044238;GO:0070775;GO:1902493;GO:0018393;GO:0006325;GO:0043167;GO:0008152;GO:0043966;GO:0006810;GO:1901564;GO:0005737;GO:0016043;GO:0016569;GO:0043226;GO:…	-	-	3GBDX	S	-	KAF5461046.1 hypothetical protein F2P56_020872, partial [Juglans regia]
TRINITY_DN129015_c0_g1	1.34667	1.47	1.44667	0.753333	0.32	1231	GO:0044446;GO:0046483;GO:0005575;GO:0043226;GO:0046501;GO:0005737;GO:1901564;GO:0009536;GO:0033013;GO:0046914;GO:0044271;GO:0005829;GO:0015995;GO:0006783;GO:0044435;GO:0008152;GO:0043167;GO:0016836;GO:0044249;GO:0016835;GO:0043227;GO:0009987;GO:0006778;GO:0019438;GO:0042168;GO:0005623;GO:0005488;GO:1901362;GO:0006779;GO:0044422;GO:0009532;GO:0051186;GO:0033014;GO:0043231;GO:0043229;GO:0003824;GO:…	K01698	PF00490	4JHHG	H	sp|Q58DK5|HEM2_BOVIN Delta-aminolevulinic acid dehydratase OS=Bos taurus OX=9913 GN=ALAD PE=2 SV=1	XP_023907855.1 delta-aminolevulinic acid dehydratase-like [Quercus suber]
TRINITY_DN44596_c1_g1	2.07333	3.39333	0.8	0.556667	0.533333	3001	-	-	PF02198;PF00178	-	-	sp|Q32LN0|EHF_BOVIN ETS homologous factor OS=Bos taurus OX=9913 GN=EHF PE=2 SV=1	XP_030537058.1 ETS homologous factor-like [Rhodamnia argentea]
TRINITY_DN4964_c1_g1	14.82	30.0933	34.6867	38.39	56.7367	1622	GO:0016209;GO:2001141;GO:0003674;GO:0009867;GO:0008150;GO:0098869;GO:0004601;GO:0080090;GO:0010646;GO:0055114;GO:0001101;GO:0007165;GO:0009753;GO:0051171;GO:0070887;GO:0005622;GO:0032870;GO:0016684;GO:0043231;GO:0097159;GO:0043207;GO:0003824;GO:1901701;GO:0010033;GO:0032879;GO:0003700;GO:0006952;GO:0005623;GO:0006355;GO:0009607;GO:0065007;GO:0071395;GO:0050896;GO:0071215;GO:0071229;GO:2000112;GO:…	-	-	3GENM	K	sp|Q8H0V5|OCP3_ARATH Protein OVEREXPRESSOR OF CATIONIC PEROXIDASE 3 OS=Arabidopsis thaliana OX=3702 GN=OCP3 PE=1 SV=1	KAE8056393.1 hypothetical protein FH972_013171 [Carpinus fangiana]
TRINITY_DN20816_c0_g2	0.203333	0.92	0.24	0.436667	0.126667	1583	-	-	PF03732;PF14244	3MAH7	L	-	KAF8387898.1 hypothetical protein HHK36_026560 [Tetracentron sinense]
TRINITY_DN10003_c0_g1	9.76667	9.78333	8.92667	13.6667	3.88	1687	GO:0071702;GO:0016021;GO:0044425;GO:0008150;GO:0031224;GO:0051179;GO:0006810;GO:0016020;GO:0051234;GO:0005575;GO:0008643	-	-	4JDTN	EG	sp|Q9LDH3|PT112_ARATH Probable sugar phosphate/phosphate translocator At1g12500 OS=Arabidopsis thaliana OX=3702 GN=At1g12500 PE=1 SV=1	KAE8055192.1 hypothetical protein FH972_012050 [Carpinus fangiana]
TRINITY_DN124179_c0_g1	1.78333	0.67	0.113333	0.286667	0	659	-	-	-	-	-	-	-
TRINITY_DN3192_c2_g1	3.51	18.88	8.09333	8.71	1.82	566	-	-	-	3GRZ4	S	-	-
TRINITY_DN45999_c0_g1	1.79333	4.12667	0.746667	1.73667	0.7	573	-	-	-	-	-	-	-
TRINITY_DN6796_c0_g1	44.0333	103.877	156.27	144.513	174.587	3085	GO:0042170;GO:0044422;GO:0034613;GO:0051649;GO:0005488;GO:0009987;GO:0009526;GO:0050657;GO:0006403;GO:0071705;GO:0031967;GO:0008104;GO:0009536;GO:0016020;GO:0006810;GO:0005737;GO:0031975;GO:0005575;GO:0043226;GO:0044464;GO:0098805;GO:0009706;GO:0009528;GO:0035927;GO:0044424;GO:0031090;GO:0005740;GO:0046907;GO:0031224;GO:0019866;GO:0044429;GO:0044434;GO:0051179;GO:0006605;GO:0071840;GO:0043229;GO:…	-	-	3G87M	U	sp|Q9FLT9|HP302_ARATH Chloroplastic import inner membrane translocase subunit HP30-2 OS=Arabidopsis thaliana OX=3702 GN=HP30-2 PE=1 SV=1	KAE8077573.1 hypothetical protein FH972_016127 [Carpinus fangiana]
[truncated: 37,792 more rows]
